# Supplementary material for: Mutational landscape of SARS-CoV-2 genome in Turkey and impact of mutations on spike protein structure
Source: PLoS One. 2021 Dec 6;16(12):e0260438. doi: 10.1371/journal.pone.0260438 (PMC8648120; doi:10.1371/journal.pone.0260438)
Supplement: S1 Table — Metadata includes collection dates of samples, lineage, GISAID clade, and amino acid substitutions information. (XLSX) [file pone.0260438.s003.xlsx]

## Sheet: gisaid_hcov-19_2021_05_29_11
Virus name	Accession ID	Collection Period	Location	Host	Passage	Lineage	Specimen	Clade	AA Substitutions
hCoV-19/Turkey/CTF_0001/2021	EPI_ISL_1061413	Dec 20 - Feb 21	Europe / Turkey / Istanbul	Human	Original	P.1	Oropharyngeal swab	GR	(NSP3_R810C,Spike_R190S,NSP6_S106del,Spike_H655Y,Spike_E484K,N_R203K,NSP2_K158R,NSP14_P203H,Spike_K417T,Spike_T1027I,Spike_D138Y,Spike_N501Y,NS3_S253P,Spike_L18F,N_P80R,Spike_T20N,NSP6_G107del,NSP6_F108del,NSP3_S370L,N_G204R,NS8_E92K,Spike_P26S,NSP12_P323L,Spike_D614G,Spike_V1176F,NSP13_E341D)
hCoV-19/Turkey/IstinyeGenLab-G002/2021	EPI_ISL_1063399	Dec 20 - Feb 21	Europe / Turkey / Istanbul	Human	Original	None	Nasopharyngeal swab	O	(Spike_A701V)
hCoV-19/Turkey/HSGM-2181/2021	EPI_ISL_1082388	Dec 20 - Feb 21	Europe / Turkey	Human	Original	B.1.1.7	Oropharyngeal swab	O	(Spike_H69del,NS8_Q27stop,NSP3_T183I,NSP3_A890D,NSP6_G107del,Spike_T716I,NSP6_S106del,N_R203K,Spike_A570D,Spike_D1118H,NSP6_F108del,NS8_Y73C,N_G204R,Spike_V70del,Spike_N501Y,NSP3_I1412T,NSP12_P323L,Spike_D614G,Spike_Y144del,N_D3L,Spike_S982A,N_S235F)
hCoV-19/Turkey/HSGM-2182/2021	EPI_ISL_1082389	Dec 20 - Feb 21	Europe / Turkey	Human	Original	B.1.1	Oropharyngeal swab	GRY	(Spike_H69del,NSP2_P91S,NSP3_A890D,NSP6_G107del,NSP6_S106del,N_R203K,Spike_A570D,NSP6_F108del,N_G204R,NSP16_P215L,Spike_V70del,Spike_N501Y,NSP3_I1412T,NSP12_P323L,NSP16_R216N,NSP2_P13S,Spike_D614G,Spike_Y144del,Spike_S982A)
hCoV-19/Turkey/HSGM-2183/2021	EPI_ISL_1082390	Dec 20 - Feb 21	Europe / Turkey	Human	Original	B.1.1.7	Oropharyngeal swab	GRY	(Spike_H69del,NS8_Q27stop,NSP3_T183I,Spike_T716I,NSP6_S106del,N_R203K,Spike_A570D,NSP13_K460R,Spike_N501Y,NSP3_I1412T,Spike_P681H,Spike_Y144del,NSP3_H323Y,M_I201V,NSP6_G107del,NSP3_A890D,Spike_D1118H,NSP6_F108del,NS8_Y73C,N_G204R,Spike_V70del,NSP12_P323L,Spike_D614G,N_D3L,Spike_S982A,N_S235F)
hCoV-19/Turkey/HSGM-2185/2021	EPI_ISL_1082391	Dec 20 - Feb 21	Europe / Turkey	Human	Original	B.1.1.7	Oropharyngeal swab	GRY	(Spike_H69del,NS8_Q27stop,NSP3_T183I,Spike_T716I,NSP6_S106del,N_R203K,Spike_A570D,Spike_L5F,Spike_N501Y,NSP3_I1412T,Spike_P681H,Spike_Y144del,NS7a_Q62stop,NSP6_G107del,NSP3_A890D,Spike_D1118H,NSP6_F108del,NS8_Y73C,N_G204R,Spike_V70del,NS3_T151I,NSP12_P323L,Spike_D614G,NSP3_A861V,N_D3L,Spike_S982A,N_S235F)
hCoV-19/Turkey/HSGM-2187/2021	EPI_ISL_1082392	Dec 20 - Feb 21	Europe / Turkey	Human	Original	B.1.1.7	Oropharyngeal swab	GRY	(Spike_H69del,NS8_Q27stop,NSP3_T183I,Spike_T716I,NSP6_S106del,N_R203K,Spike_A570D,Spike_L5F,Spike_N501Y,NSP3_I1412T,NS8_R52I,Spike_P681H,Spike_Y144del,NS7a_Q62stop,NSP6_G107del,NSP3_A890D,Spike_D1118H,NSP6_F108del,NS8_Y73C,N_G204R,Spike_V70del,NS3_T151I,NSP12_P323L,Spike_D614G,NSP3_A861V,N_D3L,Spike_S982A,N_S235F)
hCoV-19/Turkey/HSGM-2188/2021	EPI_ISL_1082393	Dec 20 - Feb 21	Europe / Turkey	Human	Original	B.1.1.7	Oropharyngeal swab	GRY	(Spike_H69del,NS8_Q27stop,NSP3_T183I,Spike_T716I,NSP6_S106del,N_R203K,Spike_A570D,Spike_L5F,Spike_N501Y,NSP3_I1412T,NS8_R52I,Spike_P681H,Spike_Y144del,NS7a_Q62stop,NSP6_G107del,NSP3_A890D,Spike_D1118H,NSP6_F108del,NS8_Y73C,N_G204R,Spike_V70del,NS3_T151I,NSP12_P323L,Spike_D614G,NSP3_A861V,N_D3L,Spike_S982A,N_S235F)
hCoV-19/Turkey/HSGM-2191/2021	EPI_ISL_1082394	Dec 20 - Feb 21	Europe / Turkey	Human	Original	B.1.1.7	Oropharyngeal swab	GRY	(Spike_H69del,NS8_Q27stop,NSP3_T183I,Spike_T716I,NSP6_S106del,N_R203K,Spike_A570D,Spike_L5F,Spike_N501Y,NSP3_I1412T,Spike_P681H,Spike_Y144del,NS7a_Q62stop,NSP6_G107del,NSP3_A890D,Spike_D1118H,NSP6_F108del,NS8_Y73C,N_G204R,Spike_V70del,NS3_T151I,NSP12_P323L,Spike_D614G,NSP3_A861V,N_D3L,Spike_S982A,N_S235F)
hCoV-19/Turkey/HSGM-2235/2021	EPI_ISL_1082395	Dec 20 - Feb 21	Europe / Turkey	Human	Original	B.1.1.7	Oropharyngeal swab	GR	(NSP6_K109del,NSP6_K111del,NSP3_N1778S,NSP6_L110del,N_R203K,Spike_A570D,Spike_D1118H,N_G204R,Spike_N501Y,NSP3_I1412T,NSP12_P323L,Spike_D614G,Spike_Y144del,NSP6_D112N)
hCoV-19/Turkey/HSGM-2184/2021	EPI_ISL_1082396	Dec 20 - Feb 21	Europe / Turkey	Human	Original	B.1.351	Oropharyngeal swab	G	(E_P71L,NSP3_K837N,Spike_K417N,NSP6_G107del,NSP6_S106del,N_R203K,N_K299N,NSP6_F108del,NS3_Q57H,Spike_A701V,N_G204R,NSP2_T85I,Spike_D80A,Spike_N501Y,NSP15_P190S,NSP12_P323L,NSP5_K90R,Spike_D614G,NS3_S171L)
hCoV-19/Turkey/HSGM-2204/2021	EPI_ISL_1082397	Dec 20 - Feb 21	Europe / Turkey	Human	Original	B.1.1.189	Oropharyngeal swab	GRY	(Spike_H69del,E_P71L,NSP2_P91S,N_R203K,NSP2_G339S,N_G204R,Spike_V70del,Spike_N501Y,NSP12_P323L,NSP2_P13S,Spike_D614G,Spike_Y144del)
hCoV-19/Turkey/HSGM-2192/2021	EPI_ISL_1082398	Dec 20 - Feb 21	Europe / Turkey	Human	Original	B.1.1.148	Oropharyngeal swab	O	(E_P71L,NSP2_P91S,NSP15_T285I,N_R203K,Spike_A570D,N_G204R,Spike_V70del,Spike_N501Y,NSP3_I1412T,NSP12_P323L,NSP2_P13S,Spike_D614G,Spike_Y144del,Spike_S71del)
hCoV-19/Turkey/HSGM-2201/2021	EPI_ISL_1082399	Dec 20 - Feb 21	Europe / Turkey	Human	Original	B.1.1	Oropharyngeal swab	O	(Spike_H69del,NSP2_P91S,N_R203K,NSP2_G339S,N_G204R,Spike_V70del,Spike_N501Y,NSP12_P323L,NSP2_P13S,Spike_D614G,Spike_Y144del)
hCoV-19/Turkey/HSGM-2258/2021	EPI_ISL_1082400	Dec 20 - Feb 21	Europe / Turkey	Human	Original	B.1.1.189	Oropharyngeal swab	GR	(Spike_T95I,N_R203K,NSP2_G339S,N_N196Y,N_G204R,NSP14_V263F,NS7a_L5F,Spike_N501Y,NSP12_P323L,Spike_D614G,NS7a_ins6FF)
hCoV-19/Turkey/HSGM-2242/2021	EPI_ISL_1082401	Dec 20 - Feb 21	Europe / Turkey	Human	Original	B.1.1.189	Oropharyngeal swab	GR	(N_R203K,NSP2_G339S,N_G204R,NS3_T175I,Spike_N501Y,NSP12_P323L,Spike_D614G,NSP5_V261A)
hCoV-19/Turkey/HSGM-2251/2021	EPI_ISL_1082402	Dec 20 - Feb 21	Europe / Turkey	Human	Original	B.1.1	Oropharyngeal swab	O	(NSP2_P91S,N_R203K,Spike_A570D,N_G204R,Spike_N501Y,NSP3_I1412T,NSP12_P323L,NSP2_P13S,Spike_D614G,Spike_Y144del)
hCoV-19/Turkey/HSGM-2232/2021	EPI_ISL_1082403	Dec 20 - Feb 21	Europe / Turkey	Human	Original	B.1.1	Oropharyngeal swab	GR	(NSP2_P91S,NSP3_T183I,N_R203K,Spike_A570D,N_G204R,Spike_N501Y,NSP12_P323L,NSP2_P13S,Spike_D614G,Spike_Y144del,NSP3_S1424F)
hCoV-19/Turkey/HSGM-2194/2021	EPI_ISL_1082404	Dec 20 - Feb 21	Europe / Turkey	Human	Original	B.1.1.7	Oropharyngeal swab	GRY	(Spike_H69del,NSP3_T183I,NSP3_A890D,NSP6_G107del,NSP6_S106del,N_R203K,Spike_A570D,Spike_D1118H,NSP6_F108del,NS8_Y73C,N_G204R,NSP6_L260F,Spike_V70del,Spike_N501Y,NSP3_I1412T,NSP12_P323L,NSP2_P13S,Spike_P681H,Spike_D614G,Spike_Y144del,Spike_S982A,N_S235F)
hCoV-19/Turkey/HSGM-2195/2021	EPI_ISL_1082405	Dec 20 - Feb 21	Europe / Turkey	Human	Original	B.1.1.7	Oropharyngeal swab	GRY	(Spike_H69del,NS8_Q27stop,NSP3_T183I,Spike_T716I,NSP6_S106del,N_R203K,Spike_A570D,Spike_L5F,Spike_N501Y,NSP3_I1412T,Spike_P681H,Spike_Y144del,NS7a_Q62stop,NSP6_G107del,NSP3_A890D,Spike_D1118H,NSP6_F108del,NS8_Y73C,N_G204R,Spike_V70del,NS3_T151I,NSP12_P323L,Spike_D614G,NSP3_A861V,N_D3L,Spike_S982A,N_S235F)
hCoV-19/Turkey/HSGM-2198/2021	EPI_ISL_1082406	Dec 20 - Feb 21	Europe / Turkey	Human	Original	B.1.1.7	Oropharyngeal swab	GRY	(Spike_H69del,NS8_Q27stop,NSP3_T183I,Spike_T716I,NSP6_S106del,N_R203K,Spike_A570D,Spike_L5F,Spike_N501Y,NSP3_I1412T,NS8_R52I,Spike_P681H,Spike_Y144del,NS7a_Q62stop,NSP6_G107del,NSP3_A890D,Spike_D1118H,NSP6_F108del,NS8_Y73C,N_G204R,Spike_V70del,NS3_T151I,NSP12_P323L,Spike_D614G,NSP3_A861V,N_D3L,Spike_S982A,N_S235F)
hCoV-19/Turkey/HSGM-2199/2021	EPI_ISL_1082407	Dec 20 - Feb 21	Europe / Turkey	Human	Original	B.1.1.7	Oropharyngeal swab	GRY	(Spike_H69del,NS8_Q27stop,NSP3_T183I,Spike_T716I,NS8_K68stop,NSP6_S106del,N_R203K,Spike_A570D,NS3_W131C,Spike_N501Y,NSP3_I1412T,Spike_P681H,Spike_Y144del,NSP6_G107del,NSP3_A890D,Spike_D1118H,NSP6_F108del,NS8_Y73C,N_G204R,Spike_V70del,NSP12_P323L,Spike_D614G,N_D3L,Spike_S982A,N_S235F)
hCoV-19/Turkey/HSGM-2200/2021	EPI_ISL_1082408	Dec 20 - Feb 21	Europe / Turkey	Human	Original	B.1.1.7	Oropharyngeal swab	GRY	(Spike_H69del,NS8_Q27stop,NSP3_T183I,Spike_T716I,NSP6_S106del,N_R203K,Spike_A570D,Spike_N501Y,NSP3_I1412T,Spike_P681H,Spike_Y144del,NSP3_E405A,NSP6_G107del,NSP3_A890D,Spike_D1118H,NSP6_F108del,NS8_Y73C,N_G204R,Spike_V70del,NSP12_P323L,Spike_D614G,N_D3L,Spike_S982A,N_S235F)
hCoV-19/Turkey/HSGM-2202/2021	EPI_ISL_1082409	Dec 20 - Feb 21	Europe / Turkey	Human	Original	B.1.1.7	Oropharyngeal swab	O	(Spike_H69del,NS3_L15F,NS8_Q27stop,NSP3_T183I,Spike_T716I,NSP6_S106del,N_R203K,Spike_A570D,NSP13_K460R,NSP4_F17L,Spike_N501Y,NSP3_I1412T,Spike_P681H,Spike_Y144del,NSP6_G107del,NSP3_A890D,Spike_D1118H,NSP6_F108del,Spike_Q1208H,NS8_Y73C,N_G204R,Spike_V70del,NSP12_P323L,Spike_D614G,N_D3L,NSP16_K160R,Spike_S982A,N_S235F)
hCoV-19/Turkey/HSGM-2203/2021	EPI_ISL_1082410	Dec 20 - Feb 21	Europe / Turkey	Human	Original	B.1.1.7	Oropharyngeal swab	O	(Spike_H69del,NS8_Q27stop,NSP3_T183I,N_P383S,Spike_T716I,NSP6_S106del,N_R203K,Spike_A570D,Spike_N501Y,NSP3_I1412T,Spike_P681H,Spike_Y144del,NS7a_K2R,NSP6_G107del,NSP3_A890D,NSP6_F108del,NS8_Y73C,N_G204R,Spike_V70del,NSP12_P323L,Spike_D614G,N_D3L,Spike_S982A,N_S235F)
hCoV-19/Turkey/HSGM-2205/2021	EPI_ISL_1082411	Dec 20 - Feb 21	Europe / Turkey	Human	Original	B.1.1.7	Oropharyngeal swab	GRY	(Spike_H69del,NS8_Q27stop,NSP3_T183I,Spike_T716I,NS8_K68stop,NSP6_S106del,N_R203K,Spike_A570D,NS3_W131C,Spike_N501Y,NSP3_I1412T,NS8_R52I,Spike_P681H,Spike_Y144del,NSP6_G107del,NSP3_A890D,Spike_D1118H,NSP6_F108del,NS8_Y73C,N_G204R,Spike_V70del,NSP12_P323L,Spike_D614G,N_D3L,Spike_S982A,N_S235F)
hCoV-19/Turkey/HSGM-2206/2021	EPI_ISL_1082412	Dec 20 - Feb 21	Europe / Turkey	Human	Original	B.1.1.7	Oropharyngeal swab	GRY	(Spike_H69del,NS8_Q27stop,NSP3_T183I,Spike_T716I,NSP6_S106del,N_R203K,Spike_A570D,Spike_P384L,Spike_N501Y,NSP3_I1412T,Spike_P681H,Spike_Y144del,NSP6_G107del,NSP3_A890D,Spike_D1118H,NSP6_F108del,NS8_Y73C,N_G204R,Spike_V70del,NSP12_P323L,Spike_D614G,N_D3L,Spike_S982A,N_S235F)
hCoV-19/Turkey/HSGM-2208/2021	EPI_ISL_1082413	Dec 20 - Feb 21	Europe / Turkey	Human	Original	B.1.1.7	Oropharyngeal swab	O	(Spike_H69del,NS8_Q27stop,NSP3_T183I,Spike_T716I,NSP6_S106del,N_R203K,Spike_A570D,Spike_N501Y,NSP3_I1412T,NS8_R52I,Spike_P681H,Spike_Y144del,NSP5_I259V,NSP6_G107del,NSP3_A890D,Spike_D1118H,NSP6_F108del,NS8_Y73C,N_G204R,NSP3_P153L,NS3_K61L,Spike_V70del,NSP12_P323L,N_D3L,Spike_S982A,N_S235F)
hCoV-19/Turkey/HSGM-2210/2021	EPI_ISL_1082414	Dec 20 - Feb 21	Europe / Turkey	Human	Original	B.1.1.7	Oropharyngeal swab	O	(NS8_Q27stop,NSP3_T183I,Spike_T716I,NS8_K68stop,NSP6_S106del,N_R203K,Spike_A570D,NS3_W131C,Spike_N501Y,NSP3_I1412T,Spike_P681H,Spike_Y144del,NSP6_G107del,NSP3_A890D,Spike_D1118H,NSP6_F108del,NS8_Y73C,N_G204R,NSP12_P323L,Spike_D614G,N_D3L,Spike_S982A,N_S235F)
hCoV-19/Turkey/HSGM-2220/2021	EPI_ISL_1082415	Dec 20 - Feb 21	Europe / Turkey	Human	Original	B.1.1.7	Oropharyngeal swab	GR	(NS8_Q27stop,NSP3_T183I,Spike_T716I,NSP6_S106del,N_R203K,Spike_A570D,Spike_L5F,Spike_N501Y,NSP3_I1412T,Spike_P681H,Spike_Y144del,NS7a_Q62stop,Spike_V70I,NSP6_G107del,Spike_D1118H,NSP6_F108del,NS8_Y73C,N_G204R,NS3_T151I,NSP12_P323L,Spike_D614G,NSP3_A861V,N_D3L,Spike_S982A,N_S235F)
hCoV-19/Turkey/HSGM-2222/2021	EPI_ISL_1082416	Dec 20 - Feb 21	Europe / Turkey	Human	Original	B.1.1.7	Oropharyngeal swab	GR	(NS8_Q27stop,NSP3_T183I,Spike_T716I,NSP6_S106del,N_R203K,Spike_A570D,NSP8_Q24R,NSP13_K460R,Spike_N501Y,NSP3_I1412T,Spike_P681H,Spike_Y144del,NSP3_T749A,NSP6_G107del,NSP3_A890D,Spike_D1118H,NSP6_F108del,NS8_Y73C,N_G204R,NSP12_P323L,Spike_D614G,N_D3L,Spike_S982A,N_S235F)
hCoV-19/Turkey/HSGM-2225/2021	EPI_ISL_1082417	Dec 20 - Feb 21	Europe / Turkey	Human	Original	B.1.1.7	Oropharyngeal swab	GR	(NSP6_K109del,NS8_Q27stop,NSP3_T183I,Spike_T716I,NS8_K68stop,N_R203K,Spike_A570D,Spike_N501Y,NSP3_I1412T,Spike_P681H,Spike_Y144del,NSP6_G107del,NSP3_A890D,Spike_D1118H,NSP6_F108del,NS8_Y73C,N_G204R,NSP6_L260F,NSP12_P323L,Spike_S704L,Spike_D614G,N_D3L,Spike_S982A,N_S235F)
hCoV-19/Turkey/HSGM-2230/2021	EPI_ISL_1082418	Dec 20 - Feb 21	Europe / Turkey	Human	Original	B.1.1.7	Oropharyngeal swab	O	(NSP2_P91S,NSP6_G107del,NSP6_S106del,N_R203K,Spike_A570D,NSP6_F108del,N_G204R,Spike_N501Y,NSP12_P323L,NSP2_P13S,Spike_D614G,Spike_Y144del,Spike_S982A)
hCoV-19/Turkey/HSGM-2197/2021	EPI_ISL_1082419	Dec 20 - Feb 21	Europe / Turkey	Human	Original	B.1.1.7	Oropharyngeal swab	GR	(NS8_Q27stop,NSP3_T183I,Spike_T716I,NSP6_S106del,N_R203K,Spike_A570D,Spike_N501Y,NSP3_I1412T,NS8_R52I,Spike_P681H,Spike_Y144del,NSP3_E405A,NSP6_G107del,NSP3_A890D,Spike_D1118H,NSP6_F108del,NS8_Y73C,N_G204R,NSP12_P323L,Spike_D614G,N_D3L,Spike_S982A,N_S235F)
hCoV-19/Turkey/HSGM-2248/2021	EPI_ISL_1082420	Dec 20 - Feb 21	Europe / Turkey	Human	Original	B.1.1.7	Oropharyngeal swab	GR	(NS8_Q27stop,NSP3_T183I,NSP3_A890D,NSP6_G107del,Spike_T716I,NSP6_S106del,N_R203K,Spike_A570D,Spike_D1118H,NSP6_F108del,NS8_Y73C,N_G204R,Spike_N501Y,NSP3_I1412T,NSP12_P323L,Spike_P681H,Spike_D614G,Spike_Y144del,NSP3_E405A,N_D3L,Spike_S982A,N_S235F)
hCoV-19/Turkey/HSGM-2249/2021	EPI_ISL_1082421	Dec 20 - Feb 21	Europe / Turkey	Human	Original	B.1.1.7	Oropharyngeal swab	GR	(NS8_Q27stop,NSP3_T183I,Spike_T716I,NSP6_S106del,N_R203K,Spike_A570D,Spike_N501Y,NSP3_I1412T,Spike_P681H,Spike_Y144del,NSP2_L550F,NSP3_S126L,NSP6_G107del,NSP3_A890D,Spike_D1118H,NSP6_F108del,NS8_Y73C,N_G204R,NSP12_P323L,Spike_D614G,N_D3L,Spike_S982A,N_S235F)
hCoV-19/Turkey/HSGM-2250/2021	EPI_ISL_1082422	Dec 20 - Feb 21	Europe / Turkey	Human	Original	B.1.1	Oropharyngeal swab	GR	(NSP3_T183I,NSP3_A890D,NSP6_G107del,NSP6_S106del,N_R203K,Spike_A570D,NSP6_F108del,NS8_Y73C,N_G204R,Spike_D80A,Spike_N501Y,NSP3_I1412T,NSP12_P323L,NSP2_P13S,Spike_D614G,Spike_Y144del,N_D3L,Spike_S982A,N_S235F)
hCoV-19/Turkey/HSGM-2260/2021	EPI_ISL_1082423	Dec 20 - Feb 21	Europe / Turkey	Human	Original	B.1.1.148	Oropharyngeal swab	O	(NSP2_P91S,NSP15_T285I,NSP6_G107del,NSP6_S106del,N_R203K,NSP2_G339S,Spike_A570D,NSP6_F108del,N_G204R,Spike_N501Y,NSP3_I1412T,NSP12_P323L,NSP2_P13S,Spike_D614G,Spike_N61D,Spike_Y144del)
hCoV-19/Turkey/HSGM-2253/2021	EPI_ISL_1082424	Dec 20 - Feb 21	Europe / Turkey	Human	Original	B.1.1.7	Oropharyngeal swab	GR	(NS8_Q27stop,NS7a_K2R,NSP6_G107del,Spike_T716I,NSP6_S106del,N_R203K,Spike_A570D,NSP6_F108del,NS8_Y73C,N_G204R,Spike_N501Y,NSP3_I1412T,NSP12_P323L,Spike_P681H,Spike_D614G,Spike_Y144del,Spike_S982A)
hCoV-19/Turkey/HSGM-2209/2021	EPI_ISL_1082425	Dec 20 - Feb 21	Europe / Turkey	Human	Original	B.1.351	Oropharyngeal swab	GH	(E_P71L,NSP3_K837N,Spike_K417N,Spike_L244del,NSP6_G107del,NSP6_S106del,N_T205I,NSP6_F108del,Spike_L242del,NS3_Q57H,Spike_A701V,NSP2_T85I,Spike_D80A,Spike_N501Y,NSP12_P323L,NSP5_K90R,Spike_D614G,NSP13_T588I,Spike_A243del,NS3_S171L)
hCoV-19/Turkey/HSGM-2211/2021	EPI_ISL_1082426	Dec 20 - Feb 21	Europe / Turkey	Human	Original	B.1.1.7	Oropharyngeal swab	GRY	(NSP6_K109del,Spike_H69del,NS8_Q27stop,NSP3_T183I,NSP8_E155K,Spike_T716I,N_R203K,Spike_A570D,Spike_N501Y,NSP3_I1412T,NS8_R52I,Spike_P681H,Spike_Y144del,Spike_D950H,NSP5_I259V,NSP6_G107del,NSP3_A890D,Spike_D1118H,NSP6_F108del,NS8_Y73C,N_G204R,NSP3_P153L,NS3_K61L,Spike_V70del,NSP12_P323L,Spike_D614G,N_D3L,Spike_S982A,N_S235F)
hCoV-19/Turkey/HSGM-2212/2021	EPI_ISL_1082427	Dec 20 - Feb 21	Europe / Turkey	Human	Original	B.1.1	Oropharyngeal swab	O	(Spike_H69del,NSP2_P91S,NSP6_G107del,NSP6_S106del,N_R203K,NSP2_G339S,NSP6_F108del,N_G204R,Spike_V70del,Spike_N501Y,NSP12_P323L,NSP2_P13S,Spike_D614G,Spike_Y144del)
hCoV-19/Turkey/HSGM-2213/2021	EPI_ISL_1082428	Dec 20 - Feb 21	Europe / Turkey	Human	Original	B.1.1.7	Oropharyngeal swab	GRY	(Spike_H69del,NS8_Q27stop,NSP3_T183I,Spike_T716I,NSP6_S106del,N_R203K,Spike_A570D,NSP13_K460R,Spike_N501Y,NSP3_I1412T,NS8_R52I,Spike_P681H,Spike_Y144del,NSP3_H323Y,M_I201V,NSP6_G107del,NSP3_A890D,Spike_D1118H,NSP6_F108del,NS8_Y73C,N_G204R,Spike_V70del,NSP12_P323L,Spike_D614G,N_D3L,Spike_S982A,N_S235F)
hCoV-19/Turkey/HSGM-2214/2021	EPI_ISL_1082429	Dec 20 - Feb 21	Europe / Turkey	Human	Original	B.1.1.7	Oropharyngeal swab	GRY	(Spike_H69del,NS3_L15F,NS8_Q27stop,NSP3_T183I,Spike_T716I,NSP6_S106del,N_R203K,Spike_A570D,NSP13_K460R,NSP4_F17L,Spike_N501Y,NSP3_I1412T,NS8_R52I,Spike_P681H,Spike_Y144del,NSP6_G107del,NSP3_A890D,Spike_D1118H,NSP6_F108del,Spike_Q1208H,NS8_Y73C,N_G204R,Spike_V70del,NSP12_P323L,Spike_D614G,N_D3L,NSP16_K160R,Spike_S982A,N_S235F)
hCoV-19/Turkey/HSGM-2215/2021	EPI_ISL_1082430	Dec 20 - Feb 21	Europe / Turkey	Human	Original	B.1.1.7	Oropharyngeal swab	GRY	(Spike_H69del,NS8_Q27stop,NSP3_T183I,Spike_T716I,NSP6_S106del,N_R203K,Spike_A570D,Spike_N501Y,NSP3_I1412T,NS8_R52I,Spike_P681H,Spike_Y144del,NSP6_G107del,NSP3_A890D,Spike_D1118H,NSP6_F108del,NS8_Y73C,N_G204R,Spike_V70del,NSP12_P323L,Spike_D614G,N_D3L,Spike_S982A,N_S235F)
hCoV-19/Turkey/HSGM-2216/2021	EPI_ISL_1082431	Dec 20 - Feb 21	Europe / Turkey	Human	Original	B.1.1.7	Oropharyngeal swab	GRY	(NSP6_K109del,Spike_H69del,NS3_L15F,NS8_Q27stop,NSP3_T183I,Spike_T716I,N_R203K,Spike_A570D,NSP13_K460R,NSP4_F17L,Spike_N501Y,NSP3_I1412T,NS8_R52I,Spike_P681H,Spike_Y144del,NSP6_G107del,NSP3_A890D,Spike_D1118H,NSP6_F108del,Spike_Q1208H,NS8_Y73C,N_G204R,Spike_V70del,NSP12_P323L,Spike_D614G,N_D3L,NSP16_K160R,Spike_S982A,N_S235F)
hCoV-19/Turkey/HSGM-2217/2021	EPI_ISL_1082432	Dec 20 - Feb 21	Europe / Turkey	Human	Original	B.1.351	Oropharyngeal swab	GH	(NSP6_K109del,NSP3_S794L,Spike_D215G,E_P71L,NSP3_K837N,Spike_K417N,Spike_L244del,NSP6_G107del,N_T205I,NSP6_F108del,Spike_L242del,NS3_Q57H,Spike_A701V,NSP2_T85I,Spike_D80A,Spike_N501Y,NSP12_P323L,NSP5_K90R,Spike_D614G,Spike_A243del,NS3_S171L,Spike_A653V)
hCoV-19/Turkey/HSGM-2219/2021	EPI_ISL_1082433	Dec 20 - Feb 21	Europe / Turkey	Human	Original	B.1.1.7	Oropharyngeal swab	GRY	(Spike_H69del,NS8_Q27stop,NSP3_T183I,Spike_T716I,NSP6_S106del,N_R203K,Spike_A570D,NSP13_K460R,Spike_N501Y,NSP3_I1412T,NS8_R52I,Spike_P681H,NSP3_S769L,Spike_Y144del,NSP6_G107del,NSP3_A890D,Spike_D1118H,NSP6_F108del,NS8_Y73C,N_G204R,Spike_V70del,Spike_A1020S,NSP12_P323L,Spike_D614G,N_D3L,Spike_S982A,N_S235F)
hCoV-19/Turkey/HSGM-2221/2021	EPI_ISL_1082434	Dec 20 - Feb 21	Europe / Turkey	Human	Original	B.1.1.7	Oropharyngeal swab	GR	(NSP6_K109del,Spike_H69del,NS8_Q27stop,NSP3_T183I,Spike_T716I,NS8_K68stop,N_R203K,Spike_A570D,Spike_N501Y,NSP3_I1412T,NS8_R52I,Spike_P681H,Spike_Y144del,NSP6_G107del,NSP3_A890D,Spike_D1118H,NSP6_F108del,NS8_Y73C,N_G204R,NSP6_L260F,Spike_V70del,NSP12_P323L,Spike_S704L,Spike_D614G,N_D3L,Spike_S982A,N_S235F)
hCoV-19/Turkey/HSGM-2224/2021	EPI_ISL_1082435	Dec 20 - Feb 21	Europe / Turkey	Human	Original	B.1.1.7	Oropharyngeal swab	GRY	(Spike_H69del,NS3_L15F,NS8_Q27stop,NSP3_T183I,Spike_T716I,NSP6_S106del,N_R203K,Spike_A570D,NSP13_K460R,Spike_L5F,NS3_P262S,NSP4_F17L,Spike_N501Y,NSP3_I1412T,Spike_P681H,Spike_Y144del,NSP6_G107del,NSP3_A890D,Spike_D1118H,NSP6_F108del,NS8_Y73C,NSP12_A526V,N_G204R,Spike_V70del,NSP12_P323L,Spike_D614G,N_D3L,NSP16_K160R,Spike_S982A,N_S235F)
hCoV-19/Turkey/HSGM-2226/2021	EPI_ISL_1082436	Dec 20 - Feb 21	Europe / Turkey	Human	Original	B.1.1.7	Oropharyngeal swab	GRY	(Spike_H69del,NS8_Q27stop,NSP2_P91S,NSP3_T183I,Spike_T716I,NSP6_S106del,N_R203K,NSP3_A1179V,Spike_A570D,Spike_N501Y,NSP3_I1412T,Spike_P681H,Spike_Y144del,NSP2_L550F,Spike_N196D,NSP3_S126L,NSP6_G107del,NSP3_A890D,Spike_D1118H,NSP6_F108del,NS8_Y73C,N_G204R,Spike_V70del,NSP12_P323L,Spike_D614G,Spike_S982A,N_S235F)
hCoV-19/Turkey/HSGM-2227/2021	EPI_ISL_1082437	Dec 20 - Feb 21	Europe / Turkey	Human	Original	B.1.1.7	Oropharyngeal swab	GRY	(NSP6_K109del,Spike_H69del,NS8_Q27stop,NSP3_T183I,Spike_T716I,NS8_K68stop,N_R203K,Spike_A570D,Spike_N501Y,NSP3_I1412T,NS8_R52I,Spike_P681H,Spike_Y144del,NSP6_G107del,NSP3_A890D,Spike_D1118H,NSP6_F108del,NS8_Y73C,N_G204R,NSP6_L260F,Spike_V70del,NSP12_P323L,Spike_S704L,Spike_D614G,N_D3L,Spike_S982A,N_S235F)
hCoV-19/Turkey/HSGM-2228/2021	EPI_ISL_1082438	Dec 20 - Feb 21	Europe / Turkey	Human	Original	B.1.1.7	Oropharyngeal swab	GRY	(Spike_H69del,NS8_Q27stop,NSP3_T183I,Spike_T716I,NS8_K68stop,NSP6_S106del,N_R203K,Spike_A570D,Spike_N501Y,NSP3_I1412T,NS8_R52I,Spike_P681H,Spike_Y144del,NSP6_G107del,NSP3_A890D,Spike_D1118H,NSP6_F108del,NS8_Y73C,N_G204R,NSP6_L260F,Spike_V70del,NSP12_P323L,Spike_S704L,Spike_D614G,N_D3L,Spike_S982A,N_S235F)
hCoV-19/Turkey/HSGM-2231/2021	EPI_ISL_1082439	Dec 20 - Feb 21	Europe / Turkey	Human	Original	B.1.351.2	Oropharyngeal swab	GH	(Spike_L18F,E_P71L,NSP3_K837N,NSP3_N1778S,Spike_K417N,Spike_L244del,NSP6_G107del,NSP6_S106del,N_T205I,NSP6_F108del,Spike_L242del,NS3_Q57H,Spike_A701V,NSP2_T85I,Spike_D80A,Spike_N501Y,NSP5_A193V,NSP12_P323L,NSP5_K90R,Spike_D614G,Spike_A243del,NS3_S171L)
hCoV-19/Turkey/HSGM-2236/2021	EPI_ISL_1082440	Dec 20 - Feb 21	Europe / Turkey	Human	Original	B.1.1	Oropharyngeal swab	GRY	(Spike_H69del,NS8_Q27stop,NSP3_T183I,Spike_T716I,NSP6_S106del,N_R203K,Spike_A570D,Spike_N501Y,NSP3_I1412T,Spike_Y144del,NSP2_L550F,NSP3_N354H,NSP6_G107del,NSP3_A890D,Spike_D1118H,NSP6_F108del,NS8_Y73C,N_G204R,Spike_V70del,NSP12_P323L,Spike_D614G,N_D3L,Spike_S982A,N_S235F)
hCoV-19/Turkey/HSGM-2244/2021	EPI_ISL_1082441	Dec 20 - Feb 21	Europe / Turkey	Human	Original	B.1.1.7	Oropharyngeal swab	O	(Spike_H69del,NSP3_T183I,NSP3_A890D,NSP6_G107del,Spike_T716I,NSP6_S106del,N_R203K,Spike_A570D,Spike_D1118H,NSP6_F108del,NS8_Y73C,N_G204P,Spike_V70del,Spike_N501Y,NSP3_I1412T,NSP12_P323L,Spike_D614G,Spike_Y144del,N_D3L,Spike_S982A,N_S235F)
hCoV-19/Turkey/HSGM-2245/2021	EPI_ISL_1082442	Dec 20 - Feb 21	Europe / Turkey	Human	Original	B.1.1.7	Oropharyngeal swab	GRY	(Spike_H69del,NSP2_P91S,NSP6_G107del,NSP6_S106del,N_R203K,Spike_A570D,NSP6_F108del,N_G204R,Spike_V70del,Spike_N501Y,NSP3_I1412T,NSP12_P323L,NSP2_P13S,Spike_D614G,Spike_Y144del,Spike_S982A)
hCoV-19/Turkey/HSGM-2246/2021	EPI_ISL_1082443	Dec 20 - Feb 21	Europe / Turkey	Human	Original	B.1.1	Oropharyngeal swab	GRY	(Spike_H69del,NSP2_P91S,NSP6_G107del,NSP6_S106del,N_R203K,NSP2_G339S,Spike_A570D,Spike_D1118H,NS3_W131C,NSP6_F108del,N_G204R,Spike_V70del,Spike_N501Y,NSP12_P323L,NSP2_P13S,Spike_P681H,Spike_D614G,Spike_Y144del)
hCoV-19/Turkey/HSGM-2252/2021	EPI_ISL_1082444	Dec 20 - Feb 21	Europe / Turkey	Human	Original	B.1.1.7	Oropharyngeal swab	GRY	(Spike_H69del,NS8_Q27stop,N_Y123F,NSP3_T183I,Spike_T716I,NS8_K68stop,NSP6_S106del,N_R203K,Spike_A570D,Spike_N501Y,NSP3_I1412T,Spike_P681H,Spike_Y144del,NSP6_G107del,NSP3_A890D,Spike_D1118H,NSP6_F108del,NS8_Y73C,N_G204R,NSP6_L260F,Spike_V70del,NSP12_P323L,Spike_S704L,Spike_D614G,N_D3L,Spike_S982A,N_S235F)
hCoV-19/Turkey/HSGM-2254/2021	EPI_ISL_1082445	Dec 20 - Feb 21	Europe / Turkey	Human	Original	B.1.1.7	Oropharyngeal swab	GRY	(Spike_H69del,NS8_Q27stop,NSP3_T183I,Spike_T716I,NS8_K68stop,NSP6_S106del,N_R203K,Spike_A570D,Spike_N501Y,NSP3_I1412T,Spike_P681H,Spike_Y144del,NSP12_P227L,NSP6_G107del,NSP3_A890D,Spike_D1118H,NSP6_F108del,NS8_Y73C,N_G204R,Spike_V70del,NSP12_P323L,NSP14_P451S,Spike_D614G,N_D3L,Spike_S982A,Spike_A653V,N_S235F)
hCoV-19/Turkey/HSGM-2255/2021	EPI_ISL_1082446	Dec 20 - Feb 21	Europe / Turkey	Human	Original	B.1.1.7	Oropharyngeal swab	GRY	(Spike_H69del,NSP3_A890D,NSP6_G107del,Spike_T716I,NSP6_S106del,N_R203K,Spike_A570D,Spike_D1118H,NSP6_F108del,N_G204R,Spike_V70del,Spike_N501Y,NSP3_I1412T,NSP12_P323L,NSP2_P13S,Spike_D614G,Spike_Y144del,Spike_S982A)
hCoV-19/Turkey/HSGM-2259/2021	EPI_ISL_1082447	Dec 20 - Feb 21	Europe / Turkey	Human	Original	B.1.1	Oropharyngeal swab	GRY	(Spike_H69del,NSP2_P91S,NSP3_T183I,NSP3_A890D,NSP6_G107del,NSP6_S106del,N_R203K,NSP6_F108del,N_G204R,Spike_V70del,Spike_N501Y,NSP12_P323L,NSP2_P13S,Spike_D614G,Spike_Y144del)
hCoV-19/Turkey/HSGM-2264/2021	EPI_ISL_1082448	Dec 20 - Feb 21	Europe / Turkey	Human	Original	B.1.1.7	Oropharyngeal swab	GRY	(Spike_H69del,NSP3_T183I,NSP3_A890D,NSP6_G107del,Spike_T716I,NSP6_S106del,N_R203K,Spike_A570D,NSP6_F108del,NS8_Y73C,N_G204R,Spike_V70del,Spike_N501Y,NSP3_I1412T,NSP12_P323L,NSP2_P13S,Spike_D614G,Spike_Y144del,Spike_S982A)
hCoV-19/Turkey/HSGM-2387/2021	EPI_ISL_1095600	Dec 20 - Feb 21	Europe / Turkey	Human	Original	B.1.1.317		GR	(NSP3_K1715R,Spike_Q675R,NSP3_S1160F,N_R203K,NSP2_D409G,N_G204R,NSP3_S1578I,Spike_D138Y,Spike_A522S,Spike_A845S,Spike_N501Y,NSP12_P323L,Spike_D614G,N_A211V,NSP2_D23N,NSP3_T1063I,NSP16_P236L)
hCoV-19/Turkey/HSGM-2764/2021	EPI_ISL_1095601	Dec 20 - Feb 21	Europe / Turkey	Human	Original	B.1.1.189		GR	(NSP12_E61V,N_R203K,NSP2_G339S,NSP14_V290F,N_G204R,Spike_N501Y,NSP12_P323L,Spike_D614G)
hCoV-19/Turkey/HSGM-2695/2021	EPI_ISL_1095602	Dec 20 - Feb 21	Europe / Turkey	Human	Original	B.1.1.521		GR	(NSP9_T18A,N_R203K,Spike_H69Y,NSP4_A380V,NSP10_T111I,Spike_L5F,N_G204R,N_E378Q,NSP12_P323L,Spike_D614G,NSP13_S74P,NSP6_L37F,NSP10_P84L)
hCoV-19/Turkey/HSGM-2696/2021	EPI_ISL_1095603	Dec 20 - Feb 21	Europe / Turkey	Human	Original	B.1		G	(NSP2_E264D,NSP3_D1844G,M_F28L,NS3_T223I,NSP12_P323L,Spike_D614G,Spike_A892V,NSP6_V84F)
hCoV-19/Turkey/HSGM-2859/2021	EPI_ISL_1095604	Dec 20 - Feb 21	Europe / Turkey	Human	Original	B.1.1.189		GR	(NSP2_P91S,NSP15_T285I,N_R203K,NSP2_G339S,N_G204R,NSP3_T720I,Spike_N501Y,Spike_M731I,NSP12_P323L,NSP2_P13S,Spike_D614G)
hCoV-19/Turkey/HSGM-3108/2021	EPI_ISL_1095605	Dec 20 - Feb 21	Europe / Turkey	Human	Original	B.1.1.189		GR	(N_R203K,NSP2_G339S,NSP2_I605V,NSP14_L177F,N_G204R,Spike_D80A,Spike_N501Y,NSP4_G196S,NSP12_P323L,Spike_D614G)
hCoV-19/Turkey/HSGM-3043/2021	EPI_ISL_1095606	Dec 20 - Feb 21	Europe / Turkey	Human	Original	B.1.351		G	(Spike_A701V,Spike_D80A,NSP12_P323L,Spike_D614G)
hCoV-19/Turkey/HSGM-3080/2021	EPI_ISL_1095607	Dec 20 - Feb 21	Europe / Turkey	Human	Original	B.1.1.189		GR	(Spike_G257S,N_R203K,NSP2_G339S,N_G204R,NS3_T175I,NSP3_T720I,Spike_D80A,Spike_N501Y,NS3_K16Q,NSP3_T86I,NSP12_P323L,NSP2_P13S,Spike_D614G)
hCoV-19/Turkey/HSGM-3158/2021	EPI_ISL_1095608	Dec 20 - Feb 21	Europe / Turkey	Human	Original	B.1.1		GR	(N_R203K,N_G204R,Spike_D80A,Spike_N501Y,NSP13_V597M,NSP12_P323L,Spike_D614G)
hCoV-19/Turkey/HSGM-3084/2021	EPI_ISL_1095609	Dec 20 - Feb 21	Europe / Turkey	Human	Original	B.1.1.189		GR	(N_R203K,NSP2_G339S,N_G204R,NS3_T175I,NSP3_T720I,Spike_N501Y,NS3_K16Q,NSP3_T86I,NSP12_P323L,NSP2_P13S,Spike_D614G)
hCoV-19/Turkey/HSGM-D270/2021	EPI_ISL_1096100	Dec 20 - Feb 21	Europe / Turkey	Human	Original	B.1		GV	(NSP6_G107del,NSP6_S106del,NSP6_F108del,Spike_T299I,NSP12_P323L,Spike_D614G,NS3_S171L,Spike_A222V)
hCoV-19/Turkey/HSGM-D192/2021	EPI_ISL_1096101	Dec 20 - Feb 21	Europe / Turkey	Human	Original	B.1.351		G	(Spike_K417N,Spike_L244del,NSP6_G107del,NSP6_S106del,NSP6_F108del,Spike_L242del,Spike_A701V,Spike_D80A,NSP12_P323L,NSP5_K90R,Spike_D614G,Spike_A243del,NS3_S171L)
hCoV-19/Turkey/HSGM-D208/2021	EPI_ISL_1096102	Dec 20 - Feb 21	Europe / Turkey	Human	Original	B.1.160		G	(Spike_K417N,Spike_L244del,NSP6_G107del,NSP6_S106del,NSP6_F108del,Spike_L242del,Spike_A701V,NSP2_T85I,NSP12_P323L,NSP5_K90R,Spike_D614G,Spike_A243del,NS3_S171L)
hCoV-19/Turkey/HSGM-D183/2021	EPI_ISL_1096103	Dec 20 - Feb 21	Europe / Turkey	Human	Original	B.1.1.521		GR	(N_D377Y,N_T166I,N_R203K,NSP4_A380V,N_G204R,NS8_V32L,NSP3_N1708K,Spike_D80A,NSP12_P323L,Spike_D614G,NSP6_L37F,Spike_Q675H,NSP4_S209F)
hCoV-19/Turkey/HSGM-D181/2021	EPI_ISL_1096104	Dec 20 - Feb 21	Europe / Turkey	Human	Original	B.1.351		G	(NSP3_S794L,NSP3_K837N,Spike_K417N,Spike_D80A,NSP12_P323L,NSP5_K90R,Spike_D614G,NS3_S171L)
hCoV-19/Turkey/HSGM-D238/2021	EPI_ISL_1096105	Dec 20 - Feb 21	Europe / Turkey	Human	Original	B.1.177		GV	(Spike_L18F,Spike_D936Y,NSP5_P132S,NSP3_E229G,NSP12_P323L,Spike_D614G,NSP3_P654Q,NSP8_T141M,Spike_A222V)
hCoV-19/Turkey/HSGM-D239/2021	EPI_ISL_1096106	Dec 20 - Feb 21	Europe / Turkey	Human	Original	B.1		G	(NS8_H112Y,Spike_T95I,N_S194L,NSP3_D1844G,NS3_T223I,NSP12_P323L,Spike_D614G,NSP6_V84F)
hCoV-19/Turkey/HSGM-D240/2021	EPI_ISL_1096107	Dec 20 - Feb 21	Europe / Turkey	Human	Original	B.1		G	(N_S194L,NS3_T223I,NSP12_P323L,NSP3_A333V,Spike_D614G,NSP6_V84F,NSP6_L22F)
hCoV-19/Turkey/HSGM-D234/2021	EPI_ISL_1096108	Dec 20 - Feb 21	Europe / Turkey	Human	Original	B.1.1		GR	(NS7a_F63L,N_R203K,NSP6_L125F,N_G204R,NSP14_L152F,NSP12_P323L,Spike_D614G)
hCoV-19/Turkey/HSGM-D266/2021	EPI_ISL_1096109	Dec 20 - Feb 21	Europe / Turkey	Human	Original	B.1		G	(N_S194L,NSP12_L636F,NS3_T223I,NSP12_P323L,Spike_D614G,NSP6_V84F)
hCoV-19/Turkey/HSGM-D267/2021	EPI_ISL_1096110	Dec 20 - Feb 21	Europe / Turkey	Human	Original	B.1		G	(N_S194L,NSP12_L636F,NS3_T223I,NSP3_K530R,NSP12_P323L,Spike_D614G,NSP15_R206W,NSP6_V84F)
hCoV-19/Turkey/HSGM-D241/2021	EPI_ISL_1096111	Dec 20 - Feb 21	Europe / Turkey	Human	Original	B.1		G	(N_S194L,NS3_T223I,NSP12_P323L,NSP3_A333V,Spike_D614G)
hCoV-19/Turkey/HSGM-D257/2021	EPI_ISL_1096112	Dec 20 - Feb 21	Europe / Turkey	Human	Original	B.1		G	(N_S194L,NS3_T223I,NSP12_P323L,Spike_D614G,NSP6_V84F)
hCoV-19/Turkey/HSGM-D261/2021	EPI_ISL_1096113	Dec 20 - Feb 21	Europe / Turkey	Human	Original	B.1.36.10		GH	(NSP3_E1232K,NS3_L65I,N_S194L,NSP3_R1449K,NS3_Q57H,NSP12_P323L,Spike_D614G,NS3_S171L)
hCoV-19/Turkey/HSGM-D262/2021	EPI_ISL_1096114	Dec 20 - Feb 21	Europe / Turkey	Human	Original	B.1.36.10		GH	(NSP3_E1232K,NS3_L65I,N_S194L,NSP3_R1449K,NS3_Q57H,NSP12_P323L,Spike_D614G,NS3_S171L)
hCoV-19/Turkey/HSGM-D253/2021	EPI_ISL_1096115	Dec 20 - Feb 21	Europe / Turkey	Human	Original	B.1.1		GR	(Spike_G769V,NSP3_P1787S,N_R203K,N_G204R,NSP2_R362C,NSP1_S34T,NSP3_L1244F,NSP12_P323L,NSP2_I77V,Spike_D614G,N_T49I,NSP6_V149F)
hCoV-19/Turkey/HSGM-D272/2021	EPI_ISL_1096116	Dec 20 - Feb 21	Europe / Turkey	Human	Original	B.1		GH	(N_T198I,N_T205I,NS3_F105L,NS3_Q57H,NSP7_N78S,NSP15_V66L,NSP12_P323L,NSP12_T141I,Spike_P681H,Spike_D614G,NSP16_K160R,NSP14_V316F,NSP14_M501I)
hCoV-19/Turkey/HSGM-D254/2021	EPI_ISL_1096117	Dec 20 - Feb 21	Europe / Turkey	Human	Original	B.1		G	(Spike_T284I,NS3_T223I,NSP12_P323L,Spike_D614G,NSP15_P270L)
hCoV-19/Turkey/HSGM-D248/2021	EPI_ISL_1096118	Dec 20 - Feb 21	Europe / Turkey	Human	Original	B.1		G	(N_S194L,NSP14_T250I,NS3_T223I,NSP12_P323L,Spike_D614G,NSP6_V84F)
hCoV-19/Turkey/HSGM-D250/2021	EPI_ISL_1096119	Dec 20 - Feb 21	Europe / Turkey	Human	Original	B.1		G	(N_S194L,NS3_T223I,NSP12_P323L,Spike_D614G,NSP6_L22F)
hCoV-19/Turkey/HSGM-GA112/2021	EPI_ISL_1097214	Dec 20 - Feb 21	Europe / Turkey	Human	Original	B.1		GH	(NSP3_K837N,Spike_K417N,NSP6_G107del,NSP6_S106del,NSP6_F108del,NS3_Q57H,Spike_A701V,Spike_D80A,Spike_N501Y,NSP12_P323L,Spike_D614G,NS3_S171L)
hCoV-19/Turkey/HSGM-D111/2021	EPI_ISL_1097230	Dec 20 - Feb 21	Europe / Turkey	Human	Original	B.1.351		GH	(NS7b_E39stop,Spike_K417N,NSP6_G107del,NSP6_S106del,NSP6_F108del,NS3_Q57H,Spike_A701V,NSP2_T85I,Spike_D80A,Spike_N501Y,NSP12_P323L,Spike_D614G,NS3_S171L)
hCoV-19/Turkey/HSGM-D129/2021	EPI_ISL_1097231	Dec 20 - Feb 21	Europe / Turkey	Human	Original	B.1		G	(NS7b_E39stop,Spike_K417N,NSP6_G107del,NSP6_S106del,NSP6_F108del,Spike_A701V,Spike_D80A,Spike_N501Y,NSP12_P323L,NSP5_K90R,Spike_D614G,NS3_S171L)
hCoV-19/Turkey/HSGM-D132/2021	EPI_ISL_1097232	Dec 20 - Feb 21	Europe / Turkey	Human	Original	B.1.351		GH	(NS7b_E39stop,NSP3_S794L,E_P71L,Spike_K417N,NSP6_G107del,NSP6_S106del,NSP6_F108del,NS3_Q57H,Spike_A701V,NSP2_T85I,Spike_D80A,Spike_N501Y,NSP12_P323L,NSP5_K90R,Spike_D614G,NS3_S171L)
hCoV-19/Turkey/HSGM-D133/2021	EPI_ISL_1097233	Dec 20 - Feb 21	Europe / Turkey	Human	Original	B.1		O	(NS7b_E39stop,NSP3_S794L,Spike_K417N,NSP6_G107del,NSP6_S106del,NSP6_F108del,NS3_Q57H,Spike_A701V,Spike_D80A,Spike_N501Y,NSP12_P323L,NSP5_K90R,Spike_D614G,NS3_S171L)
hCoV-19/Turkey/HSGM-D135/2021	EPI_ISL_1097234	Dec 20 - Feb 21	Europe / Turkey	Human	Original	B.1.351		G	(NS7b_E39stop,NSP3_S794L,Spike_K417N,NSP6_G107del,NSP6_S106del,NSP6_F108del,Spike_A701V,NSP2_T85I,Spike_D80A,Spike_N501Y,NSP12_P323L,NSP5_K90R,Spike_D614G,NS3_S171L)
hCoV-19/Turkey/HSGM-D152/2021	EPI_ISL_1097235	Dec 20 - Feb 21	Europe / Turkey	Human	Original	B.1.351		G	(NS7b_E39stop,E_P71L,NSP3_K837N,Spike_K417N,N_T362I,NSP6_G107del,NSP6_S106del,NSP6_F108del,Spike_A701V,NSP2_T85I,Spike_D80A,Spike_N501Y,NSP12_P323L,Spike_D614G,NS3_S171L)
hCoV-19/Turkey/HSGM-D158/2021	EPI_ISL_1097236	Dec 20 - Feb 21	Europe / Turkey	Human	Original	B.1.524		GH	(NS7b_E39stop,NSP3_S794L,NSP3_K837N,Spike_K417N,NSP6_G107del,NSP6_S106del,NSP6_F108del,NS3_Q57H,Spike_A701V,NSP2_T85I,Spike_N501Y,NSP12_P323L,NSP5_K90R,Spike_D614G,NS3_S171L)
hCoV-19/Turkey/HSGM-D165/2021	EPI_ISL_1097237	Dec 20 - Feb 21	Europe / Turkey	Human	Original	B.1.351		GH	(NS7b_E39stop,Spike_K417N,NSP6_G107del,NSP6_S106del,NSP6_F108del,NS3_Q57H,Spike_A701V,NSP2_T85I,Spike_D80A,Spike_N501Y,NSP12_P323L,NSP5_K90R,Spike_D614G,NS3_S171L)
hCoV-19/Turkey/HSGM-D109/2021	EPI_ISL_1097238	Dec 20 - Feb 21	Europe / Turkey	Human	Original	B.1.351		O	(NS7b_E39stop,NSP3_S794L,Spike_K417N,Spike_L244del,NSP6_G107del,NSP6_S106del,NSP6_F108del,Spike_L242del,NS3_Q57H,Spike_A701V,NSP2_T85I,Spike_D80A,Spike_N501Y,NSP12_P323L,Spike_D614G,Spike_A243del,NS3_S171L)
hCoV-19/Turkey/HSGM-D177/2021	EPI_ISL_1097239	Dec 20 - Feb 21	Europe / Turkey	Human	Original	B.1.351		O	(NS7b_E39stop,NSP3_S794L,E_P71L,NSP3_K837N,Spike_K417N,Spike_L244del,NSP6_G107del,NSP6_S106del,NSP6_F108del,Spike_L242del,NS3_Q57H,Spike_A701V,NSP2_T85I,Spike_D80A,Spike_N501Y,NSP12_P323L,NSP5_K90R,Spike_D614G,Spike_A243del,NS3_S171L)
hCoV-19/Turkey/HSGM-D113/2021	EPI_ISL_1097240	Dec 20 - Feb 21	Europe / Turkey	Human	Original	B.1.351		GH	(NSP3_S794L,NSP3_K837N,Spike_K417N,Spike_L244del,NSP6_G107del,NSP6_S106del,NSP6_F108del,Spike_L242del,NS3_Q57H,Spike_A701V,Spike_D80A,Spike_N501Y,NSP12_P323L,Spike_D614G,Spike_A243del,NS3_S171L)
hCoV-19/Turkey/HSGM-D98/2021	EPI_ISL_1097241	Dec 20 - Feb 21	Europe / Turkey	Human	Original	B.1		GH	(NSP3_S794L,NSP3_K837N,Spike_K417N,NSP6_G107del,NSP6_S106del,NSP6_F108del,NS3_Q57H,Spike_A701V,Spike_N501Y,NSP12_P323L,Spike_D614G,NS3_S171L)
hCoV-19/Turkey/HSGM-D99/2021	EPI_ISL_1097242	Dec 20 - Feb 21	Europe / Turkey	Human	Original	B.1		GH	(E_P71L,NSP3_K837N,Spike_K417N,NSP6_G107del,NSP6_S106del,N_T205I,NSP6_F108del,NS3_Q57H,Spike_A701V,Spike_D80A,Spike_N501Y,NSP12_P323L,Spike_D614G,NS3_S171L)
hCoV-19/Turkey/HSGM-D101/2021	EPI_ISL_1097243	Dec 20 - Feb 21	Europe / Turkey	Human	Original	B.1		GH	(NSP3_S794L,Spike_K417N,NSP6_G107del,NSP6_S106del,N_T205I,NSP6_F108del,NS3_Q57H,Spike_A701V,Spike_D80A,Spike_N501Y,NSP12_P323L,NSP5_K90R,Spike_D614G,NS3_S171L)
hCoV-19/Turkey/HSGM-D103/2021	EPI_ISL_1097244	Dec 20 - Feb 21	Europe / Turkey	Human	Original	B.1.351		GH	(Spike_K417N,NSP6_G107del,NSP6_S106del,NSP6_F108del,NS3_Q57H,Spike_A701V,NSP2_T85I,Spike_D80A,Spike_N501Y,NSP12_P323L,NSP5_K90R,Spike_D614G,NS3_S171L)
hCoV-19/Turkey/HSGM-D104/2021	EPI_ISL_1097245	Dec 20 - Feb 21	Europe / Turkey	Human	Original	B.1.351		G	(E_P71L,NSP3_K837N,Spike_K417N,NSP6_G107del,NSP6_S106del,NSP6_F108del,Spike_A701V,NSP2_T85I,Spike_D80A,Spike_N501Y,NSP12_P323L,NSP5_K90R,Spike_D614G,NS3_S171L)
hCoV-19/Turkey/HSGM-D105/2021	EPI_ISL_1097246	Dec 20 - Feb 21	Europe / Turkey	Human	Original	B.1		GH	(E_P71L,Spike_K417N,NSP6_G107del,NSP6_S106del,NSP6_F108del,NS3_Q57H,Spike_A701V,Spike_D80A,Spike_N501Y,NSP12_P323L,NSP5_K90R,Spike_D614G,NS3_S171L)
hCoV-19/Turkey/HSGM-D106/2021	EPI_ISL_1097247	Dec 20 - Feb 21	Europe / Turkey	Human	Original	B.1.524		O	(Spike_K417N,NSP6_G107del,NSP6_S106del,NSP6_F108del,NS3_Q57H,Spike_A701V,NSP2_T85I,Spike_N501Y,NSP12_P323L,NSP5_K90R,Spike_D614G,NS3_S171L)
hCoV-19/Turkey/HSGM-D110/2021	EPI_ISL_1097248	Dec 20 - Feb 21	Europe / Turkey	Human	Original	B.1.351		GH	(NSP3_S794L,E_P71L,NSP3_K837N,Spike_K417N,NSP6_G107del,NSP6_S106del,NSP6_F108del,NS3_Q57H,Spike_A701V,NSP2_T85I,Spike_D80A,Spike_N501Y,NSP12_P323L,NSP5_K90R,Spike_D614G,NS3_S171L)
hCoV-19/Turkey/HSGM-D112/2021	EPI_ISL_1097249	Dec 20 - Feb 21	Europe / Turkey	Human	Original	B.1.524		G	(Spike_K417N,NSP6_G107del,NSP6_S106del,NSP6_F108del,Spike_A701V,NSP2_T85I,Spike_N501Y,NSP12_P323L,NSP5_K90R,Spike_D614G,NS3_S171L)
hCoV-19/Turkey/HSGM-3422/2021	EPI_ISL_1117597	Dec 20 - Feb 21	Europe / Turkey	Human	Original	B.1	Oropharyngeal swab	GH	(NSP15_D128Y,N_T198I,Spike_S477N,NSP3_D226Y,NS3_Q57H,NSP12_P323L,Spike_P681H,Spike_D614G,NSP16_K160R,NS3_S171L,NSP14_M501I)
hCoV-19/Turkey/HSGM-3404/2021	EPI_ISL_1117598	Dec 20 - Feb 21	Europe / Turkey	Human	Original	B.1.160	Oropharyngeal swab	GH	(NSP3_V1811A,N_M234I,Spike_S477N,NSP4_M324I,NSP12_A185S,NSP3_K711R,NS3_Q57H,NS3_D155Y,NSP12_P323L,Spike_D614G,N_A376T,NSP12_V776L,NSP13_K218R,NSP12_F326C)
hCoV-19/Turkey/HSGM-3399/2021	EPI_ISL_1117599	Dec 20 - Feb 21	Europe / Turkey	Human	Original	B.1.1	Oropharyngeal swab	GR	(NSP16_L14I,N_R203K,NSP1_H81R,N_G204R,NSP14_M49I,NSP12_D736G,NSP12_P323L,Spike_D614G,NS8_S54P,NSP3_L292F,N_G25C)
hCoV-19/Turkey/HSGM-3275/2021	EPI_ISL_1117600	Dec 20 - Feb 21	Europe / Turkey	Human	Original	B.1.1	Oropharyngeal swab	GR	(NSP2_L550F,Spike_H69del,NS8_Q27stop,NSP3_A890D,NSP6_G107del,Spike_T716I,NSP6_S106del,N_R203K,NSP6_F108del,N_G204R,Spike_V70del,Spike_N501Y,NSP12_P323L,Spike_D614G,N_D3L,N_S235F)
hCoV-19/Turkey/HSGM-3255/2021	EPI_ISL_1117601	Dec 20 - Feb 21	Europe / Turkey	Human	Original	B.1.351	Oropharyngeal swab	GH	(NS7b_E39stop,NSP3_S794L,Spike_K417N,NSP6_G107del,NSP6_S106del,NSP6_F108del,NS3_Q57H,Spike_A701V,NSP2_T85I,Spike_D80A,Spike_N501Y,NSP12_P323L,NSP5_K90R,Spike_D614G,NS3_S171L)
hCoV-19/Turkey/HSGM-3345/2021	EPI_ISL_1117602	Dec 20 - Feb 21	Europe / Turkey	Human	Original	B.1	Oropharyngeal swab	G	(NS7b_E39stop,NSP3_S794L,NSP3_K837N,Spike_K417N,NSP6_G107del,NSP6_S106del,NSP6_F108del,Spike_A701V,Spike_D80A,Spike_N501Y,NSP12_P323L,NSP5_K90R,Spike_D614G,NS3_S171L)
hCoV-19/Turkey/HSGM-3227/2021	EPI_ISL_1117603	Dec 20 - Feb 21	Europe / Turkey	Human	Original	B.1.351	Oropharyngeal swab	O	(NS7b_E39stop,NSP3_S794L,NSP3_K837N,Spike_K417N,Spike_L244del,NSP6_G107del,NSP6_S106del,NSP6_F108del,Spike_L242del,NS3_Q57H,Spike_A701V,NSP2_T85I,Spike_D80A,Spike_N501Y,NSP12_P323L,NSP5_K90R,Spike_D614G,Spike_A243del,NS3_S171L)
hCoV-19/Turkey/HSGM-3229/2021	EPI_ISL_1117604	Dec 20 - Feb 21	Europe / Turkey	Human	Original	B.1	Oropharyngeal swab	O	(NSP3_S794L,NSP6_G107del,NSP6_S106del,NSP6_F108del,NS3_Q57H,Spike_A701V,Spike_D80A,Spike_N501Y,NSP12_P323L,NSP5_K90R,Spike_D614G,NS3_S171L)
hCoV-19/Turkey/HSGM-3230/2021	EPI_ISL_1117605	Dec 20 - Feb 21	Europe / Turkey	Human	Original	B.1.1	Oropharyngeal swab	O	(NSP6_G107del,NSP6_S106del,NSP6_F108del,Spike_N501Y,NSP12_P323L,Spike_D614G,Spike_A222V)
hCoV-19/Turkey/HSGM-3240/2021	EPI_ISL_1117606	Dec 20 - Feb 21	Europe / Turkey	Human	Original	B.1	Oropharyngeal swab	G	(E_R69T,NSP6_G107del,NSP6_S106del,NSP6_F108del,NSP12_P323L,Spike_D614G)
hCoV-19/Turkey/HSGM-3239/2021	EPI_ISL_1117607	Dec 20 - Feb 21	Europe / Turkey	Human	Original	B.1.351	Oropharyngeal swab	G	(NSP3_S794L,Spike_K417N,NSP6_G107del,NSP6_S106del,N_R203K,NSP6_F108del,NS3_Q57H,N_G204R,Spike_N501Y,NSP12_P323L,Spike_D614G)
hCoV-19/Turkey/HSGM-3243/2021	EPI_ISL_1117608	Dec 20 - Feb 21	Europe / Turkey	Human	Original	B.1.524	Oropharyngeal swab	GH	(NSP3_S794L,Spike_K417N,NSP6_G107del,NSP6_S106del,NSP6_F108del,NS3_Q57H,Spike_A701V,NSP2_T85I,Spike_N501Y,NSP12_P323L,NSP5_K90R,Spike_D614G,NS3_S171L)
hCoV-19/Turkey/HSGM-3286/2021	EPI_ISL_1117609	Dec 20 - Feb 21	Europe / Turkey	Human	Original	B.1	Oropharyngeal swab	O	(NSP6_G107del,NSP6_S106del,NSP6_F108del,Spike_A701V,Spike_D80A,Spike_N501Y,NSP12_P323L,NSP5_K90R,Spike_D614G,NS3_S171L)
hCoV-19/Turkey/HSGM-3250/2021	EPI_ISL_1117610	Dec 20 - Feb 21	Europe / Turkey	Human	Original	B.1.351	Oropharyngeal swab	O	(E_P71L,NSP6_G107del,NSP6_S106del,NSP6_F108del,Spike_N501Y,NSP12_P323L,NSP5_K90R,Spike_D614G,NS3_S171L)
hCoV-19/Turkey/HSGM-3251/2021	EPI_ISL_1117611	Dec 20 - Feb 21	Europe / Turkey	Human	Original	B.1.1	Oropharyngeal swab	GR	(E_R69T,NSP3_S1807F,NSP6_G107del,NSP6_S106del,N_R203K,NSP6_F108del,N_G204R,NSP12_P323L,Spike_D614G,NS3_S171L)
hCoV-19/Turkey/HSGM-3252/2021	EPI_ISL_1117612	Dec 20 - Feb 21	Europe / Turkey	Human	Original	B.1	Oropharyngeal swab	O	(E_R69T,NSP6_G107del,NSP6_S106del,N_R203K,NSP6_F108del,NSP2_L410F,Spike_A701V,N_G204R,Spike_D80A,Spike_N501Y,NSP12_P323L,NSP5_K90R,Spike_D614G,NS3_S171L)
hCoV-19/Turkey/HSGM-3256/2021	EPI_ISL_1117613	Dec 20 - Feb 21	Europe / Turkey	Human	Original	B.1.351	Oropharyngeal swab	GH	(NSP3_S794L,E_P71L,Spike_K417N,NSP6_G107del,NSP6_S106del,NSP6_F108del,NS3_Q57H,Spike_A701V,NSP2_T85I,Spike_D80A,Spike_N501Y,NSP12_P323L,NSP5_K90R,Spike_D614G,NS3_S171L)
hCoV-19/Turkey/HSGM-3301/2021	EPI_ISL_1117614	Dec 20 - Feb 21	Europe / Turkey	Human	Original	B.1.524	Oropharyngeal swab	G	(NSP3_S794L,Spike_K417N,NSP6_G107del,NSP6_S106del,NSP6_F108del,Spike_A701V,Spike_N501Y,NSP12_P323L,NSP5_K90R,Spike_D614G,NS3_S171L)
hCoV-19/Turkey/HSGM-3374/2021	EPI_ISL_1117615	Dec 20 - Feb 21	Europe / Turkey	Human	Original	B.1.351	Oropharyngeal swab	GH	(NSP3_S794L,Spike_K417N,NSP6_G107del,NSP6_S106del,NSP6_F108del,NS3_Q57H,Spike_A701V,NSP2_T85I,Spike_D80A,Spike_N501Y,NSP12_P323L,NSP5_K90R,Spike_D614G,NS3_S171L)
hCoV-19/Turkey/HSGM-3387/2021	EPI_ISL_1117616	Dec 20 - Feb 21	Europe / Turkey	Human	Original	B.1	Oropharyngeal swab	G	(NSP6_G107del,NSP6_S106del,N_T205I,NSP6_F108del,Spike_A701V,Spike_D80A,NSP12_P323L,NSP5_K90R,Spike_D614G,NS3_S171L)
hCoV-19/Turkey/HSGM-3244/2021	EPI_ISL_1117617	Dec 20 - Feb 21	Europe / Turkey	Human	Original	B.1.1	Oropharyngeal swab	GR	(NS8_P30S,NSP3_N1705S,NSP16_A188S,E_R69T,NSP3_S1807F,M_G147R,N_R203K,Spike_A1070V,NSP2_L410F,N_D3Y,NSP12_Q822H,N_G204R,NSP12_P323L,Spike_D614G,Spike_Y144del,NSP9_L42F,NS3_G174C)
hCoV-19/Turkey/HSGM-3246/2021	EPI_ISL_1117618	Dec 20 - Feb 21	Europe / Turkey	Human	Original	B.1	Oropharyngeal swab	O	(E_R69T,NS3_P240L,N_R203K,N_D3Y,NSP12_Q822H,N_G204R,NSP12_P323L,Spike_D614G,Spike_Y144del,NSP9_L42F)
hCoV-19/Turkey/HSGM-3249/2021	EPI_ISL_1117619	Dec 20 - Feb 21	Europe / Turkey	Human	Original	B.1.1.109	Oropharyngeal swab	GR	(E_R69T,Spike_T1116N,N_R203K,NSP2_H194Y,N_D3Y,NSP12_Q822H,N_G204R,NSP12_P323L,Spike_D614G,Spike_Y144del,NSP9_L42F,NS3_G174C)
hCoV-19/Turkey/HSGM-3376/2021	EPI_ISL_1117620	Dec 20 - Feb 21	Europe / Turkey	Human	Original	B.1.351	Oropharyngeal swab	G	(N_T334I,NSP3_K837N,Spike_K417N,Spike_L244del,NSP6_G107del,NSP6_S106del,NSP6_F108del,Spike_L242del,Spike_D80A,Spike_N501Y,NSP12_P323L,NSP5_K90R,Spike_D614G,Spike_A243del,NS3_S171L)
hCoV-19/Turkey/HSGM-3232/2021	EPI_ISL_1117621	Dec 20 - Feb 21	Europe / Turkey	Human	Original	B.1	Oropharyngeal swab	G	(NSP2_E66G,NSP2_A411V,NSP3_T749I,NSP4_A472S,Spike_N501Y,NSP12_P323L,NSP5_K90R,Spike_D614G,NS7b_A15S,NS3_S171L)
hCoV-19/Turkey/HSGM-3233/2021	EPI_ISL_1117622	Dec 20 - Feb 21	Europe / Turkey	Human	Original	B.1.36.1	Oropharyngeal swab	GH	(NS3_S40L,N_S194L,NS3_Q57H,Spike_T478K,Spike_N501Y,NSP12_P323L,NSP8_R51C,Spike_D614G,NSP13_T599I)
hCoV-19/Turkey/HSGM-3234/2021	EPI_ISL_1117623	Dec 20 - Feb 21	Europe / Turkey	Human	Original	B.1	Oropharyngeal swab	G	(N_S194L,NS3_T223I,NSP12_P323L,Spike_D614G,NSP6_V84F)
hCoV-19/Turkey/HSGM-3236/2021	EPI_ISL_1117624	Dec 20 - Feb 21	Europe / Turkey	Human	Original	B.1.438	Oropharyngeal swab	GH	(NSP2_M117V,N_M234I,NSP2_R27H,NS3_L95F,NS3_Q57H,N_D401Y,NSP2_T429I,NS6_W27L,NSP12_P323L,Spike_D614G,Spike_Q675H)
hCoV-19/Turkey/HSGM-3231/2021	EPI_ISL_1117625	Dec 20 - Feb 21	Europe / Turkey	Human	Original	B.1.1.220	Oropharyngeal swab	GR	(N_R203K,N_G204R,NSP12_P323L,NSP3_A333V,Spike_D614G,NSP16_R216S)
hCoV-19/Turkey/HSGM-3219/2021	EPI_ISL_1117626	Dec 20 - Feb 21	Europe / Turkey	Human	Original	B.1	Oropharyngeal swab	O	(N_D377Y,NSP3_S794L,Spike_S112L,NSP3_V521I,NSP5_S284G,N_S194L,NSP13_Y277C,NS3_Q57H,NSP12_L648F,NSP3_T763M,Spike_N501Y,NSP12_P323L,Spike_D614G)
hCoV-19/Turkey/HSGM-3220/2021	EPI_ISL_1117627	Dec 20 - Feb 21	Europe / Turkey	Human	Original	B.1.480	Oropharyngeal swab	GH	(N_D377Y,Spike_S112L,NSP12_A16V,NSP3_V521I,NSP5_S284G,N_S194L,NSP13_Y277C,NSP2_L24F,NS3_Q57H,NS3_P240S,NSP12_L648F,NSP3_T763M,Spike_N501Y,NSP12_P323L,Spike_D614G,Spike_M1229I)
hCoV-19/Turkey/HSGM-3222/2021	EPI_ISL_1117628	Dec 20 - Feb 21	Europe / Turkey	Human	Original	B.1	Oropharyngeal swab	GH	(N_D377Y,Spike_S112L,NSP12_A16V,NSP3_V521I,N_S194L,NSP13_Y277C,NSP2_L24F,NS3_Q57H,NSP12_L648F,NSP3_T763M,Spike_N501Y,NSP12_P323L,Spike_D614G,Spike_M1229I)
hCoV-19/Turkey/HSGM-3223/2021	EPI_ISL_1117629	Dec 20 - Feb 21	Europe / Turkey	Human	Original	B.1.480	Oropharyngeal swab	GH	(N_D377Y,Spike_S112L,NSP12_A16V,NSP3_V521I,NSP5_S284G,N_S194L,NSP13_Y277C,NSP2_L24F,NS3_Q57H,NS3_P240S,NSP12_L648F,NSP3_T763M,Spike_N501Y,NSP12_P323L,Spike_D614G,Spike_M1229I)
hCoV-19/Turkey/HSGM-3224/2021	EPI_ISL_1117630	Dec 20 - Feb 21	Europe / Turkey	Human	Original	B.1.1.189	Oropharyngeal swab	GR	(N_R203K,NSP2_G339S,NSP2_I605V,Spike_P1162L,NSP14_L177F,N_G204R,Spike_N501Y,NSP4_G196S,NSP12_P323L,Spike_D614G)
hCoV-19/Turkey/HSGM-3245/2021	EPI_ISL_1117631	Dec 20 - Feb 21	Europe / Turkey	Human	Original	B.1	Oropharyngeal swab	GH	(NSP15_D128Y,N_T198I,NS3_F105L,NSP3_D226Y,NS3_Q57H,NSP7_N78S,NSP15_V66L,NSP12_P323L,Spike_P681H,Spike_D614G,NSP16_K160R,NSP14_M501I)
hCoV-19/Turkey/HSGM-3238/2021	EPI_ISL_1117632	Dec 20 - Feb 21	Europe / Turkey	Human	Original	B.1.1	Oropharyngeal swab	GR	(NSP12_N403S,Spike_E96V,Spike_H49Y,N_R203K,N_G204R,NSP5_V157L,NSP12_V405F,Spike_D80A,NSP12_P323L,Spike_D614G)
hCoV-19/Turkey/HSGM-3241/2021	EPI_ISL_1117633	Dec 20 - Feb 21	Europe / Turkey	Human	Original	B.1.1	Oropharyngeal swab	GR	(NSP2_L353F,NSP3_N1104K,NS7a_A105V,N_R203K,NSP3_I849V,N_G204R,NS3_D155Y,NSP2_T547I,NSP5_A94V,NSP12_P323L,Spike_D614G,M_A2V,Spike_S254F,NSP4_S209F)
hCoV-19/Turkey/HSGM-3242/2021	EPI_ISL_1117634	Dec 20 - Feb 21	Europe / Turkey	Human	Original	B.1.1.372	Oropharyngeal swab	G	(NSP7_R79M,N_S194L,NSP3_G1822E,NS7b_E39D,NSP3_T611I,NSP3_S1682F,NS3_T223I,NSP12_P323L,Spike_D614G,NSP5_K236R,NSP6_V84F)
hCoV-19/Turkey/HSGM-3291/2021	EPI_ISL_1117635	Dec 20 - Feb 21	Europe / Turkey	Human	Original	B.1.1.189	Oropharyngeal swab	GR	(Spike_N282D,N_R203K,NSP2_G339S,N_G204R,Spike_N501Y,NSP12_P323L,NSP4_L264F,Spike_D614G,NSP3_V1472A)
hCoV-19/Turkey/HSGM-3292/2021	EPI_ISL_1117636	Dec 20 - Feb 21	Europe / Turkey	Human	Original	B.1.1	Oropharyngeal swab	GR	(Spike_N282D,NSP2_G339S,N_G204R,Spike_N501Y,NSP12_P323L,NSP4_L264F,Spike_D614G,NSP3_V1472A)
hCoV-19/Turkey/HSGM-3293/2021	EPI_ISL_1117637	Dec 20 - Feb 21	Europe / Turkey	Human	Original	B.1.1	Oropharyngeal swab	GR	(Spike_N282D,N_R203K,N_G204R,Spike_D80A,Spike_N501Y,NSP12_P323L,Spike_D614G,NSP3_V1472A)
hCoV-19/Turkey/HSGM-3319/2021	EPI_ISL_1117638	Dec 20 - Feb 21	Europe / Turkey	Human	Original	B.1.1	Oropharyngeal swab	GR	(N_R203K,N_G204R,Spike_N501Y,NSP12_P323L,Spike_D614G,NS3_S171L)
hCoV-19/Turkey/HSGM-3340/2021	EPI_ISL_1117639	Dec 20 - Feb 21	Europe / Turkey	Human	Original	B.1.1.189	Oropharyngeal swab	GR	(N_R203K,NSP2_G339S,NS3_G49C,NSP3_E122D,NSP3_E522D,NSP8_T148A,N_G204R,NSP12_P323L,NS3_G172C,Spike_D614G,NSP2_I42V,NSP3_S1424F,NS7a_V93F)
hCoV-19/Turkey/HSGM-3355/2021	EPI_ISL_1117640	Dec 20 - Feb 21	Europe / Turkey	Human	Original	B.1	Oropharyngeal swab	G	(N_S194L,NSP3_D1844G,NS3_T223I,NSP12_P323L,Spike_D614G,NSP6_V84F)
hCoV-19/Turkey/HSGM-3356/2021	EPI_ISL_1117641	Dec 20 - Feb 21	Europe / Turkey	Human	Original	B.1	Oropharyngeal swab	G	(N_S194L,NSP3_D1844G,NS3_T223I,NSP12_P323L,Spike_D614G,NSP6_V84F)
hCoV-19/Turkey/HSGM-3357/2021	EPI_ISL_1117642	Dec 20 - Feb 21	Europe / Turkey	Human	Original	B.1	Oropharyngeal swab	G	(N_S194L,NSP3_D1844G,NS3_T223I,NSP12_P323L,Spike_D614G,NSP6_V84F)
hCoV-19/Turkey/HSGM-3358/2021	EPI_ISL_1117643	Dec 20 - Feb 21	Europe / Turkey	Human	Original	B.1	Oropharyngeal swab	G	(N_S194L,NSP3_D1844G,NS3_T223I,NSP12_P323L,Spike_D614G,NSP6_V84F)
hCoV-19/Turkey/HSGM-3359/2021	EPI_ISL_1117644	Dec 20 - Feb 21	Europe / Turkey	Human	Original	B.1	Oropharyngeal swab	G	(NS3_T223I,NSP12_P323L,Spike_D614G,NS3_S171L)
hCoV-19/Turkey/HSGM-3360/2021	EPI_ISL_1117645	Dec 20 - Feb 21	Europe / Turkey	Human	Original	B.1	Oropharyngeal swab	G	(N_S194L,NSP3_D1844G,NS3_T223I,NSP12_P323L,Spike_D614G,NSP6_V84F)
hCoV-19/Turkey/HSGM-3361/2021	EPI_ISL_1117646	Dec 20 - Feb 21	Europe / Turkey	Human	Original	B.1	Oropharyngeal swab	G	(N_S194L,NSP3_D1844G,NS3_T223I,NSP12_P323L,Spike_D614G,NSP6_V84F)
hCoV-19/Turkey/HSGM-3363/2021	EPI_ISL_1117647	Dec 20 - Feb 21	Europe / Turkey	Human	Original	B.1.1.136	Oropharyngeal swab	GR	(N_T334I,NSP6_H11Y,N_R203K,NSP13_A598S,N_G204R,NSP3_I1338T,NSP6_L260F,Spike_N501Y,NSP3_S1296F,NSP12_P323L,Spike_D614G,Spike_W258L)
hCoV-19/Turkey/HSGM-3366/2021	EPI_ISL_1117648	Dec 20 - Feb 21	Europe / Turkey	Human	Original	B.1.1.136	Oropharyngeal swab	GR	(N_T334I,NSP6_H11Y,N_R203K,NSP13_A598S,N_G204R,NSP3_I1338T,NSP6_L260F,Spike_N501Y,NSP3_S1296F,NSP12_P323L,Spike_D614G,Spike_W258L)
hCoV-19/Turkey/HSGM-3373/2021	EPI_ISL_1117649	Dec 20 - Feb 21	Europe / Turkey	Human	Original	B.1.1.136	Oropharyngeal swab	GR	(N_T334I,NSP6_H11Y,N_R203K,NSP13_A598S,N_G204R,NSP3_I1338T,NSP6_L260F,Spike_N501Y,NSP3_S1296F,NSP12_P323L,Spike_D614G,Spike_W258L)
hCoV-19/Turkey/HSGM-3375/2021	EPI_ISL_1117650	Dec 20 - Feb 21	Europe / Turkey	Human	Original	B.1.1	Oropharyngeal swab	GR	(N_R203K,N_G204R,NSP12_P323L,Spike_D614G,NSP6_V149F,NSP9_L42F)
hCoV-19/Turkey/HSGM-3382/2021	EPI_ISL_1117651	Dec 20 - Feb 21	Europe / Turkey	Human	Original	B.1.36.10	Oropharyngeal swab	GH	(Spike_K417N,NS3_Q57H,Spike_N501Y,NSP12_P323L,Spike_D614G)
hCoV-19/Turkey/HSGM-3388/2021	EPI_ISL_1117652	Dec 20 - Feb 21	Europe / Turkey	Human	Original	B.1.1	Oropharyngeal swab	GR	(NSP3_T133I,N_R203K,N_G204L,Spike_A1078S,NS3_E266K,NSP12_P323L,NSP14_M153I,Spike_D614G,NS7b_A15S)
hCoV-19/Turkey/HSGM-3407/2021	EPI_ISL_1117653	Dec 20 - Feb 21	Europe / Turkey	Human	Original	B.1.1	Oropharyngeal swab	GR	(NSP3_T1022I,NSP2_A306V,NSP2_T388I,N_R203K,NSP3_M494I,N_G204R,NSP1_H110Y,NSP2_R362C,NS3_W131L,NSP12_P323L,Spike_D614G,NS3_G49S)
hCoV-19/Turkey/HSGM-3411/2021	EPI_ISL_1117654	Dec 20 - Feb 21	Europe / Turkey	Human	Original	B.1.1	Oropharyngeal swab	GR	(NSP2_E76D,NSP12_A16V,Spike_T859I,N_R203K,NS3_L53F,NSP2_G220S,N_G204R,NSP3_D163G,NSP12_P323L,Spike_D614G,NS3_S195P)
hCoV-19/Turkey/HSGM-3414/2021	EPI_ISL_1117655	Dec 20 - Feb 21	Europe / Turkey	Human	Original	B.1.1.189	Oropharyngeal swab	GR	(Spike_D138H,NSP3_G1217R,N_R203K,Spike_G252D,NSP2_H194Y,N_G204R,NSP14_A274S,NS3_V202L,NSP12_P323L,Spike_D614G,NSP6_L37F)
hCoV-19/Turkey/HSGM-3418/2021	EPI_ISL_1117656	Dec 20 - Feb 21	Europe / Turkey	Human	Original	B.1.1.397	Oropharyngeal swab	GR	(Spike_M153T,N_M234I,NSP15_V317F,NS3_L46I,N_R203K,NS7a_P84R,N_G204R,Spike_D138Y,NS8_V62L,NSP12_P323L,Spike_D614G,NS3_W193R,NSP16_A116S)
hCoV-19/Turkey/HSGM-3419/2021	EPI_ISL_1117657	Dec 20 - Feb 21	Europe / Turkey	Human	Original	B.1.469	Oropharyngeal swab	GH	(NSP15_D128Y,N_T198I,Spike_M177T,NS3_F105L,NSP3_D226Y,NS3_Q57H,NSP7_N78S,NSP15_V66L,NSP3_G1849S,NSP12_P323L,Spike_P681H,Spike_D614G,NSP16_K160R,NSP14_M501I)
hCoV-19/Turkey/HSGM-3389/2021	EPI_ISL_1117658	Dec 20 - Feb 21	Europe / Turkey	Human	Original	B.1.160	Oropharyngeal swab	GH	(N_M234I,Spike_S477N,NSP4_M324I,NSP12_A185S,NSP3_K711R,NS3_Q57H,NS3_G224C,NS3_D155Y,NSP13_E261D,Spike_N501Y,NSP12_P323L,Spike_D614G,N_A376T,NSP12_V776L,NSP13_K218R)
hCoV-19/Turkey/HSGM-3423/2021	EPI_ISL_1117659	Dec 20 - Feb 21	Europe / Turkey	Human	Original	B.1.160	Oropharyngeal swab	GH	(NSP3_T1056I,N_A414S,Spike_V1094I,N_M234I,Spike_S477N,NSP4_M324I,NS3_Q57H,NSP13_E261D,NSP12_P323L,NSP2_W466R,Spike_D614G,N_A376T,NSP12_V776L,NSP13_K218R,NS6_Q8H)
hCoV-19/Turkey/HSGM-3420/2021	EPI_ISL_1117660	Dec 20 - Feb 21	Europe / Turkey	Human	Original	B.1.160	Oropharyngeal swab	GH	(Spike_P812L,N_A414S,Spike_V1094I,N_M234I,Spike_S477N,NSP4_M324I,NSP12_A185S,Spike_L216F,NS3_Q57H,NSP13_T366M,NSP13_E261D,NSP12_P323L,NSP2_W466R,Spike_D614G,N_A376T,NSP12_V776L,NSP13_K218R)
hCoV-19/Turkey/HSGM-3973/2021	EPI_ISL_1167660	Dec 20 - Feb 21	Europe / Turkey	Human	Original	B.1.1.189		GR	(N_R203K,N_G204R,Spike_N501Y,NSP15_H242R,NSP12_P323L,Spike_D614G)
hCoV-19/Turkey/HSGM-3981/2021	EPI_ISL_1167661	Dec 20 - Feb 21	Europe / Turkey	Human	Original	B.1		G	(Spike_T95I,N_S194L,NSP4_S336L,NS3_P104S,NSP3_D1844G,NS3_T223I,NSP12_P323L,Spike_D614G,NSP6_V84F)
hCoV-19/Turkey/HSGM-3994/2021	EPI_ISL_1167662	Dec 20 - Feb 21	Europe / Turkey	Human	Original	B.1		G	(NSP12_R721C,N_S194L,NS3_T89I,NSP6_L260F,NS3_T223I,NSP12_P323L,Spike_D614G,NSP6_V84F)
hCoV-19/Turkey/HSGM-3997/2021	EPI_ISL_1167663	Dec 20 - Feb 21	Europe / Turkey	Human	Original	B.1.177		GV	(Spike_L18F,Spike_D215H,NSP6_L142F,N_A12S,NSP3_K610R,NSP12_P323L,Spike_D614G,N_A220V,Spike_A520S,Spike_Q677H,Spike_A222V)
hCoV-19/Turkey/HSGM-4567/2021	EPI_ISL_1171872	Dec 20 - Feb 21	Europe / Turkey	Human	Original	B.1.36.10		GH	(NSP16_M247I,N_S194L,NS3_Q57H,NS3_D155Y,NSP12_P323L,Spike_D614G,NSP14_A394V)
hCoV-19/Turkey/HSGM-4559/2021	EPI_ISL_1171873	Dec 20 - Feb 21	Europe / Turkey	Human	Original	B.1		G	(NSP2_G339S,NSP3_S1494L,Spike_N501Y,NSP12_P323L,Spike_D614G,NSP6_L37F)
hCoV-19/Turkey/HSGM-4568/2021	EPI_ISL_1171874	Dec 20 - Feb 21	Europe / Turkey	Human	Original	B.1.36.10		GH	(NS3_Q57H,NSP12_P323L,Spike_D614G)
hCoV-19/Turkey/HSGM-3849/2021	EPI_ISL_1171875	Dec 20 - Feb 21	Europe / Turkey	Human	Original	B.1		GH	(NSP6_Y153C,Spike_T95I,Spike_G1219V,Spike_E484K,Spike_D1139H,NS3_Q57H,NSP4_A446V,Spike_P384L,NSP12_P323L,NSP3_Q1884H,Spike_D614G,NSP2_P91L,NSP6_V149F,Spike_D253G,NSP3_P822S,NSP3_M829I,NS3_I47V)
hCoV-19/Turkey/HSGM-3850/2021	EPI_ISL_1171876	Dec 20 - Feb 21	Europe / Turkey	Human	Original	B.1.313		GH	(NSP6_Y153C,Spike_T95I,Spike_G1219V,Spike_E484K,Spike_D1139H,NS3_Q57H,NSP4_A446V,Spike_P384L,NSP12_P323L,NSP3_Q1884H,Spike_D614G,NSP2_P91L,NSP6_V149F,Spike_D253G,NSP3_P822S,NSP3_M829I,NS3_I47V)
hCoV-19/Turkey/HSGM-3425/2021	EPI_ISL_1171877	Dec 20 - Feb 21	Europe / Turkey	Human	Original	B.1.1		GR	(NSP14_I15T,NSP3_L373F,NSP13_I258V,N_R203K,NSP3_K462N,NSP12_Q822H,NSP14_L177F,N_G204R,NSP3_P1326L,NSP12_P323L,Spike_D614G,NSP6_L37F)
hCoV-19/Turkey/HSGM-3474/2021	EPI_ISL_1171878	Dec 20 - Feb 21	Europe / Turkey	Human	Original	B.1.1.189		GR	(NSP4_S34F,N_R203K,NSP2_G339S,N_N196Y,N_G204R,NS7a_L5F,Spike_D80A,Spike_N501Y,NSP12_P323L,Spike_D614G)
hCoV-19/Turkey/HSGM-3667/2021	EPI_ISL_1171879	Dec 20 - Feb 21	Europe / Turkey	Human	Original	B.1.1		GR	(N_D128Y,NSP13_P300L,NSP8_T145I,Spike_T859I,N_R203K,NSP3_R745K,NS3_L53F,NSP2_Q182R,NSP14_L157F,N_G204R,Spike_E180V,NSP2_P125S,NSP12_P323L,Spike_P681H,Spike_D614G)
hCoV-19/Turkey/HSGM-4575/2021	EPI_ISL_1171880	Dec 20 - Feb 21	Europe / Turkey	Human	Original	B.1		G	(NSP13_K192stop,NSP12_P323L,Spike_D614G)
hCoV-19/Turkey/HSGM-4581/2021	EPI_ISL_1171881	Dec 20 - Feb 21	Europe / Turkey	Human	Original	B.1.1		O	(NS3_F105L,NSP12_P323L,Spike_D614G)
hCoV-19/Turkey/HSGM-4585/2021	EPI_ISL_1171882	Dec 20 - Feb 21	Europe / Turkey	Human	Original	B.1.104		G	(NSP10_D91G,NSP2_G339S,NS3_L53F,Spike_N501Y,NS8_D35Y,NSP16_R216H,N_G238V,NSP3_T64I,NSP12_P323L,Spike_D614G,NSP5_K100N)
hCoV-19/Turkey/HSGM-4603/2021	EPI_ISL_1171883	Dec 20 - Feb 21	Europe / Turkey	Human	Original	B.1		G	(Spike_D796Y,NSP12_P323L,Spike_D614G)
hCoV-19/Turkey/HSGM-4604/2021	EPI_ISL_1171884	Dec 20 - Feb 21	Europe / Turkey	Human	Original	B.1		G	(NSP12_P323L,Spike_D614G)
hCoV-19/Turkey/HSGM-4605/2021	EPI_ISL_1171885	Dec 20 - Feb 21	Europe / Turkey	Human	Original	B.1		O	(NSP12_P323L,Spike_D614G)
hCoV-19/Turkey/HSGM-4607/2021	EPI_ISL_1171886	Dec 20 - Feb 21	Europe / Turkey	Human	Original	B.1.1		O	(Spike_A701V,NSP12_P323L,Spike_D614G)
hCoV-19/Turkey/HSGM-4608/2021	EPI_ISL_1171887	Dec 20 - Feb 21	Europe / Turkey	Human	Original	B.1		GH	(Spike_V1264L,N_T198I,NSP2_I343V,NS3_F105L,NS3_Q57H,NSP15_V66L,NSP12_P323L,Spike_P681H,Spike_D614G,NSP16_K160R,Spike_D80Y,NSP14_M501I)
hCoV-19/Turkey/HSGM-4609/2021	EPI_ISL_1171888	Dec 20 - Feb 21	Europe / Turkey	Human	Original	B.1		G	(NSP12_P323L,Spike_D614G)
hCoV-19/Turkey/HSGM-4621/2021	EPI_ISL_1171889	Dec 20 - Feb 21	Europe / Turkey	Human	Original	B.1		G	(NSP14_T131I,NSP3_E268G,NSP12_P323L,Spike_D614G,NS3_V225A,NSP14_V125F)
hCoV-19/Turkey/HSGM-4626/2021	EPI_ISL_1171890	Dec 20 - Feb 21	Europe / Turkey	Human	Original	B.1		G	(N_S194L,NS3_T223I,NSP12_P323L,Spike_D614G,NSP6_V84F)
hCoV-19/Turkey/HSGM-4640/2021	EPI_ISL_1171891	Dec 20 - Feb 21	Europe / Turkey	Human	Original	B.1		O	(N_R203K,N_G204R,NSP12_P323L,Spike_D614G)
hCoV-19/Turkey/HSGM-4646/2021	EPI_ISL_1171892	Dec 20 - Feb 21	Europe / Turkey	Human	Original	B.1.1		GR	(NSP2_P91S,NSP15_T285I,N_R203K,NSP2_G339S,N_G204R,Spike_N501Y,N_A35V,NSP12_P323L,NSP2_P13S,Spike_D614G)
hCoV-19/Turkey/HSGM-4659/2021	EPI_ISL_1171893	Dec 20 - Feb 21	Europe / Turkey	Human	Original	B.1.1		GR	(N_R203K,NSP2_G339S,N_G204R,Spike_N501Y,NSP12_P323L,Spike_D614G)
hCoV-19/Turkey/HSGM-4649/2021	EPI_ISL_1171894	Dec 20 - Feb 21	Europe / Turkey	Human	Original	B.1		O	(NSP12_P323L,Spike_D614G)
hCoV-19/Turkey/HSGM-4660/2021	EPI_ISL_1171895	Dec 20 - Feb 21	Europe / Turkey	Human	Original	B.1.1		GR	(N_R203K,N_G204R,NSP12_P323L,Spike_D614G)
hCoV-19/Turkey/HSGM-4662/2021	EPI_ISL_1171896	Dec 20 - Feb 21	Europe / Turkey	Human	Original	B.1		GR	(N_R203K,NSP12_P323L,Spike_D614G)
hCoV-19/Turkey/HSGM-4664/2021	EPI_ISL_1171897	Dec 20 - Feb 21	Europe / Turkey	Human	Original	B.1.1.189		GR	(N_R203K,NSP2_G339S,N_G204R,Spike_N501Y,NSP12_P323L,Spike_D614G)
hCoV-19/Turkey/HSGM-4667/2021	EPI_ISL_1171898	Dec 20 - Feb 21	Europe / Turkey	Human	Original	B.1.1.409		O	(N_R203K,N_G204R,NSP12_P323L,Spike_D614G)
hCoV-19/Turkey/HSGM-4668/2021	EPI_ISL_1171899	Dec 20 - Feb 21	Europe / Turkey	Human	Original	B.1		G	(NS3_L129F,NSP12_P323L,Spike_D614G)
hCoV-19/Turkey/HSGM-4669/2021	EPI_ISL_1171900	Dec 20 - Feb 21	Europe / Turkey	Human	Original	B.1.1		GR	(N_R203K,NSP2_G339S,NSP2_T44I,NSP3_T127I,N_G204R,Spike_N501Y,NSP12_P323L,Spike_D614G)
hCoV-19/Turkey/HSGM-4671/2021	EPI_ISL_1171901	Dec 20 - Feb 21	Europe / Turkey	Human	Original	B.1.36.10		GH	(NS3_Q57H,NSP12_P323L,Spike_D614G)
hCoV-19/Turkey/HSGM-4672/2021	EPI_ISL_1171902	Dec 20 - Feb 21	Europe / Turkey	Human	Original	B.1.1		O	(N_R203K,NSP2_G339S,N_G204R,Spike_N501Y,NSP12_P323L,Spike_D614G)
hCoV-19/Turkey/HSGM-4684/2021	EPI_ISL_1171903	Dec 20 - Feb 21	Europe / Turkey	Human	Original	B.1.1		GR	(NSP2_R463S,Spike_M153T,N_M234I,NSP3_T1336I,NS8_I121L,N_R203K,Spike_Y508H,NS8_S67F,N_G204R,N_P13L,NSP12_P323L,NSP12_D824G,Spike_D614G)
hCoV-19/Turkey/HSGM-4698/2021	EPI_ISL_1171904	Dec 20 - Feb 21	Europe / Turkey	Human	Original	B.1.160		G	(Spike_S477N,NSP14_T113I,NSP12_P323L,Spike_D614G,NS7b_A15S,NSP12_V776L)
hCoV-19/Turkey/HSGM-4699/2021	EPI_ISL_1171905	Dec 20 - Feb 21	Europe / Turkey	Human	Original	B.1.1.274		GR	(NSP3_K1771R,Spike_T859I,N_R203K,NS3_L53F,NSP9_G82S,N_G204R,NSP12_P323L,Spike_D614G,NS3_G174C)
hCoV-19/Turkey/HSGM-4691/2021	EPI_ISL_1171906	Dec 20 - Feb 21	Europe / Turkey	Human	Original	B.1		O	(NSP8_T145I,N_R203K,NSP3_R745K,NSP14_L157F,N_G204R,NSP2_P125S,NSP12_P323L,Spike_P681H,Spike_D614G)
hCoV-19/Turkey/HSGM-4702/2021	EPI_ISL_1171907	Dec 20 - Feb 21	Europe / Turkey	Human	Original	B.1.1.136		GR	(N_T334I,NSP6_H11Y,N_R203K,N_G204R,NSP3_I1338T,NSP6_L260F,Spike_N501Y,NSP3_S1296F,NSP12_P323L,Spike_D614G,Spike_W258L)
hCoV-19/Turkey/HSGM-4705/2021	EPI_ISL_1171908	Dec 20 - Feb 21	Europe / Turkey	Human	Original	B.1.1.136		GR	(N_T334I,NSP6_H11Y,N_R203K,NSP13_A598S,N_G204R,NSP3_I1338T,NSP6_L260F,Spike_N501Y,NSP3_S1296F,NSP12_P323L,Spike_D614G,Spike_W258L)
hCoV-19/Turkey/HSGM-4709/2021	EPI_ISL_1171909	Dec 20 - Feb 21	Europe / Turkey	Human	Original	B.1.1.136		GR	(N_R203K,N_G204R,NSP12_P323L,Spike_D614G)
hCoV-19/Turkey/HSGM-4711/2021	EPI_ISL_1171910	Dec 20 - Feb 21	Europe / Turkey	Human	Original	B.1.1.136		GR	(N_T334I,NSP6_H11Y,N_R203K,NSP13_A598S,N_G204R,NSP3_I1338T,NSP6_L260F,Spike_N501Y,NSP3_S1296F,NSP12_P323L,Spike_D614G,Spike_W258L)
hCoV-19/Turkey/HSGM-4712/2021	EPI_ISL_1171911	Dec 20 - Feb 21	Europe / Turkey	Human	Original	B.1		G	(NSP12_P323L,Spike_D614G)
hCoV-19/Turkey/HSGM-4714/2021	EPI_ISL_1171912	Dec 20 - Feb 21	Europe / Turkey	Human	Original	B.1.1.136		GR	(N_T334I,N_R203K,N_G204R,NSP6_L260F,Spike_N501Y,NSP12_P323L,Spike_D614G)
hCoV-19/Turkey/HSGM-4717/2021	EPI_ISL_1171913	Dec 20 - Feb 21	Europe / Turkey	Human	Original	B.1.1		O	(NSP12_P323L,Spike_D614G)
hCoV-19/Turkey/HSGM-4729/2021	EPI_ISL_1171914	Dec 20 - Feb 21	Europe / Turkey	Human	Original	B.1.1.378		GR	(NSP3_T1269I,Spike_I1232T,N_S194L,N_R203K,NSP2_G339S,NSP14_K433R,NSP12_A406V,N_G204R,Spike_N501Y,NSP3_L1870F,NSP12_P323L,Spike_D614G)
hCoV-19/Turkey/HSGM-4732/2021	EPI_ISL_1171915	Dec 20 - Feb 21	Europe / Turkey	Human	Original	B.1.1		GR	(N_R203K,N_G204R,NSP12_P323L,Spike_D614G)
hCoV-19/Turkey/HSGM-4733/2021	EPI_ISL_1171916	Dec 20 - Feb 21	Europe / Turkey	Human	Original	B.1		G	(NSP12_P323L,Spike_D614G)
hCoV-19/Turkey/HSGM-4744/2021	EPI_ISL_1171917	Dec 20 - Feb 21	Europe / Turkey	Human	Original	B.1		G	(N_T198I,NS8_I121L,NS3_T223I,NSP12_P323L,NSP5_K90R,Spike_D614G,NSP6_V84F)
hCoV-19/Turkey/HSGM-4745/2021	EPI_ISL_1171918	Dec 20 - Feb 21	Europe / Turkey	Human	Original	B.1		G	(N_T198I,NSP3_A1736V,NS8_I121L,NSP4_S336L,Spike_T1117I,NSP2_K614R,NS3_T223I,NSP12_P323L,NSP5_K90R,Spike_D614G,NSP6_V84F)
hCoV-19/Turkey/HSGM-4746/2021	EPI_ISL_1171919	Dec 20 - Feb 21	Europe / Turkey	Human	Original	B.1.36.1		GH	(NSP6_M83I,N_S194L,NS3_Q57H,Spike_P681R,NSP3_K962R,NSP12_P323L,NSP2_R218C,NSP8_R51C,Spike_D614G)
hCoV-19/Turkey/HSGM-4747/2021	EPI_ISL_1171920	Dec 20 - Feb 21	Europe / Turkey	Human	Original	B.1		GH	(NSP3_T428A,N_T198I,NSP12_A95V,Spike_V143F,NS3_F105L,NS3_Q57H,NSP7_N78S,NSP2_T528I,NSP15_V66L,NSP12_P323L,Spike_D614G,Spike_P812S,NSP16_K160R)
hCoV-19/Turkey/HSGM-4748/2021	EPI_ISL_1171921	Dec 20 - Feb 21	Europe / Turkey	Human	Original	B.1.1.189		GR	(Spike_T95I,N_R203K,NSP2_G339S,N_N196Y,N_G204R,NSP14_V263F,NS7a_L5F,Spike_N501Y,NSP12_P323L,Spike_D614G)
hCoV-19/Turkey/HSGM-4749/2021	EPI_ISL_1171922	Dec 20 - Feb 21	Europe / Turkey	Human	Original	B.1.1		GR	(NSP13_E319D,N_P383S,NSP12_N403S,N_R203K,NS3_G174V,N_G204R,NSP3_T432I,NSP15_G129V,NSP12_P323L,NSP3_A386T,Spike_D614G)
hCoV-19/Turkey/HSGM-4751/2021	EPI_ISL_1171923	Dec 20 - Feb 21	Europe / Turkey	Human	Original	B.1.1		GR	(N_R203K,Spike_A701V,N_G204R,NSP12_P323L,Spike_D614G)
hCoV-19/Turkey/HSGM-4752/2021	EPI_ISL_1171924	Dec 20 - Feb 21	Europe / Turkey	Human	Original	B.1.1		GR	(N_R203K,N_G204R,NSP12_P323L,Spike_D614G,NSP4_N5S)
hCoV-19/Turkey/HSGM-4753/2021	EPI_ISL_1171925	Dec 20 - Feb 21	Europe / Turkey	Human	Original	B.1.1		GR	(N_R203K,N_D3Y,NSP12_Q822H,N_G204R,NSP12_P323L,Spike_D614G,NSP9_L42F,NS3_G174C)
hCoV-19/Turkey/HSGM-4754/2021	EPI_ISL_1171926	Dec 20 - Feb 21	Europe / Turkey	Human	Original	B.1.1		GR	(N_R203K,NS3_R126S,N_G204R,NSP12_P323L,Spike_D614G)
hCoV-19/Turkey/HSGM-4762/2021	EPI_ISL_1171927	Dec 20 - Feb 21	Europe / Turkey	Human	Original	B.1.1		GR	(N_R203K,N_G204R,Spike_N501Y,NSP12_P323L,Spike_D614G)
hCoV-19/Turkey/HSGM-4783/2021	EPI_ISL_1171928	Dec 20 - Feb 21	Europe / Turkey	Human	Original	B.1.1.189		GR	(NSP14_P443L,Spike_N282D,N_R203K,NSP2_G339S,N_G204R,Spike_N501Y,NSP12_P323L,Spike_D614G,NSP2_G47S,NSP3_V1472A)
hCoV-19/Turkey/HSGM-4785/2021	EPI_ISL_1171929	Dec 20 - Feb 21	Europe / Turkey	Human	Original	B.1.1		O	(NSP12_P323L,Spike_D614G)
hCoV-19/Turkey/HSGM-4786/2021	EPI_ISL_1171930	Dec 20 - Feb 21	Europe / Turkey	Human	Original	B.1.1.189		GR	(NSP14_P443L,Spike_N282D,N_R203K,NSP2_G339S,N_G204R,Spike_N501Y,NSP12_P323L,Spike_D614G,NSP2_G47S,NSP3_V1472A)
hCoV-19/Turkey/HSGM-4788/2021	EPI_ISL_1171931	Dec 20 - Feb 21	Europe / Turkey	Human	Original	B.1.1.189		GR	(Spike_N282D,N_R203K,NSP2_G339S,N_G204R,Spike_N501Y,NSP12_P323L,Spike_D614G,NSP2_G47S,NSP3_V1472A)
hCoV-19/Turkey/HSGM-4789/2021	EPI_ISL_1171932	Dec 20 - Feb 21	Europe / Turkey	Human	Original	B.1		G	(NSP12_P323L,Spike_D614G,NSP3_V1472A)
hCoV-19/Turkey/HSGM-4807/2021	EPI_ISL_1171933	Dec 20 - Feb 21	Europe / Turkey	Human	Original	B.1.110		GH	(NS3_Q57H,NS3_L129F,NSP12_P323L,Spike_D614G,NS3_S171L)
hCoV-19/Turkey/HSGM-4808/2021	EPI_ISL_1171934	Dec 20 - Feb 21	Europe / Turkey	Human	Original	B.1		G	(NSP12_P323L,Spike_D614G)
hCoV-19/Turkey/HSGM-4606/2021	EPI_ISL_1171935	Dec 20 - Feb 21	Europe / Turkey	Human	Original	B.1.1		O	(NSP6_G107del,NSP6_S106del,NSP6_F108del,NSP12_P323L,Spike_D614G)
hCoV-19/Turkey/HSGM-4648/2021	EPI_ISL_1171936	Dec 20 - Feb 21	Europe / Turkey	Human	Original	B.1		G	(NSP6_G107del,NSP6_S106del,NSP6_F108del,NSP12_P323L,Spike_D614G)
hCoV-19/Turkey/HSGM-4658/2021	EPI_ISL_1171937	Dec 20 - Feb 21	Europe / Turkey	Human	Original	B.1		G	(NSP6_G107del,NSP6_S106del,NSP6_F108del,Spike_A701V,NSP12_P323L,Spike_D614G)
hCoV-19/Turkey/HSGM-4661/2021	EPI_ISL_1171938	Dec 20 - Feb 21	Europe / Turkey	Human	Original	B.1		O	(NSP6_G107del,NSP6_S106del,N_R203K,NSP6_F108del,N_G204R,NSP12_P323L,Spike_D614G)
hCoV-19/Turkey/HSGM-4666/2021	EPI_ISL_1171939	Dec 20 - Feb 21	Europe / Turkey	Human	Original	B.1		G	(NSP6_G107del,NSP6_S106del,NSP6_F108del,NSP12_P323L,Spike_D614G)
hCoV-19/Turkey/HSGM-4673/2021	EPI_ISL_1171940	Dec 20 - Feb 21	Europe / Turkey	Human	Original	B.1.351		GH	(E_P71L,NSP3_K837N,Spike_K417N,NSP6_G107del,NSP6_S106del,N_P13S,N_T205I,NSP6_F108del,NS3_Q57H,Spike_A701V,NSP2_T85I,Spike_D80A,NSP12_P323L,NSP5_K90R,Spike_D614G,NS3_S171L)
hCoV-19/Turkey/HSGM-4677/2021	EPI_ISL_1171941	Dec 20 - Feb 21	Europe / Turkey	Human	Original	B.1		G	(E_P71L,NSP6_G107del,NSP6_S106del,NSP6_F108del,NSP12_P323L,Spike_D614G)
hCoV-19/Turkey/HSGM-4809/2021	EPI_ISL_1171942	Dec 20 - Feb 21	Europe / Turkey	Human	Original	B.1.1		GR	(NSP6_G107del,NSP6_S106del,NSP6_F108del,N_G204R,NSP12_P323L,Spike_D614G)
hCoV-19/Turkey/HSGM-4810/2021	EPI_ISL_1171943	Dec 20 - Feb 21	Europe / Turkey	Human	Original	B.1.1		O	(NSP6_G107del,NSP6_S106del,NSP6_F108del,NSP12_P323L,Spike_D614G)
hCoV-19/Turkey/HSGM-4947/2021	EPI_ISL_1171944	Dec 20 - Feb 21	Europe / Turkey	Human	Original	B.1.1		O	(NSP12_N496I,NSP6_G107del,NSP6_S106del,NSP6_F108del,NSP12_P323L,Spike_D614G)
hCoV-19/Turkey/HSGM-4887/2021	EPI_ISL_1171945	Dec 20 - Feb 21	Europe / Turkey	Human	Original	B.1.1.7		GR	(NSP3_T183I,NSP3_A890D,NSP6_G107del,Spike_T716I,NSP6_S106del,N_R203K,Spike_A570D,Spike_D1118H,NSP6_F108del,NSP2_V311M,NS8_Y73C,N_G204R,Spike_N501Y,NSP3_I1412T,NS8_R52I,NSP12_P323L,Spike_P681H,Spike_D614G,N_D3L,Spike_S982A,NS3_G76S,N_S235F)
hCoV-19/Turkey/HSGM-4813/2021	EPI_ISL_1171946	Dec 20 - Feb 21	Europe / Turkey	Human	Original	B.1		G	(NSP12_P323L,Spike_D614G)
hCoV-19/Turkey/HSGM-4811/2021	EPI_ISL_1171947	Dec 20 - Feb 21	Europe / Turkey	Human	Original	B.1.1.8		GR	(Spike_M153T,NSP4_Q200H,NS3_L46I,N_R203K,NS7a_P84R,N_G204R,NSP12_P323L,Spike_D614G)
hCoV-19/Turkey/HSGM-4814/2021	EPI_ISL_1171948	Dec 20 - Feb 21	Europe / Turkey	Human	Original	B.1.36.1		GH	(NSP1_R24C,NSP12_T319I,N_S194L,NSP12_D740N,NSP4_T37I,NS3_Q57H,Spike_L5F,Spike_T478K,NS3_V112F,NSP3_V228A,NSP12_P323L,NSP3_P389L,NSP8_R51C,Spike_D614G)
hCoV-19/Turkey/HSGM-4815/2021	EPI_ISL_1171949	Dec 20 - Feb 21	Europe / Turkey	Human	Original	B.1		O	(N_P199S,NSP14_A119V,N_S194L,NSP14_D379A,NSP12_P323L,NSP15_D282G,Spike_D614G)
hCoV-19/Turkey/HSGM-4816/2021	EPI_ISL_1171950	Dec 20 - Feb 21	Europe / Turkey	Human	Original	B.1		G	(N_S194L,NS3_T223I,NSP12_P323L,Spike_D614G,NSP6_V84F)
hCoV-19/Turkey/HSGM-4817/2021	EPI_ISL_1171951	Dec 20 - Feb 21	Europe / Turkey	Human	Original	B.1.36.1		GH	(Spike_P479L,NSP3_A1305V,NS3_S40L,N_S194L,NS3_Q57H,Spike_L5F,Spike_T478K,NSP12_P323L,NSP8_R51C,Spike_D614G,NSP13_T599I)
hCoV-19/Turkey/HSGM-4818/2021	EPI_ISL_1171952	Dec 20 - Feb 21	Europe / Turkey	Human	Original	B.1.1		GR	(NS3_A99V,N_R203K,NSP8_K37N,N_G204R,NSP12_T643I,Spike_M153I,NSP12_P323L,Spike_P681H,Spike_D614G)
hCoV-19/Turkey/HSGM-4819/2021	EPI_ISL_1171953	Dec 20 - Feb 21	Europe / Turkey	Human	Original	B.1		G	(NSP2_T170I,NS3_E261V,N_S194L,NSP2_K614R,NS3_T223I,NSP12_P323L,NS7a_L17P,NSP3_L632I,NSP5_K90R,Spike_D614G,N_S416L,NSP6_V84F)
hCoV-19/Turkey/HSGM-4820/2021	EPI_ISL_1171954	Dec 20 - Feb 21	Europe / Turkey	Human	Original	B.1.36.1		GH	(NS3_S40L,N_S194L,NS3_Q57H,Spike_T478K,NSP12_P323L,NSP8_R51C,Spike_D614G,NSP13_T599I)
hCoV-19/Turkey/HSGM-4821/2021	EPI_ISL_1171955	Dec 20 - Feb 21	Europe / Turkey	Human	Original	B.1		G	(NSP1_A79V,N_S194L,NS3_T223I,NSP12_P323L,Spike_D614G,NSP6_V84F)
hCoV-19/Turkey/HSGM-4835/2021	EPI_ISL_1171956	Dec 20 - Feb 21	Europe / Turkey	Human	Original	B.1.1.189		GR	(N_R203K,NSP2_G339S,N_G204R,Spike_N501Y,NSP5_A260V,NSP13_V597M,NSP12_P323L,Spike_D614G)
hCoV-19/Turkey/HSGM-4840/2021	EPI_ISL_1171957	Dec 20 - Feb 21	Europe / Turkey	Human	Original	B.1.1.189		GR	(Spike_T95I,N_R203K,NSP2_G339S,N_N196Y,N_G204R,NSP14_V263F,NS7a_L5F,Spike_N501Y,NSP12_P323L,Spike_D614G)
hCoV-19/Turkey/HSGM-4899/2021	EPI_ISL_1171958	Dec 20 - Feb 21	Europe / Turkey	Human	Original	B.1		GR	(N_R203K,NSP12_P323L,Spike_D614G)
hCoV-19/Turkey/HSGM-4903/2021	EPI_ISL_1171959	Dec 20 - Feb 21	Europe / Turkey	Human	Original	B.1		GR	(N_R203K,NSP12_P323L,Spike_D614G)
hCoV-19/Turkey/HSGM-4936/2021	EPI_ISL_1171960	Dec 20 - Feb 21	Europe / Turkey	Human	Original	B.1		G	(NSP12_P323L,Spike_D614G)
hCoV-19/Turkey/HSGM-4968/2021	EPI_ISL_1171961	Dec 20 - Feb 21	Europe / Turkey	Human	Original	B.1.1.189		GR	(NS3_S58N,N_R203K,NSP2_G339S,NS8_T87I,N_G204R,NS3_T223I,NSP12_P323L,Spike_D614G,NSP3_T1793I,Spike_A222V)
hCoV-19/Turkey/HSGM-4969/2021	EPI_ISL_1171962	Dec 20 - Feb 21	Europe / Turkey	Human	Original	B.1		G	(NS7a_I10L,NS8_Q18stop,N_S194L,NSP3_D1844G,NS3_T223I,NSP12_P323L,Spike_D614G,Spike_P479S,NSP6_V84F)
hCoV-19/Turkey/HSGM-4970/2021	EPI_ISL_1171963	Dec 20 - Feb 21	Europe / Turkey	Human	Original	B.1.523		GH	(Spike_N1178D,N_M234I,NSP12_M601I,E_L21F,NS8_A65V,NS3_Q57H,NSP15_A171V,Spike_V615F,NS3_T223I,NSP12_P323L,NSP5_K90R,Spike_D614G,M_A2S,NSP16_K160R)
hCoV-19/Turkey/HSGM-4971/2021	EPI_ISL_1171964	Dec 20 - Feb 21	Europe / Turkey	Human	Original	B.1.227		GH	(NSP2_M117V,NS3_L95F,NS3_Q57H,NSP12_P323L,NS3_Q185H,NSP15_A255V,Spike_D614G,Spike_Q675H,NSP3_S1782A,Spike_S255F)
hCoV-19/Turkey/HSGM-4972/2021	EPI_ISL_1171965	Dec 20 - Feb 21	Europe / Turkey	Human	Original	B.1		G	(NSP3_T1306I,NSP12_P323L,Spike_D614G,Spike_P479S)
hCoV-19/Turkey/HSGM-5963/2021	EPI_ISL_1211609	Dec 20 - Feb 21	Europe / Turkey	Human	Original	B.1.1.7	Oropharyngeal swab	GRY	(Spike_H69del,NS8_Q27stop,NSP3_T183I,Spike_T716I,NSP6_S106del,N_R203K,Spike_A570D,Spike_N501Y,NSP3_I1412T,Spike_P681H,Spike_Y144del,NSP3_E405A,NS6_F7L,NSP2_R27C,NSP6_G107del,NSP3_A890D,Spike_D1118H,NSP6_F108del,NS8_Y73C,N_G204R,NSP6_L260F,Spike_V70del,NSP12_P323L,Spike_D614G,Spike_M1229I,N_D3L,Spike_S982A,N_S235F)
hCoV-19/Turkey/HSGM-5902/2021	EPI_ISL_1211610	Dec 20 - Feb 21	Europe / Turkey	Human	Original	B.1.1.7	Oropharyngeal swab	GRY	(Spike_H69del,NS8_Q27stop,NSP3_T183I,Spike_T716I,NSP6_S106del,N_R203K,Spike_A570D,Spike_N501Y,NSP3_I1412T,Spike_P681H,Spike_Y144del,NSP2_R27C,NSP6_G107del,NSP3_A890D,Spike_D1118H,NSP6_F108del,NS8_Y73C,N_G204R,Spike_V70del,NSP12_P323L,Spike_D614G,N_D3L,Spike_S982A,N_S235F)
hCoV-19/Turkey/HSGM-5903/2021	EPI_ISL_1211612	Dec 20 - Feb 21	Europe / Turkey	Human	Original	B.1.1.7	Oropharyngeal swab	GRY	(Spike_H69del,NS8_Q27stop,NSP3_T183I,Spike_T716I,NSP6_S106del,N_R203K,Spike_A570D,Spike_N501Y,NSP3_I1412T,NS8_R52I,Spike_P681H,Spike_Y144del,NSP2_R27C,NSP6_G107del,NSP3_A890D,Spike_D1118H,NSP6_F108del,NS8_Y73C,N_G204R,Spike_V70del,NSP12_P323L,Spike_D614G,N_D3L,Spike_S982A,N_S235F)
hCoV-19/Turkey/HSGM-5905/2021	EPI_ISL_1211613	Dec 20 - Feb 21	Europe / Turkey	Human	Original	B.1.1.7	Oropharyngeal swab	GRY	(Spike_H69del,NS8_Q27stop,NSP3_T183I,Spike_T716I,NSP6_S106del,N_R203K,Spike_A570D,Spike_N501Y,NSP3_I1412T,Spike_P681H,Spike_Y144del,NSP6_G107del,NSP3_A890D,Spike_D1118H,NSP6_F108del,NS8_Y73C,N_G204R,Spike_V70del,NSP12_P323L,Spike_D614G,N_D3L,Spike_S982A,N_S235F)
hCoV-19/Turkey/HSGM-5906/2021	EPI_ISL_1211614	Dec 20 - Feb 21	Europe / Turkey	Human	Original	B.1.1.7	Oropharyngeal swab	GRY	(Spike_H69del,NS8_Q27stop,NSP3_T183I,Spike_T716I,NSP6_S106del,N_R203K,Spike_A570D,Spike_N501Y,NSP3_I1412T,Spike_P681H,Spike_Y144del,NSP2_R27C,NSP6_G107del,NSP3_A890D,Spike_D1118H,NSP6_F108del,NS8_Y73C,N_G204R,Spike_V70del,NSP12_P323L,Spike_D614G,N_D3L,Spike_S982A,N_S235F)
hCoV-19/Turkey/HSGM-5907/2021	EPI_ISL_1211615	Dec 20 - Feb 21	Europe / Turkey	Human	Original	B.1.1.7	Oropharyngeal swab	GRY	(Spike_H69del,NS8_Q27stop,NSP3_T183I,Spike_T716I,NSP6_S106del,N_R203K,Spike_A570D,Spike_N501Y,NSP3_I1412T,NS8_R52I,Spike_P681H,Spike_Y144del,NSP6_G107del,NSP3_A890D,Spike_D1118H,NSP6_F108del,NS8_Y73C,N_G204R,Spike_V70del,NSP12_P323L,Spike_D614G,N_D3L,Spike_S982A,N_S235F)
hCoV-19/Turkey/HSGM-5880/2021	EPI_ISL_1211616	Dec 20 - Feb 21	Europe / Turkey	Human	Original	B.1.1	Oropharyngeal swab	GR	(NSP14_I15T,NSP3_S126L,NSP3_E154K,NS7b_T40I,NSP3_S166N,N_R203K,N_P13S,NSP14_L177F,N_G204R,NS3_L106F,NS8_G50stop,NSP3_P1326L,NSP12_P323L,Spike_D614G)
hCoV-19/Turkey/HSGM-5937/2021	EPI_ISL_1211617	Dec 20 - Feb 21	Europe / Turkey	Human	Original	B.1.1	Oropharyngeal swab	GR	(Spike_H69del,NS8_E59stop,NSP2_R27C,NSP3_K652E,N_R203K,N_G204R,N_S37P,Spike_V70del,NSP12_P323L,NSP5_K90R,Spike_D614G,NSP9_L42F)
hCoV-19/Turkey/HSGM-5925/2021	EPI_ISL_1211619	Dec 20 - Feb 21	Europe / Turkey	Human	Original	B.1	Oropharyngeal swab	GH	(NSP2_R27C,NS3_Q57H,NSP7_N78S,NS8_E106stop,NSP12_P323L,Spike_P681H,Spike_D614G,Spike_D80Y,NSP14_M501I)
hCoV-19/Turkey/HSGM-5871/2021	EPI_ISL_1211621	Dec 20 - Feb 21	Europe / Turkey	Human	Original	B.1.177.86	Oropharyngeal swab	GV	(NS7b_E39stop,NSP2_R27C,NSP3_S370L,NSP3_G1524E,NSP3_Y718C,Spike_L5F,NSP12_P323L,Spike_D614G,NSP3_P153S,N_A220V,Spike_A222V)
hCoV-19/Turkey/HSGM-5927/2021	EPI_ISL_1211623	Dec 20 - Feb 21	Europe / Turkey	Human	Original	B.1.1	Oropharyngeal swab	GR	(NSP2_T170I,NSP2_R27C,NSP6_G107del,NSP6_S106del,Spike_H655Y,Spike_E484K,N_R203K,NSP6_F108del,N_G204R,NSP12_P323L,Spike_D614G)
hCoV-19/Turkey/HSGM-5929/2021	EPI_ISL_1211624	Dec 20 - Feb 21	Europe / Turkey	Human	Original	B.1.1	Oropharyngeal swab	GR	(NSP13_S350L,NSP2_R27C,NSP6_G107del,NSP6_S106del,N_R203K,NSP6_F108del,N_D401Y,NSP4_D459T,N_G204R,Spike_I101T,NSP12_P323L,Spike_D614G)
hCoV-19/Turkey/HSGM-5932/2021	EPI_ISL_1211627	Dec 20 - Feb 21	Europe / Turkey	Human	Original	B.1.1	Oropharyngeal swab	GR	(NSP13_S350L,NSP2_R27C,NSP6_G107del,NSP6_S106del,N_R203K,NSP6_F108del,N_D401Y,NSP4_D459T,N_G204R,Spike_I101T,NSP12_P323L,Spike_D614G)
hCoV-19/Turkey/HSGM-5933/2021	EPI_ISL_1211630	Dec 20 - Feb 21	Europe / Turkey	Human	Original	B.1.1	Oropharyngeal swab	GR	(NSP13_S350L,NSP2_R27C,NSP6_G107del,NSP3_M951I,NSP6_S106del,N_R203K,NSP6_F108del,N_D401Y,NSP4_D459T,NS8_S67F,N_G204R,NSP13_A362T,Spike_I101T,NSP12_P323L,Spike_D614G)
hCoV-19/Turkey/HSGM-5913/2021	EPI_ISL_1211632	Dec 20 - Feb 21	Europe / Turkey	Human	Original	A.28	Oropharyngeal swab	S	(Spike_H69del,NSP1_V86F,NSP13_A52V,Spike_H655Y,NSP5_A266T,Spike_V70del,NSP13_D260Y,NSP12_E744G,N_S202N,N_A35V,Spike_V6F,NS8_L84S,NSP3_M1441V,NS3_S171L,Spike_N501T)
hCoV-19/Turkey/HSGM-5911/2021	EPI_ISL_1211634	Dec 20 - Feb 21	Europe / Turkey	Human	Original	A.28	Oropharyngeal swab	S	(Spike_H69del,NSP2_R27C,NSP1_V86F,NSP13_A52V,Spike_H655Y,NSP5_A266T,Spike_V70del,NSP13_D260Y,NSP12_E744G,N_S202N,N_A35V,NS8_L84S,NS3_S171L,Spike_N501T)
hCoV-19/Turkey/HSGM-5908/2021	EPI_ISL_1211636	Dec 20 - Feb 21	Europe / Turkey	Human	Original	A.28	Oropharyngeal swab	S	(Spike_H69del,NSP2_R27C,NSP1_V86F,NSP13_A52V,Spike_H655Y,NSP5_A266T,Spike_V70del,NSP13_D260Y,NSP12_E744G,N_S202N,N_A35V,Spike_V6F,NS8_L84S,NSP3_M1441V,NS3_S171L,Spike_N501T)
hCoV-19/Turkey/HSGM-5873/2021	EPI_ISL_1211639	Dec 20 - Feb 21	Europe / Turkey	Human	Original	A.28	Oropharyngeal swab	S	(Spike_H69del,NSP1_V86F,NSP13_A52V,Spike_H655Y,NSP5_A266T,Spike_V70del,NSP13_D260Y,NSP12_E744G,N_S202N,N_A35V,NS8_L84S,NSP3_M1441V,NS3_S171L,Spike_N501T)
hCoV-19/Turkey/HSGM-5914/2021	EPI_ISL_1211641	Dec 20 - Feb 21	Europe / Turkey	Human	Original	A.28	Oropharyngeal swab	S	(Spike_H69del,NSP1_V86F,NSP13_A52V,Spike_H655Y,NSP5_A266T,Spike_V70del,NSP13_D260Y,NSP12_E744G,N_S202N,N_A35V,NS8_L84S,NS3_S171L,Spike_N501T)
hCoV-19/Turkey/HSGM-5964/2021	EPI_ISL_1211643	Dec 20 - Feb 21	Europe / Turkey	Human	Original	B.1.351	Oropharyngeal swab	GH	(E_P71L,NSP3_K837N,Spike_K417N,NS8_I121L,NSP6_S106del,Spike_A701V,NS8_V32L,Spike_N501Y,Spike_A243del,NSP16_T151I,NSP2_R27C,Spike_L244del,NSP6_G107del,N_T205I,NSP6_F108del,Spike_L242del,NS3_Q57H,NSP2_T85I,Spike_D80A,NSP12_P323L,NSP5_K90R,Spike_D614G,NSP13_T588I,NS3_S171L)
hCoV-19/Turkey/HSGM-5961/2021	EPI_ISL_1211645	Dec 20 - Feb 21	Europe / Turkey	Human	Original	B.1.351	Oropharyngeal swab	GH	(E_P71L,NSP3_K837N,Spike_K417N,NSP6_S106del,Spike_E484K,N_P13S,Spike_A701V,Spike_L5F,Spike_N501Y,Spike_A243del,NSP2_R27C,Spike_L244del,NSP6_G107del,N_T205I,NSP6_F108del,Spike_L242del,NS3_Q57H,NSP2_T85I,Spike_D80A,NSP12_P323L,NSP5_K90R,Spike_D614G,Spike_L54F,NS3_S171L)
hCoV-19/Turkey/HSGM-5859/2021	EPI_ISL_1211647	Dec 20 - Feb 21	Europe / Turkey	Human	Original	B.1.1	Oropharyngeal swab	GR	(NSP2_R27C,N_R203K,N_D3Y,NSP3_K415R,N_G204R,NSP12_P323L,Spike_D614G,NSP16_K160R)
hCoV-19/Turkey/HSGM-5861/2021	EPI_ISL_1211649	Dec 20 - Feb 21	Europe / Turkey	Human	Original	B.1.1	Oropharyngeal swab	GR	(NSP13_S350L,NSP3_K1861R,NS3_W193C,N_R203K,NSP4_A380V,NSP6_V182I,NSP13_P402S,N_G204R,NSP12_M463I,Spike_A845S,NS8_V62L,NSP12_P323L,NSP3_D455N,Spike_D614G,Spike_L54F,NSP4_N5S)
hCoV-19/Turkey/HSGM-5865/2021	EPI_ISL_1211652	Dec 20 - Feb 21	Europe / Turkey	Human	Original	B.1.1	Oropharyngeal swab	GR	(NS3_D155H,NSP13_S350L,NSP3_K1861R,N_R203K,NSP4_A380V,NSP6_V182I,NSP13_P402S,N_G204R,Spike_A845S,NS8_V62L,NSP12_P323L,NSP3_D455N,Spike_D614G,Spike_L54F,NSP4_N5S)
hCoV-19/Turkey/HSGM-5866/2021	EPI_ISL_1211654	Dec 20 - Feb 21	Europe / Turkey	Human	Original	B.1.36.1	Oropharyngeal swab	GH	(NSP2_R27C,N_S194L,NS3_Q57H,Spike_T478K,NSP12_P323L,NSP8_R51C,Spike_D614G,M_A2S)
hCoV-19/Turkey/HSGM-5867/2021	EPI_ISL_1211656	Dec 20 - Feb 21	Europe / Turkey	Human	Original	B.1.1	Oropharyngeal swab	GR	(NSP13_S350L,NSP2_R27C,N_R203K,NSP4_A380V,NSP6_V182I,N_G204R,Spike_A845S,NS8_V62L,NSP2_N254K,NSP12_P323L,NSP3_D455N,Spike_D614G,Spike_L54F,NSP4_N5S)
hCoV-19/Turkey/HSGM-5868/2021	EPI_ISL_1211658	Dec 20 - Feb 21	Europe / Turkey	Human	Original	B.1.1	Oropharyngeal swab	GR	(NSP13_S350L,NSP2_R27C,NSP3_K1861R,N_R203K,NSP4_A380V,NSP6_V182I,NSP13_P402S,N_G204R,Spike_A845S,NS8_V62L,NSP12_P323L,NSP3_D455N,Spike_D614G,Spike_L54F,NSP4_N5S)
hCoV-19/Turkey/HSGM-5869/2021	EPI_ISL_1211660	Dec 20 - Feb 21	Europe / Turkey	Human	Original	B.1.1	Oropharyngeal swab	GR	(NSP13_S350L,NSP2_R27C,N_R203K,N_G204R,Spike_A845S,NS8_V62L,NSP12_P323L,NSP3_D455N,Spike_D614G,NSP4_N5S)
hCoV-19/Turkey/HSGM-5870/2021	EPI_ISL_1211662	Dec 20 - Feb 21	Europe / Turkey	Human	Original	B.1.1	Oropharyngeal swab	GR	(NSP13_S350L,NSP2_R27C,NSP3_K1861R,N_R203K,NSP4_A380V,NSP6_V182I,NSP13_P402S,N_G204R,Spike_A845S,NS8_V62L,NSP2_N254K,NSP12_P323L,NSP3_D455N,Spike_D614G,Spike_L54F,NSP4_N5S)
hCoV-19/Turkey/HSGM-5872/2021	EPI_ISL_1211664	Dec 20 - Feb 21	Europe / Turkey	Human	Original	B.1.1.232	Oropharyngeal swab	GR	(Spike_C1250F,N_A308S,N_R203K,NSP15_G140C,NSP2_K500N,NS3_T176I,N_G204R,E_V52I,NSP3_S1285F,NS3_G172V,NSP12_P323L,Spike_D614G,NS8_P38S,NSP2_L578V,NSP8_V34F)
hCoV-19/Turkey/HSGM-5874/2021	EPI_ISL_1211666	Dec 20 - Feb 21	Europe / Turkey	Human	Original	B.1.1	Oropharyngeal swab	GR	(NSP13_S350L,NSP2_R27C,N_R203K,NSP4_A380V,N_G204R,NS8_V62L,NSP12_P323L,NSP3_D455N,Spike_D614G,NSP4_N5S,NS8_P36S)
hCoV-19/Turkey/HSGM-5875/2021	EPI_ISL_1211669	Dec 20 - Feb 21	Europe / Turkey	Human	Original	B.1.1	Oropharyngeal swab	GR	(NS3_D155H,NSP13_S350L,NSP3_K1861R,N_R203K,NSP4_A380V,NSP6_V182I,NSP13_P402S,N_G204R,Spike_A845S,NS8_V62L,NSP12_P323L,NSP3_D455N,Spike_D614G,Spike_L54F,NSP4_N5S)
hCoV-19/Turkey/HSGM-5876/2021	EPI_ISL_1211671	Dec 20 - Feb 21	Europe / Turkey	Human	Original	C.23	Oropharyngeal swab	GR	(NSP2_H237Y,NSP2_R27C,NSP5_G15S,N_R203K,NSP3_T428I,NSP3_K487N,N_G204R,NSP15_T33I,NSP12_P323L,Spike_D614G,M_A2V)
hCoV-19/Turkey/HSGM-5878/2021	EPI_ISL_1211673	Dec 20 - Feb 21	Europe / Turkey	Human	Original	B.1.177	Oropharyngeal swab	GV	(N_P365S,NSP2_R27C,NSP3_T182I,NS8_H40Y,NSP13_A520V,NSP12_P323L,Spike_D614G,N_A220V,NSP3_D464G,NSP12_P227L,Spike_A222V)
hCoV-19/Turkey/HSGM-5879/2021	EPI_ISL_1211675	Dec 20 - Feb 21	Europe / Turkey	Human	Original	B.1.177	Oropharyngeal swab	GV	(NSP13_A18S,NSP2_R27C,NSP16_Q28K,NSP4_I91V,NSP3_M84V,NSP12_P323L,Spike_D614G,N_A220V,NSP16_A226S,Spike_A222V)
hCoV-19/Turkey/HSGM-5881/2021	EPI_ISL_1211677	Dec 20 - Feb 21	Europe / Turkey	Human	Original	B.1.1	Oropharyngeal swab	GR	(NSP13_S350L,NSP2_R27C,N_R203K,N_G204R,Spike_A845S,NSP12_P323L,NSP3_D455N,Spike_D614G,NSP4_N5S)
hCoV-19/Turkey/HSGM-5882/2021	EPI_ISL_1211679	Dec 20 - Feb 21	Europe / Turkey	Human	Original	B.1.1.236	Oropharyngeal swab	GR	(NSP3_N1177H,NSP2_R27C,N_M322I,N_R203K,N_G204R,NSP2_T547I,NSP12_P323L,Spike_D614G,M_A2V,NS8_H17Y)
hCoV-19/Turkey/HSGM-5883/2021	EPI_ISL_1211681	Dec 20 - Feb 21	Europe / Turkey	Human	Original	B.1.36.1	Oropharyngeal swab	GH	(NSP2_R27C,N_S194L,NS3_Q57H,Spike_T478K,NS3_V202L,N_G34W,NSP12_P323L,NSP3_V1833I,NSP8_R51C,Spike_D614G)
hCoV-19/Turkey/HSGM-5893/2021	EPI_ISL_1211684	Dec 20 - Feb 21	Europe / Turkey	Human	Original	B.1	Oropharyngeal swab	G	(N_S194L,NSP10_T101I,Spike_G1099D,NS3_T223I,NSP3_S1134L,NSP12_P323L,Spike_D614G,NSP6_V84F)
hCoV-19/Turkey/HSGM-5894/2021	EPI_ISL_1211686	Dec 20 - Feb 21	Europe / Turkey	Human	Original	B.1.1.1	Oropharyngeal swab	GR	(NSP3_A54T,NSP5_G15S,N_R203K,NSP3_T428I,NSP10_T101I,NS8_N89D,NS8_S67F,N_G204R,NSP4_T439M,NSP12_P323L,Spike_D614G,NS6_A12V)
hCoV-19/Turkey/HSGM-5899/2021	EPI_ISL_1211688	Dec 20 - Feb 21	Europe / Turkey	Human	Original	B.1.36	Oropharyngeal swab	GH	(N_D377Y,NSP3_E1232K,N_S194L,NSP7_A30V,NS3_Q57H,NSP1_H110Y,NSP4_V328I,NSP3_D1225G,NSP15_K109N,Spike_L1063F,NSP12_P323L,Spike_D614G)
hCoV-19/Turkey/HSGM-5904/2021	EPI_ISL_1211690	Dec 20 - Feb 21	Europe / Turkey	Human	Original	B.1	Oropharyngeal swab	G	(NSP2_R27C,NSP12_P323L,Spike_D614G)
hCoV-19/Turkey/HSGM-5900/2021	EPI_ISL_1211692	Dec 20 - Feb 21	Europe / Turkey	Human	Original	B.1	Oropharyngeal swab	GH	(NSP2_R27C,NS7a_V29L,NSP15_S161I,NSP3_P1921S,NS3_Q57H,NSP2_G265V,NSP12_P323L,Spike_D614G,N_A220V,NSP3_A655V)
hCoV-19/Turkey/HSGM-5901/2021	EPI_ISL_1211695	Dec 20 - Feb 21	Europe / Turkey	Human	Original	B.1	Oropharyngeal swab	G	(NSP2_R27C,N_S194L,NSP10_T101I,NS3_T223I,NSP3_S1134L,NSP12_P323L,Spike_D614G,N_P383L,NSP6_V84F)
hCoV-19/Turkey/HSGM-5909/2021	EPI_ISL_1211697	Dec 20 - Feb 21	Europe / Turkey	Human	Original	B.1.1.189	Oropharyngeal swab	GR	(NSP2_R27C,NSP2_T434I,N_R203K,NSP2_G339S,N_G204R,NSP13_P175S,NS3_T175I,Spike_N501Y,NSP12_P323L,Spike_D614G,NSP1_G132D,NSP13_T127I)
hCoV-19/Turkey/HSGM-5912/2021	EPI_ISL_1211699	Dec 20 - Feb 21	Europe / Turkey	Human	Original	B.1.221	Oropharyngeal swab	G	(NS3_Q38R,NS3_G172R,NSP3_H295Y,NS3_V202L,NSP12_P323L,Spike_D614G,N_P199L,NSP2_V447F,Spike_S98F)
hCoV-19/Turkey/Ankara-14011_1006/2020	EPI_ISL_1224941	Dec 20 - Feb 21	Europe / Turkey	Human	Original	B.1.1.317		GR	(N_R203K,NSP3_T428I,NSP3_H342Y,N_G204R,NSP2_P106Q,NSP12_P323L,Spike_D614G,N_A211V)
hCoV-19/Turkey/DEN-PAU-09/2020	EPI_ISL_1255278	Jun-Agu 20	Europe / Turkey / Denizli	Human	Original	B.1	Nasal swab	GR	(NSP4_F359L,Spike_R1091H,N_R203K,N_G204R,NSP4_V233I,NSP3_H290Y,NSP12_P323L,Spike_D614G,N_G25C)
hCoV-19/Turkey/HSGM-9323/2021	EPI_ISL_1358400	Mar-May 21	Europe / Turkey	Human	Orginal	B.1.1.317	Oropharyngeal swab	GR	(NSP3_K1715R,Spike_Q675R,Spike_S477N,N_R203K,NSP2_D409G,N_G204R,NSP3_S1578I,Spike_D138Y,Spike_A522S,Spike_A845S,NSP12_P323L,Spike_D614G,N_A211V,NSP2_D23N,NSP3_T1063I,NSP16_P236L)
hCoV-19/Turkey/HSGM-9254/2021	EPI_ISL_1358401	Mar-May 21	Europe / Turkey	Human	Orginal	B.1	Oropharyngeal swab	G	(NSP2_R27C,M_R107H,N_S194L,NS3_T223I,NSP12_P323L,Spike_D614G,NS3_F43L,NSP6_V84F)
hCoV-19/Turkey/HSGM-9247/2021	EPI_ISL_1358402	Mar-May 21	Europe / Turkey	Human	Orginal	B.1	Oropharyngeal swab	GH	(NSP15_D128Y,N_T198I,NSP3_E122D,NS3_F105L,NSP3_D226Y,NS3_Q57H,NSP7_N78S,NSP15_V66L,NSP12_P323L,Spike_P681H,Spike_D614G,NSP16_K160R,NSP14_M501I)
hCoV-19/Turkey/HSGM-9276/2021	EPI_ISL_1358403	Mar-May 21	Europe / Turkey	Human	Orginal	B.1.1.521	Oropharyngeal swab	GR	(N_D377Y,NSP2_R27C,N_R203K,N_G204R,NSP4_V373I,NSP12_P323L,Spike_D614G,Spike_Q675H,Spike_S116F)
hCoV-19/Turkey/HSGM-9267/2021	EPI_ISL_1358404	Mar-May 21	Europe / Turkey	Human	Orginal	B.1.384	Oropharyngeal swab	G	(NSP2_A510V,NSP12_D269E,NSP3_A1803V,NS3_S177G,N_S194L,NSP13_S100G,Spike_T859I,N_D3Y,NS3_T223I,NSP4_V373I,NSP12_P323L,Spike_D614G,N_S235F)
hCoV-19/Turkey/HSGM-9281/2021	EPI_ISL_1358405	Mar-May 21	Europe / Turkey	Human	Orginal	B.1.384	Oropharyngeal swab	G	(NSP13_P326L,N_S194L,M_H125Y,NS3_T223I,NSP12_P323L,Spike_D614G,NSP6_V84F)
hCoV-19/Turkey/HSGM-9298/2021	EPI_ISL_1358406	Mar-May 21	Europe / Turkey	Human	Orginal	B.1.1	Oropharyngeal swab	GR	(N_T366I,Spike_M153T,NSP3_E119V,N_R203K,NSP2_A80S,NSP6_L125F,NSP3_K1077R,NSP15_N28D,N_G204R,NS3_T223I,NSP12_P323L,Spike_D614G)
hCoV-19/Turkey/HSGM-9252/2021	EPI_ISL_1358407	Mar-May 21	Europe / Turkey	Human	Orginal	B.1.1	Oropharyngeal swab	GR	(NSP2_R27C,NS7a_H47N,N_R203K,NSP3_K415R,N_G204R,Spike_N501Y,NSP12_P323L,Spike_D614G,NSP16_K160R,NSP9_L42F,NS3_G174C)
hCoV-19/Turkey/HSGM-8428/2021	EPI_ISL_1403690	Mar-May 21	Europe / Turkey	Human	Original	B.1.160		G	(NS7b_E39stop,NSP3_S794L,NSP2_R27C,NSP3_K837N,N_T362I,Spike_L244del,NS8_I121L,Spike_E484K,N_T205I,Spike_L242del,Spike_A701V,Spike_N501Y,NSP12_P323L,NSP5_K90R,Spike_D614G,Spike_A243del,NS3_S171L)
hCoV-19/Turkey/HSGM-8292/2021	EPI_ISL_1403691	Mar-May 21	Europe / Turkey	Human	Original	B.1		GH	(NS7b_E39stop,NSP3_S794L,NSP2_R27C,NSP3_K837N,Spike_K417N,N_T362I,NSP6_G107del,NS8_I121L,NSP6_S106del,N_T205I,NSP6_F108del,NS3_Q57H,Spike_A701V,NSP2_T85I,Spike_N501Y,NSP12_P323L,Spike_D614G,NS3_S171L)
hCoV-19/Turkey/HSGM-8404/2021	EPI_ISL_1403692	Mar-May 21	Europe / Turkey	Human	Original	B.1.160		GH	(NS7b_E39stop,NSP3_S794L,NSP2_R27C,NSP3_K837N,N_T362I,Spike_L244del,NS8_I121L,Spike_E484K,N_T205I,Spike_L242del,NS3_Q57H,Spike_A701V,NSP2_T85I,Spike_N501Y,NSP12_P323L,NSP5_K90R,Spike_D614G,Spike_A243del,NS3_S171L)
hCoV-19/Turkey/HSGM-8408/2021	EPI_ISL_1403693	Mar-May 21	Europe / Turkey	Human	Original	B.1.160		GH	(NS7b_E39stop,NSP3_S794L,NSP2_R27C,NSP3_K837N,N_T362I,Spike_L244del,NS3_I124T,NS8_I121L,Spike_E484K,N_T205I,Spike_L242del,NS3_Q57H,Spike_A701V,NSP2_T85I,Spike_N501Y,NSP12_P323L,NSP5_K90R,Spike_D614G,Spike_A243del,NS3_S171L)
hCoV-19/Turkey/HSGM-8424/2021	EPI_ISL_1403694	Mar-May 21	Europe / Turkey	Human	Original	B.1.160		GH	(NS7b_E39stop,NSP3_S794L,NSP2_R27C,NSP3_K837N,Spike_K417N,N_T362I,Spike_L244del,NSP6_G107del,NS8_I121L,NSP6_S106del,N_T205I,NSP6_F108del,Spike_L242del,NS3_Q57H,Spike_A701V,NSP2_T85I,Spike_N501Y,NSP12_P323L,NSP5_K90R,Spike_D614G,Spike_A243del,NS3_S171L)
hCoV-19/Turkey/HSGM-8423/2021	EPI_ISL_1403695	Mar-May 21	Europe / Turkey	Human	Original	B.1.160		GH	(NS7b_E39stop,NSP3_K837N,Spike_K417N,NS8_I121L,NSP6_S106del,Spike_E484K,Spike_A701V,Spike_N501Y,Spike_A243del,NSP3_S794L,NSP2_R27C,N_T362I,Spike_L244del,NSP6_G107del,N_T205I,NSP6_F108del,Spike_L242del,NS3_Q57H,NSP2_T85I,NSP12_P323L,NSP5_K90R,Spike_D614G,NS3_S171L)
hCoV-19/Turkey/HSGM-8315/2021	EPI_ISL_1403696	Mar-May 21	Europe / Turkey	Human	Original	B.1.351.3		GH	(NS7b_E39stop,NSP3_S794L,NSP2_R27C,NSP3_K837N,Spike_K417N,N_T362I,Spike_L244del,NSP6_G107del,NS8_I121L,NSP6_S106del,Spike_E484K,N_T205I,NSP6_F108del,Spike_L242del,NS3_Q57H,Spike_A701V,NSP2_T85I,Spike_N501Y,NSP5_K90R,Spike_D614G,Spike_A243del,NS3_S171L)
hCoV-19/Turkey/HSGM-8437/2021	EPI_ISL_1403697	Mar-May 21	Europe / Turkey	Human	Original	B.1.160		GH	(NS7b_E39stop,NSP3_K837N,Spike_K417N,NS8_I121L,NSP6_S106del,Spike_E484K,Spike_A701V,Spike_N501Y,Spike_A243del,NSP3_S794L,NSP2_R27C,N_T362I,Spike_L244del,NSP6_G107del,N_T205I,NSP6_F108del,Spike_L242del,NS3_Q57H,NSP2_T85I,NSP12_P323L,NSP5_K90R,Spike_D614G,NS3_S171L)
hCoV-19/Turkey/HSGM-8334/2021	EPI_ISL_1403698	Mar-May 21	Europe / Turkey	Human	Original	B.1.351.3		GH	(NS7b_E39stop,NSP3_S794L,NSP3_K837N,Spike_K417N,N_T362I,Spike_L244del,NSP6_G107del,NS8_I121L,NSP6_S106del,N_T205I,NSP6_F108del,Spike_L242del,NS3_Q57H,Spike_A701V,NSP2_T85I,NSP5_K90R,Spike_D614G,Spike_A243del,NS3_S171L)
hCoV-19/Turkey/HSGM-8357/2021	EPI_ISL_1403699	Mar-May 21	Europe / Turkey	Human	Original	B.1.160		GH	(NS7b_E39stop,NSP3_S794L,NSP2_R27C,NSP3_K837N,Spike_K417N,N_T362I,Spike_L244del,NSP6_G107del,NS8_I121L,NSP6_S106del,N_T205I,NSP6_F108del,Spike_L242del,NS3_Q57H,Spike_A701V,NSP2_T85I,Spike_N501Y,NSP12_P323L,NSP5_K90R,Spike_D614G,Spike_A243del,NS3_S171L)
hCoV-19/Turkey/HSGM-8328/2021	EPI_ISL_1403700	Mar-May 21	Europe / Turkey	Human	Original	B.1.160		GH	(NS7b_E39stop,NSP3_K837N,Spike_K417N,NS8_I121L,NSP6_S106del,Spike_E484K,Spike_A701V,Spike_N501Y,Spike_A243del,NSP3_S794L,NSP2_R27C,N_T362I,Spike_L244del,NSP6_G107del,N_T205I,NSP6_F108del,Spike_L242del,NS3_Q57H,NSP2_T85I,NSP12_P323L,NSP5_K90R,Spike_D614G,NS3_S171L)
hCoV-19/Turkey/HSGM-8305/2021	EPI_ISL_1403701	Mar-May 21	Europe / Turkey	Human	Original	B.1.160		GH	(NS7b_E39stop,NSP3_S794L,NSP2_R27C,NSP3_K837N,Spike_K417N,N_T362I,Spike_L244del,NSP6_G107del,NS8_I121L,NSP6_S106del,N_T205I,NSP6_F108del,Spike_L242del,NS3_Q57H,Spike_A701V,NSP2_T85I,Spike_N501Y,NSP12_P323L,NSP5_K90R,Spike_D614G,Spike_A243del,NS3_S171L)
hCoV-19/Turkey/HSGM-8352/2021	EPI_ISL_1403702	Mar-May 21	Europe / Turkey	Human	Original	B.1.160		GH	(NS7b_E39stop,NSP3_S794L,NSP2_R27C,NSP3_K837N,Spike_K417N,N_T362I,Spike_L244del,NSP6_G107del,NS8_I121L,NSP6_S106del,Spike_N439K,N_T205I,NSP6_F108del,Spike_L242del,NS3_Q57H,Spike_A701V,NSP2_T85I,NSP12_P323L,NSP5_K90R,Spike_D614G,Spike_A243del,NS3_S171L)
hCoV-19/Turkey/HSGM-8325/2021	EPI_ISL_1403703	Mar-May 21	Europe / Turkey	Human	Original	B.1.160		GH	(NS7b_E39stop,NSP2_R27C,NSP3_K837N,Spike_K417N,N_T362I,Spike_L244del,NSP6_G107del,NS8_I121L,NSP6_S106del,N_T205I,NSP6_F108del,Spike_L242del,NS3_Q57H,Spike_A701V,NSP2_T85I,NSP12_P323L,NSP5_K90R,Spike_D614G,Spike_A243del,NS3_S171L)
hCoV-19/Turkey/HSGM-8425/2021	EPI_ISL_1403704	Mar-May 21	Europe / Turkey	Human	Original	B.1.160		GH	(NS7b_E39stop,NSP3_K837N,Spike_K417N,NS8_I121L,NSP6_S106del,Spike_E484K,Spike_A701V,Spike_N501Y,Spike_A243del,NSP3_S794L,NSP2_R27C,N_T362I,Spike_L244del,NSP6_G107del,N_T205I,NSP6_F108del,Spike_L242del,NS3_Q57H,NSP2_T85I,NSP12_P323L,NSP5_K90R,Spike_D614G,NS3_S171L)
hCoV-19/Turkey/HSGM-8417/2021	EPI_ISL_1403705	Mar-May 21	Europe / Turkey	Human	Original	B.1.160		GH	(NS7b_E39stop,NSP3_K837N,Spike_K417N,NS8_I121L,NSP6_S106del,Spike_E484K,Spike_A701V,Spike_N501Y,Spike_A243del,NSP3_S794L,NSP2_R27C,N_T362I,Spike_L244del,NSP6_G107del,N_T205I,NSP6_F108del,Spike_L242del,NS3_Q57H,NSP2_T85I,NSP12_P323L,NSP5_K90R,Spike_D614G,NS3_S171L)
hCoV-19/Turkey/HSGM-8431/2021	EPI_ISL_1403706	Mar-May 21	Europe / Turkey	Human	Original	B.1.351.3		GH	(NS7b_E39stop,NSP3_S794L,NSP2_R27C,NSP3_K837N,Spike_K417N,N_T362I,Spike_L244del,NSP6_G107del,NS8_I121L,NSP6_S106del,N_T205I,NSP6_F108del,Spike_L242del,NS3_Q57H,Spike_A701V,NSP2_T85I,Spike_N501Y,NSP5_K90R,Spike_D614G,Spike_A243del,NS3_S171L)
hCoV-19/Turkey/HSGM-8432/2021	EPI_ISL_1403707	Mar-May 21	Europe / Turkey	Human	Original	B.1.160		GH	(NS7b_E39stop,NSP3_K837N,Spike_K417N,NS8_I121L,NSP6_S106del,Spike_E484K,Spike_A701V,Spike_N501Y,Spike_A243del,NSP3_S794L,NSP2_R27C,N_T362I,Spike_L244del,NSP6_G107del,N_T205I,NSP6_F108del,Spike_L242del,NS3_Q57H,NSP2_T85I,NSP12_P323L,NSP5_K90R,Spike_D614G,NS3_S171L)
hCoV-19/Turkey/HSGM-8314/2021	EPI_ISL_1403708	Mar-May 21	Europe / Turkey	Human	Original	B.1.160		GH	(NS7b_E39stop,NSP3_S794L,NSP2_R27C,NSP3_K837N,Spike_K417N,N_T362I,Spike_L244del,NSP6_G107del,NS8_I121L,NSP6_S106del,N_T205I,NSP6_F108del,Spike_L242del,NS3_Q57H,Spike_A701V,NSP2_T85I,Spike_N501Y,NSP12_P323L,NSP5_K90R,Spike_D614G,Spike_A243del,NS3_S171L)
hCoV-19/Turkey/HSGM-8313/2021	EPI_ISL_1403709	Mar-May 21	Europe / Turkey	Human	Original	B.1.160		GH	(NS7b_E39stop,NSP3_K837N,Spike_K417N,NS8_I121L,NSP6_S106del,Spike_E484K,Spike_A701V,Spike_N501Y,Spike_A243del,NSP3_S794L,NSP2_R27C,N_T362I,Spike_L244del,NSP6_G107del,N_T205I,NSP6_F108del,Spike_L242del,NS3_Q57H,NSP2_T85I,NSP12_P323L,NSP5_K90R,Spike_D614G,NS3_S171L)
hCoV-19/Turkey/HSGM-8406/2021	EPI_ISL_1403710	Mar-May 21	Europe / Turkey	Human	Original	B.1.160		GH	(NS7b_E39stop,NSP3_S794L,NSP2_R27C,NSP3_K837N,Spike_K417N,N_T362I,Spike_L244del,NSP6_G107del,NS8_I121L,NSP6_S106del,N_T205I,NSP6_F108del,Spike_L242del,NS3_Q57H,Spike_A701V,NSP2_T85I,Spike_N501Y,NSP12_P323L,NSP5_K90R,Spike_D614G,Spike_A243del,NS3_S171L)
hCoV-19/Turkey/HSGM-8405/2021	EPI_ISL_1403711	Mar-May 21	Europe / Turkey	Human	Original	B.1.160		GH	(NS7b_E39stop,NSP2_R27C,NSP3_K837N,Spike_K417N,N_T362I,Spike_L244del,NSP6_G107del,NS8_I121L,NSP6_S106del,N_T205I,NSP6_F108del,Spike_L242del,NS3_Q57H,Spike_A701V,NSP2_T85I,Spike_N501Y,NSP12_P323L,NSP5_K90R,Spike_D614G,Spike_A243del,NS3_S171L)
hCoV-19/Turkey/HSGM-8420/2021	EPI_ISL_1403712	Mar-May 21	Europe / Turkey	Human	Original	B.1.160		GH	(NS7b_E39stop,NSP3_K837N,Spike_K417N,NS8_I121L,NSP6_S106del,Spike_E484K,Spike_A701V,Spike_N501Y,Spike_A243del,NSP3_S794L,NSP2_R27C,N_T362I,Spike_L244del,NSP6_G107del,N_T205I,NSP6_F108del,Spike_L242del,NS3_Q57H,NSP2_T85I,NSP12_P323L,NSP5_K90R,Spike_D614G,NS3_S171L)
hCoV-19/Turkey/HSGM-8311/2021	EPI_ISL_1403713	Mar-May 21	Europe / Turkey	Human	Original	B.1.160		GH	(NS7b_E39stop,NSP3_S794L,NSP2_R27C,NSP3_K837N,Spike_K417N,N_T362I,Spike_L244del,NSP6_G107del,NS8_I121L,NSP6_S106del,N_T205I,NSP6_F108del,Spike_L242del,NS3_Q57H,Spike_A701V,NSP2_T85I,NSP12_P323L,NSP5_K90R,Spike_D614G,Spike_A243del,NS3_S171L)
hCoV-19/Turkey/HSGM-8401/2021	EPI_ISL_1403714	Mar-May 21	Europe / Turkey	Human	Original	B.1.351.3		GH	(NS7b_E39stop,E_P71L,NSP3_K837N,Spike_K417N,NS8_I121L,NSP6_S106del,Spike_E484K,Spike_A701V,Spike_N501Y,Spike_A243del,NSP3_S794L,NSP2_R27C,N_T362I,Spike_L244del,NSP6_G107del,N_T205I,NSP6_F108del,Spike_L242del,NS3_Q57H,NSP2_T85I,NSP5_K90R,Spike_D614G,NS3_S171L)
hCoV-19/Turkey/HSGM-8354/2021	EPI_ISL_1403715	Mar-May 21	Europe / Turkey	Human	Original	B.1.351.3		GH	(NS7b_E39stop,NSP3_S794L,NSP2_R27C,NSP3_K837N,Spike_K417N,N_T362I,Spike_L244del,NSP6_G107del,NS8_I121L,NSP6_S106del,N_T205I,NSP6_F108del,Spike_L242del,NS3_Q57H,Spike_A701V,NSP2_T85I,Spike_N501Y,NSP5_K90R,Spike_D614G,Spike_A243del,NS3_S171L)
hCoV-19/Turkey/HSGM-8322/2021	EPI_ISL_1403716	Mar-May 21	Europe / Turkey	Human	Original	B.1.160		GH	(NS7b_E39stop,NSP3_S794L,NSP2_R27C,NSP3_K837N,Spike_K417N,N_T362I,Spike_L244del,NSP6_G107del,NS8_I121L,NSP6_S106del,N_T205I,NSP6_F108del,Spike_L242del,NS3_Q57H,Spike_A701V,NSP2_T85I,Spike_N501Y,NSP12_P323L,NSP5_K90R,Spike_D614G,Spike_A243del,NS3_S171L)
hCoV-19/Turkey/HSGM-8277/2021	EPI_ISL_1403717	Mar-May 21	Europe / Turkey	Human	Original	B.1.160		GH	(NS7b_E39stop,NSP3_S794L,NSP2_R27C,NSP3_K837N,Spike_K417N,Spike_L244del,NSP6_G107del,NS8_I121L,NSP6_S106del,N_T205I,NSP6_F108del,Spike_L242del,NS3_Q57H,Spike_A701V,NSP2_T85I,Spike_N501Y,NSP12_P323L,NSP5_K90R,Spike_D614G,Spike_A243del,NS3_S171L)
hCoV-19/Turkey/HSGM-8329/2021	EPI_ISL_1403718	Mar-May 21	Europe / Turkey	Human	Original	B.1.160		GH	(NS7b_E39stop,NSP3_S794L,NSP2_R27C,NSP3_K837N,Spike_K417N,N_T362I,Spike_L244del,NSP6_G107del,NS8_I121L,NSP6_S106del,N_T205I,NSP6_F108del,Spike_L242del,NS3_Q57H,Spike_A701V,NSP2_T85I,NSP12_P323L,NSP5_K90R,Spike_D614G,Spike_A243del,NS3_S171L)
hCoV-19/Turkey/HSGM-8365/2021	EPI_ISL_1403719	Mar-May 21	Europe / Turkey	Human	Original	B.1.160		GH	(NS7b_E39stop,NSP3_K837N,Spike_K417N,NS8_I121L,NSP6_S106del,Spike_E484K,Spike_A701V,Spike_N501Y,Spike_A243del,NSP3_S794L,NSP2_R27C,N_T362I,Spike_L244del,NSP6_G107del,N_T205I,NSP6_F108del,Spike_L242del,NS3_Q57H,NSP2_T85I,NSP12_P323L,NSP5_K90R,Spike_D614G,NS3_S171L)
hCoV-19/Turkey/HSGM-8341/2021	EPI_ISL_1403720	Mar-May 21	Europe / Turkey	Human	Original	B.1.351		GH	(NS7b_E39stop,E_P71L,NSP3_K837N,Spike_K417N,NS8_I121L,NSP6_S106del,Spike_E484K,Spike_A701V,Spike_N501Y,Spike_A243del,NSP3_S794L,NSP2_R27C,N_T362I,Spike_L244del,NSP6_G107del,N_T205I,NSP6_F108del,Spike_L242del,NS3_Q57H,NSP2_T85I,NSP12_P323L,NSP5_K90R,Spike_D614G,NS3_S171L)
hCoV-19/Turkey/HSGM-8416/2021	EPI_ISL_1403721	Mar-May 21	Europe / Turkey	Human	Original	B.1.160		GH	(NS7b_E39stop,NSP3_K837N,Spike_K417N,NS8_I121L,NSP6_S106del,Spike_E484K,Spike_A701V,Spike_N501Y,Spike_A243del,NSP3_S794L,NSP2_R27C,N_T362I,Spike_L244del,NSP6_G107del,N_T205I,NSP6_F108del,Spike_L242del,NS3_Q57H,NSP2_T85I,NSP12_P323L,NSP5_K90R,Spike_D614G,NS3_S171L)
hCoV-19/Turkey/HSGM-8317/2021	EPI_ISL_1403722	Mar-May 21	Europe / Turkey	Human	Original	B.1.160		GH	(NS7b_E39stop,NSP3_S794L,NSP2_R27C,NSP3_K837N,Spike_K417N,N_T362I,Spike_L244del,NSP6_G107del,NS8_I121L,NSP6_S106del,N_T205I,NSP6_F108del,Spike_L242del,NS3_Q57H,Spike_A701V,NSP2_T85I,Spike_N501Y,NSP12_P323L,NSP5_K90R,Spike_D614G,Spike_A243del,NS3_S171L)
hCoV-19/Turkey/HSGM-8283/2021	EPI_ISL_1403723	Mar-May 21	Europe / Turkey	Human	Original	B.1.160		GH	(NS7b_E39stop,NSP3_S794L,NSP2_R27C,NSP3_K837N,Spike_K417N,N_T362I,Spike_L244del,NSP6_G107del,NS8_I121L,NSP6_S106del,N_T205I,NSP6_F108del,Spike_L242del,NS3_Q57H,Spike_A701V,NSP2_T85I,NSP12_P323L,NSP5_K90R,Spike_D614G,Spike_A243del,NS3_S171L)
hCoV-19/Turkey/HSGM-8419/2021	EPI_ISL_1403724	Mar-May 21	Europe / Turkey	Human	Original	B.1.160		GH	(NS7b_E39stop,NSP3_S794L,NSP2_R27C,NSP3_K837N,Spike_K417N,N_T362I,Spike_L244del,NSP6_G107del,NS8_I121L,NSP6_S106del,N_T205I,NSP6_F108del,Spike_L242del,NS3_Q57H,Spike_A701V,NSP2_T85I,Spike_N501Y,NSP12_P323L,NSP5_K90R,Spike_D614G,Spike_A243del,NS3_S171L)
hCoV-19/Turkey/HSGM-8333/2021	EPI_ISL_1403725	Mar-May 21	Europe / Turkey	Human	Original	B.1.160		GH	(NS7b_E39stop,NSP3_K837N,Spike_K417N,NS8_I121L,NSP6_S106del,Spike_E484K,Spike_A701V,Spike_N501Y,Spike_A243del,NSP3_S794L,NSP2_R27C,N_T362I,Spike_L244del,NSP6_G107del,N_T205I,NSP6_F108del,Spike_L242del,NS3_Q57H,NSP2_T85I,NSP12_P323L,NSP5_K90R,Spike_D614G,NS3_S171L)
hCoV-19/Turkey/HSGM-8429/2021	EPI_ISL_1403726	Mar-May 21	Europe / Turkey	Human	Original	B.1		GH	(NS7b_E39stop,NSP3_S794L,NSP2_R27C,NSP3_K837N,Spike_K417N,N_T362I,Spike_L244del,NSP6_G107del,NS8_I121L,NSP6_S106del,Spike_E484K,N_T205I,NSP6_F108del,Spike_L242del,NS3_Q57H,Spike_A701V,Spike_N501Y,NSP5_K90R,Spike_D614G,Spike_A243del)
hCoV-19/Turkey/HSGM-8285/2021	EPI_ISL_1403727	Mar-May 21	Europe / Turkey	Human	Original	B.1.351.3		GH	(NS7b_E39stop,NSP3_S794L,NSP2_R27C,NSP3_K837N,Spike_K417N,N_T362I,Spike_L244del,NSP6_G107del,NS8_I121L,NSP6_S106del,N_T205I,NSP6_F108del,Spike_L242del,NS3_Q57H,Spike_A701V,NSP2_T85I,NSP5_K90R,Spike_D614G,Spike_A243del,NS3_S171L)
hCoV-19/Turkey/HSGM-8280/2021	EPI_ISL_1403728	Mar-May 21	Europe / Turkey	Human	Original	B.1.351		GH	(NS7b_E39stop,NSP3_S794L,E_P71L,NSP2_R27C,NSP3_K837N,Spike_K417N,N_T362I,Spike_L244del,NSP6_G107del,NS8_I121L,NSP6_S106del,N_T205I,NSP6_F108del,Spike_L242del,NS3_Q57H,Spike_A701V,NSP2_T85I,NSP12_P323L,NSP5_K90R,Spike_D614G,Spike_A243del,NS3_S171L)
hCoV-19/Turkey/HSGM-8324/2021	EPI_ISL_1403729	Mar-May 21	Europe / Turkey	Human	Original	B.1.351.3		GH	(NS7b_E39stop,NSP3_S794L,NSP2_R27C,NSP3_K837N,N_T362I,Spike_L244del,NSP6_G107del,NS8_I121L,NSP6_S106del,N_T205I,NSP6_F108del,Spike_L242del,NS3_Q57H,Spike_A701V,NSP2_T85I,Spike_N501Y,NSP5_K90R,Spike_D614G,Spike_A243del,NS3_S171L)
hCoV-19/Turkey/HSGM-8331/2021	EPI_ISL_1403730	Mar-May 21	Europe / Turkey	Human	Original	B.1.351.3		GH	(NS7b_E39stop,NSP3_S794L,NSP2_R27C,NSP3_K837N,Spike_K417N,N_T362I,Spike_L244del,NSP6_G107del,NS8_I121L,NSP6_S106del,N_T205I,NSP6_F108del,Spike_L242del,NS3_Q57H,Spike_A701V,NSP2_T85I,Spike_N501Y,NSP5_K90R,Spike_D614G,Spike_A243del,NS3_S171L)
hCoV-19/Turkey/HSGM-8327/2021	EPI_ISL_1403731	Mar-May 21	Europe / Turkey	Human	Original	B.1.351.3		GH	(NS7b_E39stop,NSP3_S794L,NSP2_R27C,NSP3_K837N,Spike_K417N,N_T362I,Spike_L244del,NSP6_G107del,NS8_I121L,NSP6_S106del,N_T205I,NSP6_F108del,Spike_L242del,NS3_Q57H,Spike_A701V,NSP2_T85I,Spike_N501Y,NSP5_K90R,Spike_D614G,Spike_A243del,NS3_S171L)
hCoV-19/Turkey/HSGM-8310/2021	EPI_ISL_1403732	Mar-May 21	Europe / Turkey	Human	Original	B.1.351		GH	(NS7b_E39stop,E_P71L,NSP3_K837N,Spike_K417N,NS8_I121L,NSP6_S106del,Spike_E484K,Spike_A701V,Spike_N501Y,Spike_A243del,NSP3_S794L,NSP2_R27C,N_T362I,Spike_L244del,NSP6_G107del,N_T205I,NSP6_F108del,Spike_L242del,NS3_Q57H,NSP2_T85I,NSP12_P323L,NSP5_K90R,Spike_D614G,NS3_S171L)
hCoV-19/Turkey/HSGM-8426/2021	EPI_ISL_1403733	Mar-May 21	Europe / Turkey	Human	Original	B.1.160		GH	(NS7b_E39stop,NSP3_S794L,NSP2_R27C,NSP3_K837N,Spike_K417N,N_T362I,Spike_L244del,NSP6_G107del,NS8_I121L,NSP6_S106del,N_T205I,NSP6_F108del,Spike_L242del,NS3_Q57H,Spike_A701V,NSP2_T85I,Spike_N501Y,NSP12_P323L,NSP5_K90R,Spike_D614G,Spike_A243del,NS3_S171L)
hCoV-19/Turkey/HSGM-8330/2021	EPI_ISL_1403734	Mar-May 21	Europe / Turkey	Human	Original	B.1.351		GH	(NS7b_E39stop,E_P71L,NSP3_K837N,Spike_K417N,NS8_I121L,NSP6_S106del,Spike_E484K,Spike_A701V,Spike_N501Y,Spike_A243del,NSP3_S794L,NSP2_R27C,N_T362I,Spike_L244del,NSP6_G107del,N_T205I,NSP6_F108del,Spike_L242del,NS3_Q57H,NSP2_T85I,NSP12_P323L,NSP5_K90R,Spike_D614G,NS3_S171L)
hCoV-19/Turkey/HSGM-8433/2021	EPI_ISL_1403735	Mar-May 21	Europe / Turkey	Human	Original	B.1.160		GH	(NS7b_E39stop,NSP3_S794L,NSP2_R27C,NSP3_K837N,N_T362I,Spike_L244del,NSP6_G107del,NS8_I121L,NSP6_S106del,Spike_E484K,N_T205I,NSP6_F108del,Spike_L242del,NS3_Q57H,Spike_A701V,NSP2_T85I,Spike_N501Y,NSP12_P323L,NSP5_K90R,Spike_D614G,Spike_A243del,NS3_S171L)
hCoV-19/Turkey/HSGM-8303/2021	EPI_ISL_1403736	Mar-May 21	Europe / Turkey	Human	Original	B.1.351		GH	(NS7b_E39stop,E_P71L,NSP3_K837N,Spike_K417N,NS8_I121L,NSP6_S106del,Spike_E484K,Spike_A701V,Spike_N501Y,Spike_A243del,NSP3_S794L,NSP2_R27C,N_T362I,Spike_L244del,NSP6_G107del,N_T205I,NSP6_F108del,Spike_L242del,NS3_Q57H,NSP2_T85I,NSP12_P323L,NSP5_K90R,Spike_D614G,NS3_S171L)
hCoV-19/Turkey/HSGM-8307/2021	EPI_ISL_1403737	Mar-May 21	Europe / Turkey	Human	Original	B.1.160		GH	(NS7b_E39stop,NSP3_S794L,NSP2_R27C,NSP3_K837N,Spike_K417N,N_T362I,Spike_L244del,NSP6_G107del,NS8_I121L,NSP6_S106del,N_T205I,NSP6_F108del,Spike_L242del,NS3_Q57H,Spike_A701V,NSP2_T85I,Spike_N501Y,NSP12_P323L,NSP5_K90R,Spike_D614G,Spike_A243del,NS3_S171L)
hCoV-19/Turkey/HSGM-8435/2021	EPI_ISL_1403738	Mar-May 21	Europe / Turkey	Human	Original	B.1.351		GH	(NS7b_E39stop,E_P71L,NSP3_K837N,Spike_K417N,NS8_I121L,NSP6_S106del,Spike_E484K,Spike_A701V,Spike_N501Y,Spike_A243del,NSP3_S794L,NSP2_R27C,N_T362I,Spike_L244del,NSP6_G107del,N_T205I,NSP6_F108del,Spike_L242del,NS3_Q57H,NSP2_T85I,NSP12_P323L,NSP5_K90R,Spike_D614G,NS3_S171L)
hCoV-19/Turkey/HSGM-8347/2021	EPI_ISL_1403739	Mar-May 21	Europe / Turkey	Human	Original	B.1.351		GH	(NS7b_E39stop,E_P71L,NSP3_K837N,Spike_K417N,NS8_I121L,NSP6_S106del,Spike_E484K,Spike_A701V,Spike_N501Y,Spike_A243del,NSP3_S794L,NSP2_R27C,N_T362I,Spike_L244del,NSP6_G107del,N_T205I,NSP6_F108del,Spike_L242del,NS3_Q57H,NSP2_T85I,NSP12_P323L,NSP5_K90R,Spike_D614G,NS3_S171L)
hCoV-19/Turkey/HSGM-8302/2021	EPI_ISL_1403740	Mar-May 21	Europe / Turkey	Human	Original	B.1.351		GH	(NS7b_E39stop,NSP3_S794L,E_P71L,NSP2_R27C,NSP3_K837N,Spike_K417N,N_T362I,Spike_L244del,NSP6_G107del,NS8_I121L,NSP6_S106del,N_T205I,NSP6_F108del,Spike_L242del,NS3_Q57H,Spike_A701V,NSP2_T85I,NSP12_P323L,NSP5_K90R,Spike_D614G,Spike_A243del,NS3_S171L)
hCoV-19/Turkey/HSGM-8411/2021	EPI_ISL_1403741	Mar-May 21	Europe / Turkey	Human	Original	B.1.351		GH	(NS7b_E39stop,E_P71L,NSP3_K837N,Spike_K417N,NS8_I121L,NSP6_S106del,Spike_A701V,Spike_N501Y,Spike_A243del,NSP3_S794L,NSP2_R27C,N_T362I,Spike_L244del,NSP6_G107del,N_T205I,NSP6_F108del,Spike_L242del,NS3_Q57H,NSP2_T85I,NSP12_P323L,NSP5_K90R,Spike_D614G,NS3_S171L)
hCoV-19/Turkey/HSGM-8427/2021	EPI_ISL_1403742	Mar-May 21	Europe / Turkey	Human	Original	B.1.351		GH	(NS7b_E39stop,NSP3_S794L,E_P71L,NSP2_R27C,NSP3_K837N,Spike_K417N,N_T362I,Spike_L244del,NSP6_G107del,NS8_I121L,NSP6_S106del,N_T205I,NSP6_F108del,Spike_L242del,NS3_Q57H,Spike_A701V,NSP2_T85I,NSP12_P323L,NSP5_K90R,Spike_D614G,Spike_A243del,NS3_S171L)
hCoV-19/Turkey/HSGM-8353/2021	EPI_ISL_1403743	Mar-May 21	Europe / Turkey	Human	Original	B.1.160		GH	(NS7b_E39stop,NSP3_K837N,Spike_K417N,NS8_I121L,NSP6_S106del,Spike_E484K,Spike_A701V,Spike_N501Y,Spike_A243del,NSP3_S794L,NSP2_R27C,N_T362I,Spike_L244del,NSP6_G107del,N_T205I,NSP6_F108del,Spike_L242del,NS3_Q57H,NSP2_T85I,NSP12_P323L,NSP5_K90R,Spike_D614G,NS3_S171L)
hCoV-19/Turkey/HSGM-8304/2021	EPI_ISL_1403744	Mar-May 21	Europe / Turkey	Human	Original	B.1.351.3		GH	(NS7b_E39stop,NSP3_S794L,E_P71L,NSP2_R27C,NSP3_K837N,Spike_K417N,N_T362I,Spike_L244del,NSP6_G107del,NS8_I121L,NSP6_S106del,N_T205I,NSP6_F108del,Spike_L242del,NS3_Q57H,Spike_A701V,NSP2_T85I,NSP5_K90R,Spike_D614G,Spike_A243del,NS3_S171L)
hCoV-19/Turkey/HSGM-8436/2021	EPI_ISL_1403745	Mar-May 21	Europe / Turkey	Human	Original	B.1.351		GH	(NS7b_E39stop,E_P71L,NSP3_K837N,Spike_K417N,NS8_I121L,NSP6_S106del,Spike_E484K,Spike_A701V,Spike_N501Y,Spike_A243del,NSP3_S794L,NSP2_R27C,N_T362I,Spike_L244del,NSP6_G107del,N_T205I,NSP6_F108del,Spike_L242del,NS3_Q57H,NSP2_T85I,NSP12_P323L,NSP5_K90R,Spike_D614G,NS3_S171L)
hCoV-19/Turkey/HSGM-8421/2021	EPI_ISL_1403746	Mar-May 21	Europe / Turkey	Human	Original	B.1.612		GH	(NS7b_E39stop,NSP2_R27C,Spike_L244del,NSP6_G107del,NS8_I121L,NSP6_S106del,N_T205I,NSP6_F108del,Spike_L242del,NS3_Q57H,NSP4_D459T,NSP2_T85I,Spike_N501Y,NSP12_P323L,NSP5_K90R,Spike_D614G,Spike_A243del,NS3_S171L)
hCoV-19/Turkey/HSGM-8316/2021	EPI_ISL_1403747	Mar-May 21	Europe / Turkey	Human	Original	B.1.351		GH	(NS7b_E39stop,E_P71L,NSP3_K837N,Spike_K417N,NS8_I121L,NSP6_S106del,Spike_E484K,Spike_A701V,Spike_N501Y,Spike_A243del,NSP3_S794L,NSP2_R27C,N_T362I,Spike_L244del,NSP6_G107del,N_T205I,NSP6_F108del,Spike_L242del,NS3_Q57H,NSP2_T85I,NSP12_P323L,NSP5_K90R,Spike_D614G,NS3_S171L)
hCoV-19/Turkey/HSGM-8415/2021	EPI_ISL_1403748	Mar-May 21	Europe / Turkey	Human	Original	B.1.160		GH	(NS7b_E39stop,NSP3_S794L,NSP2_R27C,NSP3_K837N,Spike_K417N,N_T362I,Spike_L244del,NSP6_G107del,NS8_I121L,NSP6_S106del,N_T205I,NSP6_F108del,Spike_L242del,NS3_Q57H,Spike_A701V,NSP2_T85I,NSP12_P323L,NSP5_K90R,Spike_D614G,Spike_A243del,NS3_S171L)
hCoV-19/Turkey/HSGM-8413/2021	EPI_ISL_1403749	Mar-May 21	Europe / Turkey	Human	Original	B.1.351		GH	(NS7b_E39stop,E_P71L,NSP3_K837N,Spike_K417N,NS8_I121L,NSP6_S106del,Spike_A701V,Spike_N501Y,Spike_A243del,NSP3_S794L,NSP2_R27C,N_T362I,Spike_L244del,NSP6_G107del,N_T205I,NSP6_F108del,Spike_L242del,NS3_Q57H,NSP2_T85I,NSP12_P323L,NSP5_K90R,Spike_D614G,NS3_S171L)
hCoV-19/Turkey/HSGM-8337/2021	EPI_ISL_1403750	Mar-May 21	Europe / Turkey	Human	Original	B.1.351		GH	(NS7b_E39stop,E_P71L,NSP3_K837N,Spike_K417N,NS8_I121L,NSP6_S106del,Spike_E484K,Spike_A701V,Spike_N501Y,Spike_A243del,NSP3_S794L,NSP2_R27C,N_T362I,Spike_L244del,NSP6_G107del,N_T205I,NSP6_F108del,Spike_L242del,NS3_Q57H,NSP2_T85I,NSP12_P323L,NSP5_K90R,Spike_D614G,NS3_S171L)
hCoV-19/Turkey/HSGM-8418/2021	EPI_ISL_1403751	Mar-May 21	Europe / Turkey	Human	Original	B.1.160		GH	(NS7b_E39stop,NSP3_S794L,NSP2_R27C,NSP3_K837N,Spike_K417N,N_T362I,Spike_L244del,NSP6_G107del,NS8_I121L,NSP6_S106del,N_T205I,NSP6_F108del,Spike_L242del,NS3_Q57H,Spike_A701V,NSP2_T85I,Spike_N501Y,NSP12_P323L,NSP5_K90R,Spike_D614G,Spike_A243del,NS3_S171L)
hCoV-19/Turkey/HSGM-8312/2021	EPI_ISL_1403752	Mar-May 21	Europe / Turkey	Human	Original	B.1.160		GH	(NS7b_E39stop,NSP3_S794L,NSP2_R27C,NSP3_K837N,Spike_K417N,N_T362I,Spike_L244del,NSP6_G107del,NS8_I121L,NSP6_S106del,N_T205I,NSP6_F108del,Spike_L242del,NS3_Q57H,Spike_A701V,NSP2_T85I,NSP12_P323L,NSP5_K90R,Spike_D614G,Spike_A243del,NS3_S171L)
hCoV-19/Turkey/HSGM-8306/2021	EPI_ISL_1403753	Mar-May 21	Europe / Turkey	Human	Original	B.1.351		GH	(NS7b_E39stop,E_P71L,NSP3_K837N,Spike_K417N,NS8_I121L,NSP6_S106del,Spike_A701V,Spike_N501Y,Spike_A243del,NSP3_S794L,NSP2_R27C,N_T362I,Spike_L244del,NSP6_G107del,N_T205I,NSP6_F108del,Spike_L242del,NS3_Q57H,NSP2_T85I,NSP12_P323L,NSP5_K90R,Spike_D614G,NS3_S171L)
hCoV-19/Turkey/HSGM-8319/2021	EPI_ISL_1403754	Mar-May 21	Europe / Turkey	Human	Original	B.1.351		GH	(NS7b_E39stop,E_P71L,NSP3_K837N,Spike_K417N,NS8_I121L,NSP6_S106del,Spike_E484K,Spike_A701V,Spike_N501Y,Spike_A243del,NSP3_S794L,NSP2_R27C,N_T362I,Spike_L244del,NSP6_G107del,N_T205I,NSP6_F108del,Spike_L242del,NS3_Q57H,NSP2_T85I,NSP12_P323L,NSP5_K90R,Spike_D614G,NS3_S171L)
hCoV-19/Turkey/HSGM-8430/2021	EPI_ISL_1403755	Mar-May 21	Europe / Turkey	Human	Original	B.1.160		GH	(NS7b_E39stop,NSP3_S794L,NSP2_R27C,NSP3_K837N,Spike_K417N,Spike_L244del,NSP6_G107del,NSP6_S106del,Spike_E484K,N_T205I,NSP6_F108del,Spike_L242del,NS3_Q57H,Spike_A701V,NSP2_T85I,Spike_N501Y,NSP12_P323L,NSP5_K90R,Spike_D614G,Spike_A243del,NS3_S171L)
hCoV-19/Turkey/HSGM-8345/2021	EPI_ISL_1403756	Mar-May 21	Europe / Turkey	Human	Original	B.1.351		GH	(NS7b_E39stop,E_P71L,NSP3_K837N,Spike_K417N,NS8_I121L,NSP6_S106del,Spike_A701V,Spike_N501Y,Spike_A243del,NSP3_S794L,NSP2_R27C,N_T362I,Spike_L244del,NSP6_G107del,N_T205I,NSP6_F108del,Spike_L242del,NS3_Q57H,NSP2_T85I,NSP12_P323L,NSP5_K90R,Spike_D614G,NS3_S171L)
hCoV-19/Turkey/HSGM-8407/2021	EPI_ISL_1403757	Mar-May 21	Europe / Turkey	Human	Original	B.1.351		GH	(NS7b_E39stop,E_P71L,NSP3_K837N,Spike_K417N,NS8_I121L,NSP6_S106del,Spike_E484K,Spike_A701V,Spike_N501Y,Spike_A243del,NSP3_S794L,NSP2_R27C,N_T362I,Spike_L244del,NSP6_G107del,N_T205I,NSP6_F108del,Spike_L242del,NS3_Q57H,NSP2_T85I,NSP12_P323L,NSP5_K90R,Spike_D614G,NS3_S171L)
hCoV-19/Turkey/HSGM-8350/2021	EPI_ISL_1403758	Mar-May 21	Europe / Turkey	Human	Original	B.1.351		GH	(NS7b_E39stop,E_P71L,NSP3_K837N,Spike_K417N,NS8_I121L,NSP6_S106del,Spike_E484K,Spike_A701V,Spike_N501Y,Spike_A243del,NSP3_S794L,NSP2_R27C,N_T362I,Spike_L244del,NSP6_G107del,N_T205I,NSP6_F108del,Spike_L242del,NS3_Q57H,NSP2_T85I,NSP12_P323L,NSP5_K90R,Spike_D614G,NS3_S171L)
hCoV-19/Turkey/HSGM-8348/2021	EPI_ISL_1403759	Mar-May 21	Europe / Turkey	Human	Original	B.1.160		GH	(NS7b_E39stop,NSP3_S794L,NSP2_R27C,NSP3_K837N,Spike_K417N,N_T362I,Spike_L244del,NSP6_G107del,NS8_I121L,NSP6_S106del,Spike_E484K,N_T205I,NSP6_F108del,Spike_L242del,NS3_Q57H,Spike_A701V,Spike_N501Y,NSP12_P323L,NSP5_K90R,Spike_D614G,Spike_A243del,NS3_S171L)
hCoV-19/Turkey/HSGM-8402/2021	EPI_ISL_1403760	Mar-May 21	Europe / Turkey	Human	Original	B.1.351		GH	(NS7b_E39stop,E_P71L,NSP3_K837N,Spike_K417N,NS8_I121L,NSP6_S106del,Spike_A701V,Spike_N501Y,Spike_A243del,NSP3_S794L,NSP2_R27C,N_T362I,Spike_L244del,NSP6_G107del,N_T205I,NSP6_F108del,Spike_L242del,NS3_Q57H,NSP2_T85I,NSP12_P323L,NSP5_K90R,Spike_D614G,NS3_S171L)
hCoV-19/Turkey/HSGM-8372/2021	EPI_ISL_1403761	Mar-May 21	Europe / Turkey	Human	Original	B.1.160		GH	(NSP3_S794L,NSP2_R27C,N_T362I,Spike_L244del,NS8_I121L,Spike_E484K,N_T205I,Spike_L242del,NS3_Q57H,Spike_A701V,Spike_N501Y,NSP12_P323L,NSP5_K90R,Spike_D614G,Spike_A243del)
hCoV-19/Turkey/HSGM-8291/2021	EPI_ISL_1403762	Mar-May 21	Europe / Turkey	Human	Original	B.1		GH	(NSP3_S794L,NSP2_R27C,NSP3_K837N,N_T362I,Spike_L244del,NS8_I121L,Spike_E484K,Spike_L242del,NS3_Q57H,Spike_A701V,Spike_N501Y,NSP5_K90R,Spike_D614G,Spike_A243del,NS3_S171L)
hCoV-19/Turkey/HSGM-8332/2021	EPI_ISL_1403763	Mar-May 21	Europe / Turkey	Human	Original	B.1.524		GH	(NSP3_S794L,NSP2_R27C,N_T362I,NSP6_G107del,NS8_I121L,NSP6_S106del,Spike_E484K,N_T205I,NSP6_F108del,NS3_Q57H,Spike_A701V,Spike_N501Y,NSP12_P323L,NSP5_K90R,Spike_D614G,NS3_S171L)
hCoV-19/Turkey/HSGM-8414/2021	EPI_ISL_1403764	Mar-May 21	Europe / Turkey	Human	Original	B.1.160		GH	(NSP3_S794L,NSP2_R27C,NSP3_K837N,N_T362I,Spike_L244del,NS8_I121L,N_T205I,Spike_L242del,NS3_Q57H,Spike_A701V,NSP12_P323L,NSP5_K90R,Spike_D614G,Spike_A243del)
hCoV-19/Turkey/HSGM-8300/2021	EPI_ISL_1403765	Mar-May 21	Europe / Turkey	Human	Original	B.1		GH	(NSP3_S794L,NSP2_R27C,NSP3_K837N,N_T362I,Spike_L244del,NS8_I121L,N_T205I,Spike_L242del,NS3_Q57H,NSP2_T85I,Spike_N501Y,NSP12_P323L,NSP5_K90R,Spike_D614G,Spike_A243del,NS3_S171L)
hCoV-19/Turkey/HSGM-8434/2021	EPI_ISL_1403766	Mar-May 21	Europe / Turkey	Human	Original	B.1		GH	(NSP2_R27C,NSP3_K837N,Spike_L244del,NSP6_G107del,NS8_I121L,NSP6_S106del,Spike_E484K,N_T205I,NSP6_F108del,Spike_L242del,NS3_Q57H,Spike_N501Y,NSP12_P323L,NSP5_K90R,Spike_D614G,Spike_A243del,NS3_S171L)
hCoV-19/Turkey/HSGM-8279/2021	EPI_ISL_1403767	Mar-May 21	Europe / Turkey	Human	Original	B.1		GH	(NSP2_R27C,Spike_L244del,NSP6_G107del,NS8_I121L,NSP6_S106del,Spike_E484K,NSP6_F108del,Spike_L242del,NS3_Q57H,Spike_A701V,Spike_N501Y,NSP5_K90R,Spike_D614G,Spike_A243del,NS3_S171L)
hCoV-19/Turkey/HSGM-8299/2021	EPI_ISL_1403768	Mar-May 21	Europe / Turkey	Human	Original	B.1.351		GH	(NSP3_S794L,E_P71L,NSP2_R27C,NSP3_K837N,Spike_K417N,N_T362I,Spike_L244del,NSP6_G107del,NS8_I121L,NSP6_S106del,N_T205I,NSP6_F108del,Spike_L242del,NS3_Q57H,Spike_A701V,NSP2_T85I,Spike_N501Y,NSP12_P323L,NSP5_K90R,Spike_D614G,Spike_A243del,NS3_S171L)
hCoV-19/Turkey/HSGM-8351/2021	EPI_ISL_1403769	Mar-May 21	Europe / Turkey	Human	Original	B.1.480		GH	(NSP3_S794L,NSP2_R27C,N_T362I,Spike_L244del,NSP6_G107del,NS8_I121L,NSP6_S106del,Spike_N439K,Spike_E484K,NSP6_F108del,Spike_L242del,NS3_Q57H,NSP12_A699S,Spike_A701V,NSP2_T85I,NSP12_V720I,Spike_N501Y,NSP12_P323L,Spike_D614G,Spike_A243del)
hCoV-19/Turkey/HSGM-8412/2021	EPI_ISL_1403770	Mar-May 21	Europe / Turkey	Human	Original	B.1.160		GH	(NSP3_S794L,NSP2_R27C,NSP3_K837N,N_T362I,Spike_L244del,NSP6_G107del,NS8_I121L,NSP6_S106del,Spike_E484K,N_T205I,NSP6_F108del,Spike_L242del,NS3_Q57H,Spike_A701V,NSP2_T85I,Spike_N501Y,NSP12_P323L,NSP5_K90R,Spike_D614G,Spike_A243del,NS3_S171L)
hCoV-19/Turkey/HSGM-8335/2021	EPI_ISL_1403771	Mar-May 21	Europe / Turkey	Human	Original	B.1.160		GH	(NSP3_S794L,NSP2_R27C,NSP3_K837N,Spike_K417N,N_T362I,Spike_L244del,NSP6_G107del,NS8_I121L,NSP6_S106del,N_T205I,NSP6_F108del,Spike_L242del,NS3_Q57H,Spike_A701V,NSP2_T85I,Spike_N501Y,NSP12_P323L,NSP5_K90R,Spike_D614G,Spike_A243del,NS3_S171L)
hCoV-19/Turkey/HSGM-8284/2021	EPI_ISL_1403772	Mar-May 21	Europe / Turkey	Human	Original	B.1.160		GH	(NSP3_S794L,NSP2_R27C,NSP3_K837N,Spike_K417N,N_T362I,Spike_L244del,NSP6_G107del,NS8_I121L,NSP6_S106del,N_T205I,NSP6_F108del,Spike_L242del,NS3_Q57H,Spike_A701V,Spike_N501Y,NSP12_P323L,NSP5_K90R,Spike_D614G,Spike_A243del)
hCoV-19/Turkey/HSGM-8422/2021	EPI_ISL_1403773	Mar-May 21	Europe / Turkey	Human	Original	B.1		O	(NSP3_S794L,NSP2_R27C,NSP3_K837N,N_T362I,Spike_L244del,NSP6_G107del,NS8_I121L,NSP6_S106del,N_T205I,NSP6_F108del,Spike_L242del,NS3_Q57H,Spike_A701V,NSP2_T85I,Spike_N501Y,NSP5_K90R,Spike_D614G,Spike_A243del,NS3_S171L)
hCoV-19/Turkey/HSGM-8387/2021	EPI_ISL_1403774	Mar-May 21	Europe / Turkey	Human	Original	B.1.351		GH	(E_P71L,NSP3_K837N,Spike_K417N,NS8_I121L,NSP6_S106del,Spike_E484K,Spike_A701V,Spike_N501Y,Spike_A243del,NSP3_S794L,NSP2_R27C,N_T362I,Spike_L244del,NSP6_G107del,N_T205I,NSP6_F108del,Spike_L242del,NS3_Q57H,NSP2_T85I,NSP12_P323L,NSP5_K90R,Spike_D614G,NS3_S171L)
hCoV-19/Turkey/HSGM-8410/2021	EPI_ISL_1403775	Mar-May 21	Europe / Turkey	Human	Original	B.1.351		GH	(E_P71L,NSP3_K837N,Spike_K417N,NS8_I121L,NSP6_S106del,Spike_E484K,Spike_A701V,Spike_N501Y,Spike_A243del,NSP3_S794L,NSP2_R27C,N_T362I,Spike_L244del,NSP6_G107del,N_T205I,NSP6_F108del,Spike_L242del,NS3_Q57H,NSP2_T85I,NSP12_P323L,NSP5_K90R,Spike_D614G,NS3_S171L)
hCoV-19/Turkey/HSGM-8336/2021	EPI_ISL_1403776	Mar-May 21	Europe / Turkey	Human	Original	B.1.351		GH	(E_P71L,NSP3_K837N,Spike_K417N,NS8_I121L,NSP6_S106del,Spike_E484K,Spike_A701V,Spike_N501Y,Spike_A243del,NSP3_S794L,NSP2_R27C,N_T362I,Spike_L244del,NSP6_G107del,N_T205I,NSP6_F108del,Spike_L242del,NS3_Q57H,NSP2_T85I,NSP12_P323L,NSP5_K90R,Spike_D614G,NS3_S171L)
hCoV-19/Turkey/HSGM-8346/2021	EPI_ISL_1403777	Mar-May 21	Europe / Turkey	Human	Original	B.1.351		GH	(E_P71L,NSP3_K837N,Spike_K417N,NS8_I121L,NSP6_S106del,Spike_E484K,Spike_A701V,Spike_N501Y,Spike_A243del,NSP3_S794L,NSP2_R27C,N_T362I,Spike_L244del,NSP6_G107del,N_T205I,NSP6_F108del,Spike_L242del,NS3_Q57H,NSP2_T85I,NSP12_P323L,NSP5_K90R,Spike_D614G,NS3_S171L)
hCoV-19/Turkey/HSGM-8281/2021	EPI_ISL_1403778	Mar-May 21	Europe / Turkey	Human	Original	B.1.1		GR	(NSP1_R73C,NSP2_R27C,NS3_A54V,N_R203K,N_G204R,Spike_N501Y,NSP12_P323L,Spike_D614G,NSP3_P968S,NSP12_R173C)
hCoV-19/Turkey/HSGM-8282/2021	EPI_ISL_1403779	Mar-May 21	Europe / Turkey	Human	Original	B.1.1.274		GR	(N_R203K,NSP12_Q822H,Spike_A701V,N_G204R,Spike_N501Y,Spike_D614G,NSP9_L42F,NS3_G174C)
hCoV-19/Turkey/HSGM-8442/2021	EPI_ISL_1583159	Mar-May 21	Europe / Turkey	Human	Original	B.1.1		GR	(NS8_Q27stop,NSP2_R27C,NSP6_G107del,NSP6_S106del,N_R203K,NSP6_F108del,N_G204R,Spike_V952F,NSP3_I1412T,NSP12_P323L,Spike_D614G,NSP3_P1292S,N_D3L,NSP3_G1433V,NSP4_S209F)
hCoV-19/Turkey/HSGM-8607/2021	EPI_ISL_1583160	Mar-May 21	Europe / Turkey	Human	Original	B.1.1		GR	(NSP2_R27C,N_D3Q,NSP6_G107del,NSP6_S106del,N_R203K,NSP6_F108del,N_G204R,NSP3_I1412T,NSP12_P323L,Spike_D614G,NSP3_P1292S,Spike_A93T,NSP3_G1433V,NSP4_S209F)
hCoV-19/Turkey/HSGM-8446/2021	EPI_ISL_1583161	Mar-May 21	Europe / Turkey	Human	Original	B.1.1		GR	(NS8_Q27stop,NSP2_R27C,NSP6_G107del,NSP6_S106del,N_R203K,NSP6_F108del,N_G204R,NSP3_I1412T,NSP12_P323L,Spike_D614G,NSP3_P1292S,N_D3L,NSP3_G1433V,NSP4_S209F)
hCoV-19/Turkey/HSGM-8578/2021	EPI_ISL_1583162	Mar-May 21	Europe / Turkey	Human	Original	B.1.1		GR	(NSP2_R27C,NSP6_G107del,NSP6_S106del,N_R203K,NSP6_F108del,N_G204R,Spike_V952F,NSP3_I1412T,NSP12_P323L,Spike_P681H,Spike_D614G,NSP3_P1292S,N_D3L,NSP3_G1433V,NSP4_S209F)
hCoV-19/Turkey/HSGM-8441/2021	EPI_ISL_1583163	Mar-May 21	Europe / Turkey	Human	Original	B.1.1		GR	(NSP2_R27C,NSP6_G107del,NSP6_S106del,N_R203K,NSP6_F108del,N_G204R,Spike_V952F,NSP3_I1412T,NSP12_P323L,Spike_D614G,NSP3_P1292S,N_D3L,NSP3_G1433V,NSP4_S209F)
hCoV-19/Turkey/HSGM-8490/2021	EPI_ISL_1583164	Mar-May 21	Europe / Turkey	Human	Original	B.1.1		GR	(NSP2_R27C,N_D3Q,NSP6_G107del,NSP6_S106del,N_R203K,NSP6_F108del,N_G204R,NSP3_I1412T,NSP12_P323L,Spike_D614G,NSP3_P1292S,NSP3_G1433V,NSP4_S209F)
hCoV-19/Turkey/HSGM-8615/2021	EPI_ISL_1583165	Mar-May 21	Europe / Turkey	Human	Original	B.1.1		GR	(NSP2_R27C,NSP6_G107del,NSP6_S106del,N_R203K,NSP6_F108del,N_G204R,NSP3_I1412T,NSP12_P323L,Spike_P681H,Spike_D614G,NSP3_P1292S,N_D3L,NSP3_G1433V,NSP4_S209F)
hCoV-19/Turkey/HSGM-8610/2021	EPI_ISL_1583166	Mar-May 21	Europe / Turkey	Human	Original	B.1.1		GR	(NSP2_R27C,NSP6_G107del,NSP6_S106del,N_R203K,NSP6_F108del,N_G204R,Spike_V952F,NSP3_I1412T,NSP12_P323L,Spike_D614G,NSP3_P1292S,N_D3L,NSP3_G1433V,NSP4_S209F)
hCoV-19/Turkey/HSGM-8566/2021	EPI_ISL_1583167	Mar-May 21	Europe / Turkey	Human	Original	B.1.1		GR	(NSP2_R27C,N_D3Q,NSP6_G107del,NSP6_S106del,N_R203K,NSP6_F108del,N_G204R,Spike_V952F,NSP3_I1412T,NSP12_P323L,Spike_D614G,NSP3_P1292S,NSP3_G1433V,NSP4_S209F)
hCoV-19/Turkey/HSGM-8590/2021	EPI_ISL_1583168	Mar-May 21	Europe / Turkey	Human	Original	B.1.1		GR	(NSP2_R27C,NSP6_G107del,NSP6_S106del,N_R203K,NSP6_F108del,N_G204R,NSP3_I1412T,NSP12_P323L,Spike_D614G,NSP3_P1292S,N_D3L,NSP3_G1433V)
hCoV-19/Turkey/HSGM-8445/2021	EPI_ISL_1583169	Mar-May 21	Europe / Turkey	Human	Original	B.1.1		GR	(NS8_Q27stop,NSP2_R27C,NSP6_G107del,NSP6_S106del,N_R203K,NSP6_F108del,N_G204R,NSP3_I1412T,NSP12_P323L,Spike_P681H,Spike_D614G,NSP3_P1292S,N_D3L,NSP3_G1433V,NSP4_S209F)
hCoV-19/Turkey/HSGM-8599/2021	EPI_ISL_1583170	Mar-May 21	Europe / Turkey	Human	Original	B.1.1		GR	(NS8_Q27stop,NSP2_R27C,NSP6_G107del,NSP6_S106del,N_R203K,NSP6_F108del,N_G204R,NSP3_I1412T,NSP12_P323L,Spike_P681H,Spike_D614G,NSP3_P1292S,Spike_A93T,N_D3L,NSP3_G1433V,NSP4_S209F)
hCoV-19/Turkey/HSGM-8447/2021	EPI_ISL_1583171	Mar-May 21	Europe / Turkey	Human	Original	B.1.1		GR	(NSP2_R27C,NSP6_G107del,NSP6_S106del,N_R203K,NSP6_F108del,N_G204R,NSP3_I1412T,NSP12_P323L,Spike_D614G,NSP3_P1292S,N_D3L,NSP3_G1433V,NSP4_S209F)
hCoV-19/Turkey/HSGM-8439/2021	EPI_ISL_1583172	Mar-May 21	Europe / Turkey	Human	Original	B.1.1		GR	(NSP2_R27C,N_D3Q,NSP6_G107del,NSP6_S106del,N_R203K,NSP6_F108del,N_G204R,Spike_V952F,NSP3_I1412T,NSP12_P323L,Spike_D614G,NSP3_P1292S,NSP3_G1433V,NSP4_S209F)
hCoV-19/Turkey/HSGM-8448/2021	EPI_ISL_1583173	Mar-May 21	Europe / Turkey	Human	Original	B.1.1		GR	(Spike_H69del,NSP2_R27C,NSP6_G107del,NSP6_S106del,N_R203K,NSP6_F108del,N_G204R,Spike_V952F,Spike_V70del,NSP3_I1412T,NSP12_P323L,Spike_D614G,NSP3_P1292S,N_D3L,Spike_A93T,NSP3_G1433V,NSP4_S209F)
hCoV-19/Turkey/HSGM-8475/2021	EPI_ISL_1583174	Mar-May 21	Europe / Turkey	Human	Original	B.1.1		GR	(Spike_H69del,NS8_Q27stop,NSP2_R27C,NSP6_G107del,NSP6_S106del,N_R203K,NSP6_F108del,N_G204R,Spike_V952F,Spike_V70del,NSP3_I1412T,NSP12_P323L,Spike_D614G,NSP3_P1292S,N_D3L,Spike_A93T,NSP3_G1433V,NSP4_S209F)
hCoV-19/Turkey/HSGM-8611/2021	EPI_ISL_1583175	Mar-May 21	Europe / Turkey	Human	Original	B.1.1		GR	(Spike_H69del,NS8_Q27stop,NSP2_R27C,NSP6_G107del,NSP6_S106del,N_R203K,NSP6_F108del,N_G204R,Spike_V952F,Spike_V70del,NSP3_I1412T,NSP12_P323L,Spike_D614G,NSP3_P1292S,N_D3L,Spike_A93T,NSP3_G1433V,NSP4_S209F)
hCoV-19/Turkey/HSGM-8608/2021	EPI_ISL_1583176	Mar-May 21	Europe / Turkey	Human	Original	B.1.1		GR	(Spike_H69del,NS8_Q27stop,NSP2_R27C,N_D3Q,NSP6_G107del,NSP6_S106del,N_R203K,NSP6_F108del,N_G204R,Spike_V70del,NSP3_I1412T,NSP12_P323L,Spike_D614G,NSP3_P1292S,NSP2_S128L,Spike_A93T,NSP3_G1433V,NSP4_S209F)
hCoV-19/Turkey/HSGM-8570/2021	EPI_ISL_1583177	Mar-May 21	Europe / Turkey	Human	Original	B.1.1		GR	(Spike_H69del,NSP2_R27C,NSP6_G107del,NSP6_S106del,N_R203K,NSP6_F108del,N_G204R,Spike_V952F,Spike_V70del,NSP3_I1412T,NSP12_P323L,Spike_P681H,Spike_D614G,NSP3_P1292S,N_D3L,Spike_A93T,NSP3_G1433V,NSP4_S209F)
hCoV-19/Turkey/HSGM-8453/2021	EPI_ISL_1583178	Mar-May 21	Europe / Turkey	Human	Original	B.1.1		GR	(Spike_H69del,NSP2_R27C,N_D3Q,NSP6_G107del,NSP6_S106del,N_R203K,NSP6_F108del,N_G204R,Spike_V70del,NSP3_I1412T,NSP12_P323L,Spike_D614G,NSP3_P1292S,Spike_A93T,NSP3_G1433V,NSP4_S209F)
hCoV-19/Turkey/HSGM-8454/2021	EPI_ISL_1583179	Mar-May 21	Europe / Turkey	Human	Original	B.1.1		GR	(Spike_H69del,NSP2_R27C,N_D3Q,NSP6_G107del,NSP6_S106del,N_R203K,NSP6_F108del,N_G204R,Spike_V952F,Spike_V70del,NSP3_I1412T,NSP12_P323L,Spike_D614G,NSP3_P1292S,Spike_A93T,NSP3_G1433V,NSP4_S209F)
hCoV-19/Turkey/HSGM-8466/2021	EPI_ISL_1583180	Mar-May 21	Europe / Turkey	Human	Original	B.1.1		GR	(Spike_H69del,NSP2_R27C,NSP6_G107del,NSP6_S106del,N_R203K,NSP6_F108del,N_G204R,Spike_V70del,NSP3_I1412T,NSP12_P323L,Spike_D614G,NSP3_P1292S,N_D3L,Spike_A93T,NSP3_G1433V,NSP4_S209F)
hCoV-19/Turkey/HSGM-8575/2021	EPI_ISL_1583181	Mar-May 21	Europe / Turkey	Human	Original	B.1.1		GR	(Spike_H69del,NSP2_R27C,N_D3Q,NSP6_G107del,NSP6_S106del,N_R203K,NSP6_F108del,N_G204R,Spike_V70del,NSP3_I1412T,NSP12_P323L,Spike_D614G,NSP3_P1292S,Spike_A93T,NSP3_G1433V,NSP4_S209F)
hCoV-19/Turkey/HSGM-8600/2021	EPI_ISL_1583182	Mar-May 21	Europe / Turkey	Human	Original	B.1.1		GR	(Spike_H69del,NSP2_R27C,NSP6_G107del,NSP6_S106del,N_R203K,NSP6_F108del,N_G204R,Spike_V952F,Spike_V70del,NSP3_I1412T,NSP12_P323L,Spike_P681H,Spike_D614G,NSP3_P1292S,N_D3L,Spike_A93T,NSP3_G1433V,NSP4_S209F)
hCoV-19/Turkey/HSGM-8483/2021	EPI_ISL_1583183	Mar-May 21	Europe / Turkey	Human	Original	B.1.1		GR	(Spike_H69del,NS8_Q27stop,NSP2_R27C,N_D3Q,NSP6_G107del,NSP6_S106del,N_R203K,NSP6_F108del,N_G204R,Spike_V952F,Spike_V70del,NSP3_I1412T,NSP12_P323L,Spike_D614G,NSP3_P1292S,Spike_A93T,NSP3_G1433V,NSP4_S209F)
hCoV-19/Turkey/HSGM-8593/2021	EPI_ISL_1583184	Mar-May 21	Europe / Turkey	Human	Original	B.1.1		GR	(Spike_H69del,NSP2_R27C,NSP6_G107del,NSP6_S106del,N_R203K,NSP6_F108del,N_G204R,Spike_V70del,NSP3_I1412T,NSP12_P323L,Spike_D614G,NSP3_P1292S,Spike_A93T,N_D3L,NSP3_G1433V,NSP4_S209F)
hCoV-19/Turkey/HSGM-8588/2021	EPI_ISL_1583185	Mar-May 21	Europe / Turkey	Human	Original	B.1.1		GR	(Spike_H69del,NS8_Q27stop,NSP2_R27C,NSP6_G107del,NSP6_S106del,N_R203K,NSP6_F108del,N_G204R,Spike_V70del,NSP3_I1412T,NSP12_P323L,Spike_D614G,NSP3_P1292S,Spike_A93T,N_D3L,NSP3_G1433V,NSP4_S209F)
hCoV-19/Turkey/HSGM-8481/2021	EPI_ISL_1583186	Mar-May 21	Europe / Turkey	Human	Original	B.1.1		GR	(Spike_H69del,NSP2_R27C,NSP6_G107del,NSP6_S106del,N_R203K,NSP6_F108del,N_G204R,Spike_V70del,NSP3_I1412T,NSP12_P323L,Spike_D614G,NSP3_P1292S,Spike_A93T,N_D3L,NSP3_G1433V,NSP4_S209F)
hCoV-19/Turkey/HSGM-8580/2021	EPI_ISL_1583187	Mar-May 21	Europe / Turkey	Human	Original	B.1.1		GR	(Spike_H69del,NSP2_R27C,NSP6_G107del,NSP6_S106del,N_R203K,NSP6_F108del,N_G204R,Spike_V70del,NSP3_I1412T,NSP12_P323L,Spike_D614G,NSP3_P1292S,Spike_A93T,N_D3L,NSP3_G1433V,NSP4_S209F)
hCoV-19/Turkey/HSGM-8614/2021	EPI_ISL_1583189	Mar-May 21	Europe / Turkey	Human	Original	B.1.1		GR	(Spike_H69del,NSP2_R27C,N_D3Q,NSP6_G107del,NSP6_S106del,N_R203K,NSP6_F108del,N_G204R,Spike_V952F,Spike_V70del,NSP3_I1412T,NSP12_P323L,Spike_D614G,NSP3_P1292S,Spike_A93T,NSP3_G1433V,NSP4_S209F)
hCoV-19/Turkey/HSGM-8460/2021	EPI_ISL_1583190	Mar-May 21	Europe / Turkey	Human	Original	B.1.1		GR	(Spike_H69del,NSP2_R27C,NSP6_G107del,NSP6_S106del,N_R203K,NSP6_F108del,N_G204R,Spike_V952F,Spike_V70del,NSP3_I1412T,NSP12_P323L,Spike_P681H,Spike_D614G,NSP3_P1292S,N_D3L,Spike_A93T,NSP3_G1433V,NSP4_S209F)
hCoV-19/Turkey/HSGM-8612/2021	EPI_ISL_1583191	Mar-May 21	Europe / Turkey	Human	Original	B.1.1		GR	(Spike_H69del,NSP2_R27C,NSP6_G107del,NSP6_S106del,N_R203K,NSP6_F108del,N_G204R,Spike_V70del,NSP3_I1412T,NSP12_P323L,Spike_D614G,NSP3_P1292S,N_D3L,Spike_A93T,NSP3_G1433V,NSP4_S209F)
hCoV-19/Turkey/HSGM-8491/2021	EPI_ISL_1583192	Mar-May 21	Europe / Turkey	Human	Original	B.1.1		GR	(Spike_H69del,NSP2_R27C,N_D3Q,NSP6_G107del,NSP6_S106del,N_R203K,NSP6_F108del,N_G204R,Spike_V952F,Spike_V70del,NSP3_I1412T,NSP12_P323L,Spike_P681H,Spike_D614G,NSP3_P1292S,Spike_A93T,NSP3_G1433V,NSP4_S209F)
hCoV-19/Turkey/HSGM-8598/2021	EPI_ISL_1583193	Mar-May 21	Europe / Turkey	Human	Original	B.1.1		GR	(Spike_H69del,NSP2_R27C,NSP6_G107del,NSP6_S106del,N_R203K,NSP6_F108del,N_G204R,Spike_V952F,Spike_V70del,NSP3_I1412T,NSP12_P323L,Spike_D614G,NSP3_P1292S,N_D3L,Spike_A93T,NSP3_G1433V,NSP4_S209F)
hCoV-19/Turkey/HSGM-8609/2021	EPI_ISL_1583194	Mar-May 21	Europe / Turkey	Human	Original	B.1.1		GR	(Spike_H69del,NSP2_R27C,N_D3Q,NSP6_G107del,NSP6_S106del,N_R203K,NSP6_F108del,N_G204R,Spike_V952F,Spike_V70del,NSP3_I1412T,NSP12_P323L,Spike_D614G,NSP3_P1292S,Spike_A93T,NSP3_G1433V,NSP4_S209F)
hCoV-19/Turkey/HSGM-8467/2021	EPI_ISL_1583195	Mar-May 21	Europe / Turkey	Human	Original	B.1.1		GR	(Spike_H69del,NS8_Q27stop,NSP2_R27C,N_D3Q,NSP6_G107del,NSP6_S106del,N_R203K,NSP6_F108del,N_G204R,Spike_V952F,Spike_V70del,NSP3_I1412T,NSP12_P323L,Spike_D614G,NSP3_P1292S,Spike_A93T,NSP3_G1433V,NSP4_S209F)
hCoV-19/Turkey/HSGM-8573/2021	EPI_ISL_1583196	Mar-May 21	Europe / Turkey	Human	Original	B.1.1		GR	(Spike_H69del,NS8_Q27stop,NSP2_R27C,N_D3Q,NSP6_G107del,NSP6_S106del,N_R203K,NSP6_F108del,N_G204R,Spike_V952F,Spike_V70del,NSP3_I1412T,NSP12_P323L,Spike_D614G,NSP3_P1292S,Spike_A93T,NSP3_G1433V,NSP4_S209F)
hCoV-19/Turkey/HSGM-8591/2021	EPI_ISL_1583197	Mar-May 21	Europe / Turkey	Human	Original	B.1.1		GR	(Spike_H69del,NSP2_R27C,NSP6_G107del,NSP6_S106del,N_R203K,NSP6_F108del,N_G204R,Spike_V70del,NSP3_I1412T,NSP12_P323L,Spike_D614G,NSP3_P1292S,N_D3L,Spike_A93T,NSP3_G1433V,NSP4_S209F)
hCoV-19/Turkey/HSGM-8485/2021	EPI_ISL_1583198	Mar-May 21	Europe / Turkey	Human	Original	B.1.1		GR	(Spike_H69del,NS8_Q27stop,NSP2_R27C,NSP6_G107del,NSP6_S106del,N_R203K,NSP6_F108del,N_G204R,Spike_V952F,Spike_V70del,NSP3_I1412T,NSP12_P323L,Spike_D614G,NSP3_P1292S,N_D3L,Spike_A93T,NSP3_G1433V,NSP4_S209F)
hCoV-19/Turkey/HSGM-8594/2021	EPI_ISL_1583199	Mar-May 21	Europe / Turkey	Human	Original	B.1.1		GR	(Spike_H69del,NS8_Q27stop,NSP2_R27C,NSP6_G107del,NSP6_S106del,N_R203K,NSP6_F108del,N_G204R,Spike_V952F,Spike_V70del,NSP3_I1412T,NSP12_P323L,Spike_D614G,NSP3_P1292S,N_D3L,Spike_A93T,NSP3_G1433V,NSP4_S209F)
hCoV-19/Turkey/HSGM-8604/2021	EPI_ISL_1583200	Mar-May 21	Europe / Turkey	Human	Original	B.1.1		GR	(Spike_H69del,NSP2_R27C,NSP6_G107del,NSP6_S106del,N_R203K,NSP6_F108del,N_G204R,Spike_V70del,NSP3_I1412T,NSP12_P323L,Spike_D614G,NSP3_P1292S,N_D3L,Spike_A93T,NSP3_G1433V,NSP4_S209F)
hCoV-19/Turkey/HSGM-8613/2021	EPI_ISL_1583201	Mar-May 21	Europe / Turkey	Human	Original	B.1.1		GR	(Spike_H69del,NS8_Q27stop,NSP2_R27C,NSP6_G107del,NSP6_S106del,N_R203K,NSP6_F108del,N_G204R,Spike_V70del,NSP3_I1412T,NSP12_P323L,Spike_D614G,NSP3_P1292S,N_D3L,Spike_A93T,NSP3_G1433V,NSP4_S209F)
hCoV-19/Turkey/HSGM-8616/2021	EPI_ISL_1583202	Mar-May 21	Europe / Turkey	Human	Original	B.1.1		GR	(Spike_H69del,NSP2_R27C,N_D3Q,NSP6_G107del,NSP6_S106del,N_R203K,NSP6_F108del,N_G204R,Spike_V70del,NSP3_I1412T,NSP12_P323L,Spike_P681H,Spike_D614G,NSP3_P1292S,Spike_A93T,NSP3_G1433V,NSP4_S209F)
hCoV-19/Turkey/HSGM-8587/2021	EPI_ISL_1583203	Mar-May 21	Europe / Turkey	Human	Original	B.1.1		GR	(Spike_H69del,NS8_Q27stop,NSP2_R27C,N_D3Q,NSP6_G107del,NSP6_S106del,N_R203K,NSP6_F108del,N_G204R,Spike_V952F,Spike_V70del,NSP3_I1412T,NSP12_P323L,Spike_D614G,NSP3_P1292S,Spike_A93T,NSP3_G1433V,NSP4_S209F)
hCoV-19/Turkey/HSGM-8561/2021	EPI_ISL_1583204	Mar-May 21	Europe / Turkey	Human	Original	B.1.1		GR	(Spike_H69del,NSP2_R27C,N_D3Q,NSP6_G107del,NSP6_S106del,N_R203K,NSP6_F108del,N_G204R,Spike_V952F,Spike_V70del,NSP3_I1412T,NSP12_P323L,Spike_P681H,Spike_D614G,NSP3_P1292S,Spike_A93T,NSP3_G1433V,NSP4_S209F)
hCoV-19/Turkey/HSGM-8476/2021	EPI_ISL_1583205	Mar-May 21	Europe / Turkey	Human	Original	B.1.1		GR	(Spike_H69del,NS8_Q27stop,NSP2_R27C,N_D3Q,NSP6_G107del,NSP6_S106del,N_R203K,NSP6_F108del,N_G204R,Spike_V952F,Spike_V70del,NSP3_I1412T,NSP12_P323L,Spike_D614G,NSP3_P1292S,Spike_A93T,NSP3_G1433V,NSP4_S209F)
hCoV-19/Turkey/HSGM-8459/2021	EPI_ISL_1583206	Mar-May 21	Europe / Turkey	Human	Original	B.1.1		GR	(Spike_H69del,NSP2_R27C,N_D3Q,NSP6_G107del,NSP6_S106del,N_R203K,NSP6_F108del,N_G204R,Spike_V952F,Spike_V70del,NSP3_I1412T,NSP12_P323L,Spike_D614G,NSP3_P1292S,Spike_A93T,NSP3_G1433V,NSP4_S209F)
hCoV-19/Turkey/HSGM-8617/2021	EPI_ISL_1583207	Mar-May 21	Europe / Turkey	Human	Original	B.1.1		GR	(Spike_H69del,NS8_Q27stop,NSP2_R27C,NSP6_G107del,NSP6_S106del,N_R203K,NSP6_F108del,N_G204R,Spike_V952F,Spike_V70del,NSP3_I1412T,NSP12_P323L,Spike_D614G,NSP3_P1292S,N_D3L,Spike_A93T,NSP3_G1433V,NSP4_S209F)
hCoV-19/Turkey/HSGM-8563/2021	EPI_ISL_1583208	Mar-May 21	Europe / Turkey	Human	Original	B.1.1		GR	(Spike_H69del,NSP2_R27C,N_D3Q,NSP6_G107del,NSP6_S106del,N_R203K,NSP6_F108del,N_G204R,Spike_V70del,NSP3_I1412T,NSP12_P323L,Spike_D614G,NSP3_P1292S,Spike_A93T,NSP3_G1433V,NSP4_S209F)
hCoV-19/Turkey/HSGM-8603/2021	EPI_ISL_1583209	Mar-May 21	Europe / Turkey	Human	Original	B.1.1		GR	(NSP2_R27C,N_D3Q,N_R203K,NSP7_S26F,N_G204R,NSP3_I1412T,NSP12_P323L,Spike_D614G,NSP3_P1292S,NSP3_G1433V)
hCoV-19/Turkey/HSGM-8487/2021	EPI_ISL_1583210	Mar-May 21	Europe / Turkey	Human	Original	B.1.1		GR	(NSP2_R27C,N_D3Q,N_R203K,N_G204R,NSP12_P323L,Spike_D614G,NSP3_P1292S)
hCoV-19/Turkey/HSGM-8574/2021	EPI_ISL_1583211	Mar-May 21	Europe / Turkey	Human	Original	B.1.1		GR	(NSP2_R27C,N_R203K,N_G204R,NSP2_R362C,NSP12_P323L,Spike_D614G)
hCoV-19/Turkey/HSGM-8583/2021	EPI_ISL_1583212	Mar-May 21	Europe / Turkey	Human	Original	B.1.1		GR	(NSP2_R27C,N_R203K,N_G204R,N_D3E,NSP12_P323L,Spike_D614G,NSP3_P1292S)
hCoV-19/Turkey/HSGM-8585/2021	EPI_ISL_1583213	Mar-May 21	Europe / Turkey	Human	Original	B.1.36.10		GH	(NSP2_R27C,NS3_Q57H,NSP3_G1822E,NS3_I35L,NSP12_P323L,Spike_D614G)
hCoV-19/Turkey/HSGM-8572/2021	EPI_ISL_1583214	Mar-May 21	Europe / Turkey	Human	Original	B.1		GH	(NSP2_R27C,NS3_F105L,NS3_Q57H,NSP12_P323L,Spike_P681H,Spike_D614G,NSP14_M501I)
hCoV-19/Turkey/HSGM-8569/2021	EPI_ISL_1583215	Mar-May 21	Europe / Turkey	Human	Original	B.1.1		GR	(NSP2_R27C,Spike_ins270L,N_R203K,N_G204R,NSP12_P323L,Spike_D614G,Spike_Y144del,NSP9_L42F)
hCoV-19/Turkey/HSGM-8565/2021	EPI_ISL_1583216	Mar-May 21	Europe / Turkey	Human	Original	B.1.1		GR	(Spike_H69del,NSP2_R27C,NSP6_G107del,NSP6_S106del,N_R203K,NSP6_F108del,N_G204R,Spike_V70del,NSP3_I1412T,NSP12_P323L,Spike_P681H,Spike_D614G,NSP3_P1292S,N_D3L,Spike_A93T,NSP3_G1433V,NSP4_S209F)
hCoV-19/Turkey/HSGM-8601/2021	EPI_ISL_1583217	Mar-May 21	Europe / Turkey	Human	Original	B.1.1		GR	(Spike_H69del,NSP2_R27C,N_D3Q,NSP6_G107del,NSP6_S106del,N_R203K,NSP6_F108del,N_G204R,Spike_V952F,Spike_V70del,NSP3_I1412T,NSP12_P323L,Spike_P681H,Spike_D614G,NSP3_P1292S,Spike_A93T,NSP3_G1433V,NSP4_S209F)
hCoV-19/Turkey/HSGM-8455/2021	EPI_ISL_1583218	Mar-May 21	Europe / Turkey	Human	Original	B.1.1		GR	(Spike_H69del,NS8_Q27stop,NSP2_R27C,NSP6_G107del,NSP6_S106del,N_R203K,NSP6_F108del,N_G204R,Spike_V952F,Spike_V70del,NSP3_I1412T,NSP12_P323L,Spike_D614G,NSP3_P1292S,N_D3L,Spike_A93T,NSP3_G1433V,NSP4_S209F)
hCoV-19/Turkey/HSGM-8579/2021	EPI_ISL_1583219	Mar-May 21	Europe / Turkey	Human	Original	B.1.1		GR	(Spike_H69del,NS8_Q27stop,NSP2_R27C,NSP6_G107del,NSP6_S106del,N_R203K,NSP6_F108del,N_G204R,Spike_V70del,NSP3_I1412T,NSP12_P323L,Spike_P681H,Spike_D614G,NSP3_P1292S,N_D3L,Spike_A93T,NSP3_G1433V,NSP4_S209F)
hCoV-19/Turkey/HSGM-8605/2021	EPI_ISL_1583220	Mar-May 21	Europe / Turkey	Human	Original	B.1.1		GR	(Spike_H69del,NSP2_R27C,NSP6_G107del,NSP6_S106del,N_R203K,NSP6_F108del,N_G204R,Spike_V70del,NSP3_I1412T,NSP12_P323L,Spike_D614G,NSP3_P1292S,Spike_A93T,N_D3L,NSP3_G1433V,NSP4_S209F)
hCoV-19/Turkey/HSGM-8596/2021	EPI_ISL_1583221	Mar-May 21	Europe / Turkey	Human	Original	B.1.1		GR	(Spike_H69del,NSP2_R27C,NSP6_G107del,NSP6_S106del,N_R203K,NSP6_F108del,N_G204R,Spike_V70del,NSP3_I1412T,NSP12_P323L,Spike_D614G,NSP3_P1292S,N_D3L,Spike_A93T,NSP3_G1433V,NSP4_S209F)
hCoV-19/Turkey/HSGM-8568/2021	EPI_ISL_1583222	Mar-May 21	Europe / Turkey	Human	Original	B.1.1		GR	(Spike_H69del,NSP2_R27C,N_D3Q,NSP6_G107del,NSP6_S106del,N_R203K,NSP6_F108del,N_G204R,Spike_V70del,NSP3_I1412T,NSP12_P323L,Spike_D614G,NSP3_P1292S,Spike_A93T,NSP3_G1433V,NSP4_S209F)
hCoV-19/Turkey/HSGM-8597/2021	EPI_ISL_1583223	Mar-May 21	Europe / Turkey	Human	Original	B.1.1		GR	(Spike_H69del,NSP2_R27C,N_D3Q,NSP6_G107del,NSP6_S106del,N_R203K,NSP6_F108del,N_G204R,Spike_V70del,NSP3_I1412T,NSP12_P323L,Spike_P681H,Spike_D614G,NSP3_P1292S,NSP6_L37F,Spike_A93T,NSP3_G1433V,NSP4_S209F)
hCoV-19/Turkey/HSGM-8452/2021	EPI_ISL_1583224	Mar-May 21	Europe / Turkey	Human	Original	B.1.1		GR	(NSP2_R27C,N_D3Q,NSP6_G107del,NSP6_S106del,N_R203K,NSP6_F108del,N_G204R,Spike_V952F,NSP3_I1412T,NSP12_P323L,Spike_D614G,NSP3_P1292S,Spike_A93T,NSP3_G1433V,NSP4_S209F)
hCoV-19/Turkey/HSGM-8438/2021	EPI_ISL_1583225	Mar-May 21	Europe / Turkey	Human	Original	B.1.1		GR	(NS8_Q27stop,NSP2_R27C,NSP6_G107del,NSP6_S106del,N_R203K,NSP6_F108del,N_G204R,Spike_V952F,NSP3_I1412T,NSP12_P323L,Spike_D614G,NSP3_P1292S,NSP6_L37F,N_D3L,NSP3_G1433V,NSP4_S209F)
hCoV-19/Turkey/HSGM-8582/2021	EPI_ISL_1583226	Mar-May 21	Europe / Turkey	Human	Original	B.1.1		GR	(NS8_Q27stop,NSP2_R27C,NSP6_G107del,NSP6_S106del,N_R203K,NSP6_F108del,N_G204R,Spike_V952F,NSP3_I1412T,NSP12_P323L,Spike_D614G,NSP3_P1292S,N_D3L,NSP3_G1433V,NSP4_S209F)
hCoV-19/Turkey/HSGM-8440/2021	EPI_ISL_1583227	Mar-May 21	Europe / Turkey	Human	Original	B.1.1		GR	(NS3_N119S,NS8_Q27stop,NSP2_R27C,N_D3Q,NSP6_G107del,NSP6_S106del,N_R203K,NSP6_F108del,N_G204R,Spike_V952F,NSP3_I1412T,NSP12_P323L,Spike_D614G,NSP3_P1292S,NSP3_G1433V,NSP4_S209F)
hCoV-19/Turkey/HSGM-8462/2021	EPI_ISL_1583228	Mar-May 21	Europe / Turkey	Human	Original	B.1.1		GR	(NS8_Q27stop,NSP2_R27C,NSP6_G107del,NSP6_S106del,N_R203K,NSP6_F108del,N_G204R,Spike_V952F,NSP3_I1412T,NSP12_P323L,Spike_D614G,NSP3_P1292S,N_D3L,Spike_A93T,NSP3_G1433V,NSP4_S209F)
hCoV-19/Turkey/HSGM-8473/2021	EPI_ISL_1583229	Mar-May 21	Europe / Turkey	Human	Original	B.1.1		GR	(Spike_H69del,NSP2_R27C,NSP6_G107del,NSP6_S106del,N_R203K,NSP6_F108del,N_G204R,Spike_V952F,Spike_V70del,NSP3_I1412T,NSP12_P323L,Spike_D614G,NSP3_P1292S,N_D3L,Spike_A93T,NSP3_G1433V,NSP4_S209F)
hCoV-19/Turkey/HSGM-8581/2021	EPI_ISL_1583230	Mar-May 21	Europe / Turkey	Human	Original	B.1.1		GR	(Spike_H69del,NS8_Q27stop,NSP2_R27C,N_D3Q,NSP6_G107del,NSP6_S106del,N_R203K,NSP6_F108del,N_G204R,Spike_V70del,NSP3_I1412T,NSP12_P323L,Spike_D614G,NSP3_P1292S,Spike_A93T,NSP3_G1433V,NSP4_S209F)
hCoV-19/Turkey/HSGM-8567/2021	EPI_ISL_1583231	Mar-May 21	Europe / Turkey	Human	Original	B.1.1		GR	(Spike_H69del,NSP2_R27C,N_D3Q,NSP6_G107del,NSP6_S106del,N_R203K,NSP6_F108del,N_G204R,Spike_V952F,Spike_V70del,NSP3_I1412T,NSP12_P323L,Spike_D614G,NSP3_P1292S,Spike_A93T,NSP3_G1433V,NSP4_S209F)
hCoV-19/Turkey/HSGM-8560/2021	EPI_ISL_1583232	Mar-May 21	Europe / Turkey	Human	Original	B.1.1		GR	(Spike_H69del,NSP2_R27C,NSP6_G107del,NSP6_S106del,N_R203K,NSP6_F108del,N_G204R,Spike_V952F,Spike_V70del,NSP3_I1412T,NSP12_P323L,Spike_D614G,NSP3_P1292S,N_D3L,Spike_A93T,NSP3_G1433V,NSP4_S209F)
hCoV-19/Turkey/HSGM-8576/2021	EPI_ISL_1583233	Mar-May 21	Europe / Turkey	Human	Original	B.1.1		GR	(Spike_H69del,NS8_Q27stop,NSP2_R27C,N_D3Q,NSP6_G107del,NSP6_S106del,N_R203K,NSP6_F108del,N_G204R,Spike_V70del,NSP3_I1412T,NSP12_P323L,Spike_D614G,NSP3_P1292S,Spike_A93T,NSP3_G1433V,NSP4_S209F)
hCoV-19/Turkey/HSGM-8451/2021	EPI_ISL_1583234	Mar-May 21	Europe / Turkey	Human	Original	B.1.1		GR	(Spike_H69del,NS8_Q27stop,NSP2_R27C,N_D3Q,NSP6_G107del,NSP6_S106del,N_R203K,NSP6_F108del,N_G204R,Spike_V70del,NSP3_I1412T,NSP12_P323L,Spike_D614G,NSP3_P1292S,Spike_A93T,NSP3_G1433V,NSP4_S209F)
hCoV-19/Turkey/HSGM-8474/2021	EPI_ISL_1583235	Mar-May 21	Europe / Turkey	Human	Original	B.1.1		GR	(Spike_H69del,NS8_Q27stop,NSP2_R27C,NSP6_G107del,NSP6_S106del,N_R203K,NSP6_F108del,N_G204R,Spike_V70del,NSP3_I1412T,NSP12_P323L,Spike_D614G,NSP3_P1292S,N_D3L,Spike_A93T,NSP3_G1433V,NSP4_S209F)
hCoV-19/Turkey/HSGM-8458/2021	EPI_ISL_1583236	Mar-May 21	Europe / Turkey	Human	Original	B.1.1		GR	(Spike_H69del,NSP2_R27C,NSP6_G107del,NSP6_S106del,N_R203K,NSP6_F108del,N_G204R,Spike_V952F,Spike_V70del,NSP3_I1412T,NSP12_P323L,Spike_D614G,NSP3_P1292S,N_D3L,Spike_A93T,NSP3_G1433V,NSP4_S209F)
hCoV-19/Turkey/HSGM-8602/2021	EPI_ISL_1583237	Mar-May 21	Europe / Turkey	Human	Original	B.1.1		GR	(Spike_H69del,NSP2_R27C,NSP6_G107del,NSP6_S106del,N_R203K,NSP6_F108del,N_G204R,Spike_V70del,NSP3_I1412T,NSP12_P323L,Spike_D614G,NSP3_P1292S,Spike_A93T,N_D3L,NSP3_G1433V,NSP4_S209F)
hCoV-19/Turkey/HSGM-8457/2021	EPI_ISL_1583238	Mar-May 21	Europe / Turkey	Human	Original	B.1.1		GR	(Spike_H69del,NSP2_R27C,NSP6_G107del,NSP6_S106del,N_R203K,NSP6_F108del,N_G204R,Spike_V70del,NSP3_I1412T,NSP12_P323L,Spike_D614G,NSP3_P1292S,NSP6_L37F,N_D3L,Spike_A93T,NSP3_G1433V,NSP4_S209F)
hCoV-19/Turkey/HSGM-8618/2021	EPI_ISL_1583239	Mar-May 21	Europe / Turkey	Human	Original	B.1.1		GR	(Spike_H69del,NSP2_R27C,NSP6_G107del,NSP6_S106del,N_R203K,NSP6_F108del,N_G204R,Spike_V70del,NSP3_I1412T,NSP12_P323L,Spike_P681H,Spike_D614G,NSP3_P1292S,NSP6_L37F,N_D3L,Spike_A93T,NSP3_G1433V,NSP4_S209F)
hCoV-19/Turkey/HSGM-8589/2021	EPI_ISL_1583240	Mar-May 21	Europe / Turkey	Human	Original	B.1.1		GR	(Spike_H69del,NSP2_R27C,N_D3Q,NSP6_G107del,NSP6_S106del,N_R203K,NSP6_F108del,N_G204R,Spike_V70del,NSP3_I1412T,NSP12_P323L,Spike_D614G,NSP3_P1292S,Spike_A93T,NSP3_G1433V,NSP4_S209F)
hCoV-19/Turkey/HSGM-8486/2021	EPI_ISL_1583241	Mar-May 21	Europe / Turkey	Human	Original	B.1.1		GR	(Spike_H69del,NS8_Q27stop,NSP2_R27C,NSP6_G107del,NSP6_S106del,N_R203K,NSP6_F108del,N_G204R,Spike_V952F,Spike_V70del,NSP3_I1412T,NSP12_P323L,Spike_D614G,NSP3_P1292S,N_D3L,Spike_A93T,NSP3_G1433V,NSP4_S209F)
hCoV-19/Turkey/HSGM-8606/2021	EPI_ISL_1583242	Mar-May 21	Europe / Turkey	Human	Original	B.1.1		GR	(Spike_H69del,NSP2_R27C,NSP6_G107del,NSP6_S106del,N_R203K,NSP6_F108del,N_G204R,Spike_V70del,NSP3_I1412T,NSP12_P323L,Spike_P681H,Spike_D614G,NSP3_P1292S,Spike_A93T,N_D3L,NSP3_G1433V,NSP4_S209F)
hCoV-19/Turkey/HSGM-8450/2021	EPI_ISL_1583243	Mar-May 21	Europe / Turkey	Human	Original	B.1.1		GR	(Spike_H69del,NSP2_R27C,NSP6_G107del,NSP6_S106del,N_R203K,NSP6_F108del,N_G204R,Spike_V70del,NSP3_I1412T,NSP12_P323L,Spike_P681H,Spike_D614G,NSP3_P1292S,N_D3L,Spike_A93T,NSP3_G1433V,NSP4_S209F)
hCoV-19/Turkey/HSGM-8562/2021	EPI_ISL_1583244	Mar-May 21	Europe / Turkey	Human	Original	B.1.1		GR	(Spike_H69del,NSP2_R27C,NSP6_G107del,NSP6_S106del,N_R203K,NSP6_F108del,N_G204R,Spike_V952F,Spike_V70del,NSP3_I1412T,NSP12_P323L,Spike_D614G,NSP3_P1292S,N_D3L,Spike_A93T,NSP3_G1433V,NSP4_S209F)
hCoV-19/Turkey/HSGM-8449/2021	EPI_ISL_1583245	Mar-May 21	Europe / Turkey	Human	Original	B.1.1		GR	(Spike_H69del,NS8_Q27stop,NSP2_R27C,NSP6_G107del,NSP6_S106del,N_R203K,NSP6_F108del,N_G204R,Spike_V70del,NSP3_I1412T,NSP12_P323L,Spike_D614G,NSP3_P1292S,N_D3L,Spike_A93T,NSP3_G1433V,NSP4_S209F)
hCoV-19/Turkey/HSGM-8584/2021	EPI_ISL_1583246	Mar-May 21	Europe / Turkey	Human	Original	B.1.1		GR	(Spike_H69del,NS8_Q27stop,NSP2_R27C,N_D3Q,NSP6_G107del,NSP6_S106del,N_R203K,NSP6_F108del,N_G204R,Spike_V70del,NSP3_I1412T,NSP12_P323L,Spike_P681H,Spike_D614G,NSP3_P1292S,Spike_A93T,NSP3_G1433V,NSP4_S209F)
hCoV-19/Turkey/HSGM-8463/2021	EPI_ISL_1583247	Mar-May 21	Europe / Turkey	Human	Original	B.1.1		GR	(Spike_H69del,NSP2_R27C,N_D3Q,NSP6_G107del,NSP6_S106del,N_R203K,NSP6_F108del,N_G204R,Spike_V952F,Spike_V70del,NSP3_I1412T,NSP12_P323L,Spike_P681H,Spike_D614G,NSP3_P1292S,Spike_A93T,NSP3_G1433V,NSP4_S209F)
hCoV-19/Turkey/HSGM-8470/2021	EPI_ISL_1583248	Mar-May 21	Europe / Turkey	Human	Original	B.1.1		GR	(Spike_H69del,NSP2_R27C,N_D3Q,NSP6_G107del,NSP6_S106del,N_R203K,NSP6_F108del,N_G204R,Spike_V70del,NSP3_I1412T,NSP12_P323L,Spike_D614G,NSP3_P1292S,Spike_A93T,NSP3_G1433V,NSP4_S209F)
hCoV-19/Turkey/HSGM-8482/2021	EPI_ISL_1583249	Mar-May 21	Europe / Turkey	Human	Original	B.1.1		GR	(Spike_H69del,NSP2_R27C,N_D3Q,NSP6_G107del,NSP6_S106del,N_R203K,NSP6_F108del,N_G204R,Spike_V70del,NSP12_P323L,Spike_D614G,NSP3_P1292S,Spike_A93T)
hCoV-19/Turkey/HSGM-8488/2021	EPI_ISL_1583250	Mar-May 21	Europe / Turkey	Human	Original	B.1.1		GR	(Spike_H69del,NSP2_R27C,N_D3Q,NSP6_G107del,NSP6_S106del,N_R203K,NSP6_F108del,N_G204R,Spike_V952F,Spike_V70del,NSP3_I1412T,NSP12_P323L,Spike_D614G,NSP3_P1292S,Spike_A93T,NSP3_G1433V,NSP4_S209F)
hCoV-19/Turkey/HSGM-8586/2021	EPI_ISL_1583251	Mar-May 21	Europe / Turkey	Human	Original	B.1.1		GR	(Spike_H69del,NS8_Q27stop,NSP2_R27C,NSP6_G107del,NSP6_S106del,N_R203K,NSP6_F108del,N_G204R,Spike_V70del,NSP3_I1412T,NSP12_P323L,Spike_D614G,NSP3_P1292S,Spike_A93T,N_D3L,NSP3_G1433V,NSP4_S209F)
hCoV-19/Turkey/CTF_04032021_M027/2021	EPI_ISL_1662466	Mar-May 21	Europe / Turkey / Istanbul	Human	Original	B	Sputum	O	(NSP10_T51I,NSP1_V86F,N_A12G,Spike_H655Y,N_T205I,NSP5_A266T,NSP2_K500N,NS3_K21N,NSP2_T528I,Spike_V483A,NSP13_D260Y,N_S202N,N_T334S,NS8_L84S,NSP3_S1717L,Spike_N501T)
hCoV-19/Turkey/CTF_04032021_M028/2021	EPI_ISL_1662469	Mar-May 21	Europe / Turkey / Istanbul	Human	Original	A.28	Nasopharyngeal swab	S	(Spike_H69del,NSP10_T51I,NSP1_V86F,NSP13_A52V,Spike_H655Y,NSP5_A266T,NSP2_K500N,NS3_K21N,NSP2_T528I,Spike_V70del,NS3_L108F,NSP13_D260Y,N_S202N,N_A35V,N_T334S,NS8_L84S,NS3_S171L,NSP2_H145P,NSP3_S1717L,Spike_N501T)
hCoV-19/Turkey/CTF_04032021_M030/2021	EPI_ISL_1662528	Mar-May 21	Europe / Turkey / Istanbul	Human	Original	B.1.525	Nasopharyngeal swab	G	(Spike_H69del,NSP12_P323F,M_I82T,Spike_A67V,N_A12G,NSP3_T1189I,NSP6_G107del,E_L21F,NSP6_S106del,Spike_E484K,N_T205I,NSP6_F108del,Spike_Q52R,Spike_V70del,Spike_D614G,Spike_Y144del,NS8_V114F,Spike_F888L,Spike_Q677H)
hCoV-19/Turkey/CTF_05042021_M034/2021	EPI_ISL_1662593	Mar-May 21	Europe / Turkey / Istanbul	Human	Original	B.1.351	Nasopharyngeal swab	GH	(E_P71L,NSP3_K837N,NS3_G254stop,Spike_K417N,NSP6_S106del,Spike_E484K,N_G328R,Spike_A701V,Spike_L5F,Spike_P384L,Spike_N501Y,Spike_A243del,Spike_L18F,Spike_D215G,Spike_L244del,NSP6_G107del,N_T205I,NSP6_F108del,Spike_L242del,NS3_Q57H,NSP2_T85I,Spike_D80A,NS3_W131L,NSP5_K90R,Spike_D614G,NSP12_P323H,NS3_S171L)
hCoV-19/Turkey/CTF_07042021_M033/2021	EPI_ISL_1663061	Mar-May 21	Europe / Turkey / Istanbul	Human	Original	B.1.351	Nasopharyngeal swab	GH	(E_P71L,NSP3_K837N,NS3_G254stop,Spike_K417N,NSP6_S106del,Spike_E484K,Spike_A701V,Spike_L5F,Spike_P384L,Spike_N501Y,Spike_A243del,Spike_L18F,Spike_L244del,NSP6_G107del,N_T205I,NSP6_F108del,Spike_L242del,NS3_Q57H,NSP2_T85I,Spike_D80A,NS3_W131L,NSP5_K90R,Spike_D614G,NSP12_P323H,NS3_S171L)
hCoV-19/Turkey/CTF_07042021_M042/2021	EPI_ISL_1663062	Mar-May 21	Europe / Turkey / Istanbul	Human	Original	B.1.351	Nasopharyngeal swab	GH	(NSP3_K837N,Spike_K417N,NS8_I121L,NSP6_S106del,Spike_E484K,Spike_A701V,Spike_N501Y,NS8_S69P,Spike_A243del,NSP16_T151I,Spike_L244del,NS3_L52F,NSP6_G107del,N_T205I,NSP6_F108del,Spike_L242del,NS3_Q57H,NSP2_T85I,Spike_D80A,NSP12_P323L,NSP5_K90R,Spike_D614G,NSP13_T588I,Spike_P812S,NS3_S171L)
hCoV-19/Turkey/HSGM-B285/2021	EPI_ISL_1760119	Mar-May 21	Europe / Turkey	Human	Original	B.1.525		G	(NSP12_P323F,M_I82T,NSP14_K349N,Spike_A67V,N_A12G,NSP3_T1189I,NSP6_G107del,E_L21F,NSP6_S106del,Spike_E484K,N_T205I,NSP6_F108del,Spike_D614G,Spike_V1068F,Spike_Y144del,Spike_F888L,Spike_Q677H)
hCoV-19/Turkey/HSGM-B634/2021	EPI_ISL_1760120	Mar-May 21	Europe / Turkey	Human	Original	B.1.525		G	(NSP12_P323F,M_I82T,N_A12G,NSP3_T1189I,NSP6_G107del,E_L21F,NSP6_S106del,Spike_E484K,NSP14_G17W,N_T205I,NSP6_F108del,NSP3_L738F,NSP3_S1206L,Spike_N501Y,Spike_D614G,Spike_Y144del,NSP3_G251R,NSP3_A579V,Spike_F888L,Spike_Q677H)
hCoV-19/Turkey/HSGM-B556/2021	EPI_ISL_1760121	Mar-May 21	Europe / Turkey	Human	Original	B.1.1		GR	(N_G215C,NSP2_T170I,NSP2_R27C,NSP6_G107del,NSP6_S106del,Spike_H655Y,Spike_E484K,N_R203K,N_R209del,NSP6_F108del,N_A208G,N_G204R,NSP13_D105A,NSP12_P323L,Spike_D614G,Spike_Y144del,NSP2_P91L)
hCoV-19/Turkey/HSGM-B983/2021	EPI_ISL_1760122	Mar-May 21	Europe / Turkey	Human	Original	B.1.1.318		GR	(M_I82T,Spike_T95I,NSP2_R27C,NSP6_G107del,NSP6_S106del,N_R203K,NSP5_T21I,N_R209del,NSP6_F108del,NSP3_K1693N,NSP4_A446V,N_A208G,N_G204R,NS8_E106stop,NSP12_P323L,Spike_P681H,Spike_D614G,Spike_Y144del,NSP3_E378V,NSP4_T173I,Spike_D796H)
hCoV-19/Turkey/HSGM-B4133/2021	EPI_ISL_1760123	Mar-May 21	Europe / Turkey	Human	Original	B.1.525		O	(NSP12_P323F,M_I82T,N_A12G,NSP3_T1189I,Spike_L244del,NSP6_G107del,E_L21F,NSP6_S106del,Spike_E484K,NSP5_T21I,N_T205I,NSP6_F108del,Spike_L242del,NS8_S67F,NSP14_M169V,Spike_N501Y,Spike_D614G,Spike_F888L,NSP13_T115I,Spike_A243del,Spike_Q677H,NSP3_S1314G,Spike_ins259GWT)
hCoV-19/Turkey/HSGM-B4166/2021	EPI_ISL_1760124	Mar-May 21	Europe / Turkey	Human	Original	B.1.525		G	(NSP2_R27C,Spike_L244del,NSP6_G107del,E_L21F,NSP6_S106del,Spike_ins263GAA,N_T205I,NSP6_F108del,Spike_L242del,Spike_N501Y,N_G19A,Spike_D614G,NSP13_S74P,Spike_F888L,Spike_A243del)
hCoV-19/Turkey/HSGM-B4120/2021	EPI_ISL_1760125	Dec 20 - Feb 21	Europe / Turkey	Human	Original	B.1.351		GH	(E_P71L,NS8_L118V,NSP3_K837N,NSP3_S93F,Spike_K417N,NSP6_S106del,Spike_E484K,Spike_A701V,Spike_N501Y,Spike_A243del,NSP3_T1002I,Spike_L244del,NSP6_G107del,N_T205I,NSP6_F108del,Spike_L242del,NS3_Q57H,NSP5_T93I,NSP2_T85I,Spike_D80A,Spike_A879S,NSP12_P323L,NSP13_K584N,NSP3_P389L,NSP5_K90R,Spike_D614G,NSP2_D23N,NSP13_T588I,NS3_S171L)
hCoV-19/Turkey/HSGM-B345/2021	EPI_ISL_1760126	Mar-May 21	Europe / Turkey	Human	Original	B.1.351		G	(E_P71L,NSP3_K837N,NS3_G254stop,Spike_L244del,NSP6_G107del,NSP6_S106del,NSP5_T21I,N_T205I,NSP6_F108del,Spike_L242del,Spike_A701V,Spike_D80A,NS3_W131L,NSP12_P323L,NSP5_K90R,Spike_D614G,NSP3_G251R,Spike_A243del,NS3_S171L,NSP3_S1314G)
hCoV-19/Turkey/HSGM-B555/2021	EPI_ISL_1760127	Mar-May 21	Europe / Turkey	Human	Original	B.1.351		GH	(NS7b_E39stop,NSP3_S794L,E_P71L,NSP2_R27C,NSP3_K837N,Spike_K417N,N_T362I,Spike_L244del,NSP6_G107del,NS8_I121L,NSP6_S106del,N_T205I,NSP6_F108del,Spike_L242del,NS3_Q57H,NSP2_T85I,Spike_C525R,NSP12_P323L,NSP5_K90R,Spike_D614G,NSP3_G251R,Spike_A243del,NS3_S171L)
hCoV-19/Turkey/HSGM-B4109/2021	EPI_ISL_1760128	Mar-May 21	Europe / Turkey	Human	Original	B.1.160		GH	(NSP2_R27C,NSP3_K837N,Spike_K417N,Spike_L244del,NSP6_G107del,NSP6_S106del,N_P13S,N_T205I,NSP6_F108del,Spike_L242del,NS3_Q57H,Spike_A701V,Spike_L5F,NSP2_T85I,Spike_N501Y,NSP12_P323L,NSP5_K90R,Spike_D614G,Spike_A243del,NS3_S171L)
hCoV-19/Turkey/HSGM-B625/2021	EPI_ISL_1760129	Mar-May 21	Europe / Turkey	Human	Original	B.1.351		GH	(E_P71L,NSP3_K837N,Spike_K417N,Spike_L244del,NSP6_G107del,NSP6_S106del,Spike_E484K,N_T205I,NSP6_F108del,Spike_L242del,NS3_Q57H,Spike_A701V,NSP2_T85I,Spike_D80A,Spike_N501Y,NSP12_P323L,NSP4_L264F,NSP5_K90R,Spike_D614G,NSP6_M143I,Spike_A243del,NS3_S171L)
hCoV-19/Turkey/HSGM-B268/2021	EPI_ISL_1760130	Mar-May 21	Europe / Turkey	Human	Original	B.1.351		GH	(NSP10_A104V,Spike_L18F,E_P71L,NSP10_S129C,NSP3_K837N,Spike_K417N,Spike_L244del,NSP6_G107del,NSP6_S106del,Spike_E484K,N_P13S,N_T205I,NSP6_F108del,Spike_L242del,NS3_Q57H,Spike_A701V,NSP2_T85I,Spike_N501Y,NSP12_P323L,NSP5_K90R,Spike_D614G,Spike_A243del,NS3_S171L)
hCoV-19/Turkey/HSGM-B628/2021	EPI_ISL_1760131	Mar-May 21	Europe / Turkey	Human	Original	B.1.36.22		GH	(E_P71L,NSP3_K837N,Spike_K417N,Spike_L244del,NSP6_G107del,NSP6_S106del,Spike_E484K,N_T205I,NSP6_F108del,Spike_L242del,NSP6_V190F,NS3_Q57H,Spike_A701V,NSP2_T85I,Spike_N501Y,NSP12_P323L,NSP4_L264F,NSP5_K90R,Spike_D614G,NSP6_M143I,Spike_A243del,NS3_S171L)
hCoV-19/Turkey/HSGM-B975/2021	EPI_ISL_1760132	Mar-May 21	Europe / Turkey	Human	Original	B.1		GH	(Spike_L18F,E_P71L,NSP3_K837N,NS3_G254stop,NSP16_A188T,Spike_L244del,NSP6_G107del,NS8_I121L,NSP6_S106del,N_T205I,NSP6_F108del,Spike_L242del,NS3_Q57H,Spike_A701V,Spike_N501Y,NSP4_Y205H,NSP5_K90R,Spike_D614G,Spike_A243del,NS3_S171L)
hCoV-19/Turkey/HSGM-B627/2021	EPI_ISL_1760133	Mar-May 21	Europe / Turkey	Human	Original	B.1.351		GH	(E_P71L,NSP3_K837N,Spike_K417N,Spike_L244del,NSP6_G107del,NSP6_S106del,Spike_E484K,N_T205I,NSP6_F108del,Spike_L242del,NS3_Q57H,Spike_A701V,NSP2_T85I,Spike_D80A,Spike_N501Y,NSP12_P323L,NSP4_L264F,NSP5_K90R,Spike_D614G,NSP6_M143I,Spike_A243del,NS3_S171L)
hCoV-19/Turkey/HSGM-B676/2021	EPI_ISL_1760134	Mar-May 21	Europe / Turkey	Human	Original	B.1.1		GR	(NS8_Q27stop,NSP2_R27C,NSP3_A890D,NSP6_G107del,Spike_T716I,NSP6_S106del,Spike_E484K,N_R203K,Spike_A570D,NSP6_F108del,NS8_Y73C,N_G204R,Spike_N501Y,Spike_S939F,NSP12_P323L,Spike_D614G,N_D3L,NSP3_G251R,Spike_D936N,N_S235F)
hCoV-19/Turkey/HSGM-B791/2021	EPI_ISL_1760135	Mar-May 21	Europe / Turkey	Human	Original	B.1.619		G	(NSP3_E1789K,M_I82T,NSP2_R27C,NSP3_A1305V,NSP6_G107del,NSP6_S106del,Spike_E484K,N_T205I,NSP6_F108del,Spike_T1027I,NSP2_T474I,N_P13L,N_S201I,Spike_S939F,Spike_I210T,NSP12_P323L,NSP6_M183I,Spike_D614G,N_A398V,Spike_N440K,Spike_D936N,NS7a_E22D)
hCoV-19/Turkey/HSGM-B632/2021	EPI_ISL_1760136	Mar-May 21	Europe / Turkey	Human	Original	P.1		GR	(NSP3_R810C,Spike_R190S,NSP6_S106del,Spike_H655Y,Spike_E484K,N_R203K,NSP14_P203H,Spike_K417T,Spike_T1027I,Spike_N501Y,NS3_S253P,N_P80R,NSP2_R27C,NSP3_K977Q,NSP6_G107del,NSP12_H725Y,NSP6_F108del,NSP3_S370L,N_G204R,NS8_E92K,NSP12_P323L,Spike_D614G,Spike_V1176F,NSP3_S1314G,NSP13_E341D)
hCoV-19/Turkey/HSGM-B990/2021	EPI_ISL_1760137	Mar-May 21	Europe / Turkey	Human	Original	P.1		GR	(NSP6_S106del,Spike_H655Y,Spike_E484K,N_R203K,Spike_K417T,Spike_T1027I,Spike_N501Y,NSP14_S461L,NS3_S253P,Spike_L18F,N_P80R,Spike_T20N,NSP3_K977Q,NSP6_G107del,NSP6_F108del,NSP3_S370L,N_G204R,NS8_E92K,NS7a_E95Q,Spike_P26S,NSP12_P323L,Spike_D614G,Spike_V1176F,NS3_I118M,NSP3_S1699F,NSP13_E341D)
hCoV-19/Turkey/HSGM-17991/2021	EPI_ISL_1760138	Mar-May 21	Europe / Turkey	Human	Original	P.1		GR	(N_P80R,NSP3_K977Q,NSP6_G107del,NSP6_S106del,Spike_H655Y,N_R203K,NSP6_F108del,Spike_T1027I,NSP3_S370L,N_G204R,NS8_E92K,NS7a_E95Q,Spike_N501Y,NSP12_P323L,Spike_D614G,Spike_V1176F,NS3_S253P,NSP13_E341D)
hCoV-19/Turkey/HSGM-B3675/2021	EPI_ISL_1760139	Mar-May 21	Europe / Turkey	Human	Original	B.1.1.7		GR	(NS8_Q27stop,NSP3_T183I,Spike_T716I,NSP6_S106del,N_R203K,Spike_A570D,Spike_L5F,Spike_N501Y,NSP3_I1412T,NS8_R52I,Spike_P681H,NS7a_Q62stop,NSP6_G107del,NSP3_A890D,Spike_D1118H,NSP6_F108del,NS8_Y73C,N_G204R,NS3_T151I,NSP12_P323L,Spike_D614G,N_D3L,Spike_S982A,N_S235F)
hCoV-19/Turkey/HSGM-B687/2021	EPI_ISL_1760140	Mar-May 21	Europe / Turkey	Human	Original	B.1.577		G	(NSP5_S1N,NSP2_G221C,NSP6_G107del,Spike_T716I,NSP6_S106del,Spike_E484K,NSP6_F108del,NSP2_T85I,NSP2_K579R,Spike_N501Y,NSP3_I1412T,NSP12_P323L,Spike_D614G,NS7a_Q62stop)
hCoV-19/Turkey/HSGM-B758/2021	EPI_ISL_1760141	Mar-May 21	Europe / Turkey	Human	Original	B.1.575.1		G	(NSP3_E1789K,E_P71L,M_I82T,NSP2_R27C,NSP6_G107del,NSP6_S106del,Spike_E484K,N_T205I,NSP6_F108del,Spike_T1027I,N_P13L,N_S201I,Spike_N501Y,Spike_I210T,NSP6_M183I,Spike_D614G,N_A398V,Spike_N440K,NS7a_E22D,NSP3_S1314G,NS7a_Q62stop)
hCoV-19/Turkey/HSGM-B200/2021	EPI_ISL_1760142	Mar-May 21	Europe / Turkey	Human	Original	B.1.1.207		O	(NSP3_R810C,Spike_L18F,N_G215C,NSP2_R27C,NSP6_G107del,NSP6_S106del,Spike_H655Y,Spike_E484K,N_R203K,NSP6_F108del,N_G204R,Spike_N501Y,NSP13_D105A,NSP6_A2V,Spike_D614G,NS7a_Q62stop)
hCoV-19/Turkey/HSGM-B4125/2021	EPI_ISL_1760143	Mar-May 21	Europe / Turkey	Human	Original	B.1.351.3		GH	(E_P71L,NSP3_K837N,Spike_K417N,NSP13_P445S,Spike_L244del,N_T205I,Spike_L242del,Spike_A27S,NS3_Q57H,Spike_A701V,NSP2_T85I,Spike_N501Y,NSP12_L829F,Spike_D614G,Spike_A243del,NS3_S171L,NS7a_Q62stop)
hCoV-19/Turkey/HSGM-B4122/2021	EPI_ISL_1760144	Mar-May 21	Europe / Turkey	Human	Original	B.1		G	(E_P71L,NSP2_R27C,NSP3_K837N,NSP3_K977Q,Spike_L244del,Spike_E484K,Spike_L242del,Spike_A701V,Spike_N501Y,Spike_D614G,NSP12_P323H,Spike_A243del,NS3_S171L)
hCoV-19/Turkey/HSGM-B4129/2021	EPI_ISL_1760145	Mar-May 21	Europe / Turkey	Human	Original	B.1.351.3		GH	(E_P71L,NSP3_K837N,NS3_G254stop,Spike_K417N,Spike_E484K,Spike_A701V,Spike_N501Y,Spike_S939F,Spike_D936N,Spike_A243del,Spike_L18F,NS8_I74F,NSP2_R27C,N_Q28E,Spike_L244del,Spike_D1260Y,N_T205I,Spike_L242del,NS3_Q57H,NSP2_T85I,NSP5_K90R,Spike_D614G,NS3_S171L)
hCoV-19/Turkey/HSGM-B4126/2021	EPI_ISL_1760146	Mar-May 21	Europe / Turkey	Human	Original	B.1.525		G	(E_P71L,M_I82T,NSP2_R27C,N_A12G,NSP3_T1189I,Spike_E484K,N_T205I,NSP13_A403T,Spike_N501Y,NSP12_P323L,Spike_D614G,NS8_V114F,NSP3_G251R)
hCoV-19/Turkey/HSGM-B873/2021	EPI_ISL_1760147	Mar-May 21	Europe / Turkey	Human	Original	B.1.1		GR	(NSP13_E319D,N_P383S,NSP12_N403S,N_R203K,NS3_G174V,NS8_M1V,N_G204R,NSP3_T432I,NSP15_G129V,NSP12_P323L,NSP3_A386T,Spike_D614G,NSP3_A256S)
hCoV-19/Turkey/HSGM-B371/2021	EPI_ISL_1760148	Mar-May 21	Europe / Turkey	Human	Original	R.1		GR	(Spike_G769V,E_P71L,Spike_A67V,NSP3_P67L,NSP14_P412H,Spike_E484K,N_R203K,NS8_A65V,N_G204R,M_F28L,N_S21P,Spike_W152L,N_S187L,NSP9_T24I,NSP13_G439R,Spike_D614G,NSP3_G251R,N_Q418H,NSP3_S1314G)
hCoV-19/Turkey/HSGM-B1134/2021	EPI_ISL_1760149	Mar-May 21	Europe / Turkey	Human	Original	B.1.1		GR	(NSP2_R27C,Spike_E484K,N_R203K,N_G204L,M_V66L,NS3_G224C,Spike_N501Y,NSP12_P323L,Spike_D614G,NSP4_N4S,NS7b_A15S,NSP3_S1314G)
hCoV-19/Turkey/HSGM-B308/2021	EPI_ISL_1760150	Mar-May 21	Europe / Turkey	Human	Original	B.1.1		GR	(NSP3_R810C,NSP2_R27C,N_R203K,NS7a_F54S,N_D401Y,N_G204R,Spike_N501Y,NSP12_P323L,Spike_D614G)
hCoV-19/Turkey/HSGM-17541/2021	EPI_ISL_1760151	Mar-May 21	Europe / Turkey	Human	Original	B.1.1		GR	(NSP14_I15T,NSP3_L1837I,NSP3_R810C,NSP1_R24C,Spike_R646L,NSP8_E77D,N_R203K,Spike_I834S,N_K65R,N_G204R,NSP13_V348L,Spike_N501Y,NSP12_P323L,NS3_G172C,Spike_D614G,M_C86S,NS3_S171L,NSP16_T140I)
hCoV-19/Turkey/HSGM-17254/2021	EPI_ISL_1760152	Mar-May 21	Europe / Turkey	Human	Original	B.1.1.189		GR	(NSP10_D91G,NSP12_G108S,NSP2_R27C,N_R203K,NSP2_G339S,NSP4_A231V,N_G204R,NSP3_N618D,Spike_N501Y,NS8_D35Y,N_G238V,NSP12_P323L,Spike_D614G,NSP2_S128L)
hCoV-19/Turkey/HSGM-B402/2021	EPI_ISL_1760153	Mar-May 21	Europe / Turkey	Human	Original	B.1.1.521		GR	(Spike_R765C,N_R203K,NSP6_L125F,NSP4_V403F,Spike_L5F,N_G204R,NSP3_P340L,NSP5_Q19R,NSP3_I1559T,Spike_Q954L,NSP12_P323L,NSP2_L271I,NSP5_K90R,Spike_D614G,N_A211V,NS7a_Q62stop)
hCoV-19/Turkey/HSGM-B1139/2021	EPI_ISL_1760154	Mar-May 21	Europe / Turkey	Human	Original	B.1.1		GR	(NSP3_E382K,NSP3_S126L,NS8_K68E,N_R203K,NSP2_A318V,NS8_G66del,NSP12_G137C,N_G204R,Spike_N501Y,NS8_S67del,NSP12_P323L,Spike_D614G,M_I73M)
hCoV-19/Turkey/HSGM-B1182/2021	EPI_ISL_1760155	Mar-May 21	Europe / Turkey	Human	Original	B.1.1		GR	(NSP3_E382K,NSP3_S126L,NSP2_R27C,NS8_K68E,N_R203K,NSP2_A318V,NS8_G66del,NSP12_G137C,N_G204R,NS3_T175I,Spike_N501Y,NS8_S67del,NSP12_P323L,Spike_D614G,M_I73M,NS3_S171L,NSP3_S1314G)
hCoV-19/Turkey/HSGM-B1107/2021	EPI_ISL_1760156	Mar-May 21	Europe / Turkey	Human	Original	B.1.1		GR	(Spike_G769V,E_P71L,NSP2_R27C,N_R203K,NS8_A65V,Spike_L5F,N_G204R,Spike_N501Y,N_S21P,N_S187L,Spike_D614G,NSP5_E178D,NSP3_G251R,N_Q418H)
hCoV-19/Turkey/HSGM-17797/2021	EPI_ISL_1760157	Mar-May 21	Europe / Turkey	Human	Original	B.1.1		O	(E_P71L,Spike_E484K,N_R203K,N_G204R,NSP3_N618D,Spike_N501Y,NSP5_A94V,NSP12_P323L,NSP5_K90R,NSP3_G251R)
hCoV-19/Turkey/HSGM-B1163/2021	EPI_ISL_1760158	Mar-May 21	Europe / Turkey	Human	Original	B.1		G	(N_A359S,NSP2_R27C,NS7b_T40I,N_S194L,NS3_T223I,NSP13_L500F,NSP12_P323L,Spike_D614G,NSP6_V84F,NS3_A59S)
hCoV-19/Turkey/HSGM-B356/2021	EPI_ISL_1760159	Mar-May 21	Europe / Turkey	Human	Original	B.1.1.274		GR	(E_P71L,N_R203K,NSP5_L75F,N_D3Y,NSP12_Q822H,N_G204R,NSP12_P323L,Spike_D614G,NSP9_L42F,NS3_G174C)
hCoV-19/Turkey/HSGM-B1135/2021	EPI_ISL_1760160	Mar-May 21	Europe / Turkey	Human	Original	B.1.1.37		GR	(NS8_L95F,NSP3_S1807F,NS8_Y31H,N_R203K,NSP2_T223I,NSP5_L75F,NSP1_P80S,NSP3_P1403S,N_G204R,NSP15_S147I,NSP15_L162F,Spike_N501Y,NSP12_P323L,Spike_D614G,M_A2V,NSP6_V149F,NSP14_S28I,NSP3_S1314G,NSP3_A667V)
hCoV-19/Turkey/HSGM-17278/2021	EPI_ISL_1760161	Mar-May 21	Europe / Turkey	Human	Original	B.1.1		GR	(NSP15_P262L,E_P71L,NSP2_R27C,NSP3_G301S,Spike_E484K,N_R203K,NS3_G224C,N_G204R,Spike_N501Y,Spike_D936H,NSP12_P323L,NSP12_D879G,Spike_D614G)
hCoV-19/Turkey/HSGM-B414/2021	EPI_ISL_1760162	Mar-May 21	Europe / Turkey	Human	Original	B.1		G	(Spike_G769V,NS8_I121L,Spike_E484K,NS8_A65V,Spike_N501Y,NSP14_E347stop,Spike_S939F,NSP12_P323L,NSP13_G439R,Spike_D614G,NSP3_G251R,Spike_D936N)
hCoV-19/Turkey/HSGM-B965/2021	EPI_ISL_1760163	Mar-May 21	Europe / Turkey	Human	Original	B.1.1.189		GR	(NSP2_R27C,NS7a_D51G,N_R203K,N_G204R,Spike_N501Y,NS3_V202L,NSP12_P323L,NSP16_V167M,Spike_D614G,NSP3_G251R)
hCoV-19/Turkey/HSGM-B409/2021	EPI_ISL_1760164	Mar-May 21	Europe / Turkey	Human	Original	R.1		GR	(Spike_G769V,Spike_A67V,NSP3_A1305V,NSP14_P412H,Spike_E484K,N_R203K,NS8_A65V,N_G204R,M_F28L,NS3_T151I,N_S21P,Spike_W152L,N_S187L,NSP12_P323L,NSP13_G439R,Spike_D614G,NSP3_D339N,N_Q418H)
hCoV-19/Turkey/HSGM-B455/2021	EPI_ISL_1760165	Mar-May 21	Europe / Turkey	Human	Original	R.1		GR	(Spike_G769V,NSP14_P412H,Spike_E484K,N_R203K,NS8_A65V,N_G204R,M_F28L,E_S68F,N_S21P,N_S187L,NSP12_P323L,NSP13_G439R,Spike_D614G,N_Q418H)
hCoV-19/Turkey/HSGM-B310/2021	EPI_ISL_1760166	Mar-May 21	Europe / Turkey	Human	Original	B.1.1		GR	(E_P71L,NSP2_R27C,N_R203K,N_G204R,NSP3_T1814I,Spike_N501Y,NSP4_Y205H,NSP12_P323L,Spike_D614G)
hCoV-19/Turkey/HSGM-B391/2021	EPI_ISL_1760167	Mar-May 21	Europe / Turkey	Human	Original	R.1		GR	(Spike_G769V,E_P71L,NSP2_R27C,NSP14_P412H,NSP3_Q940K,N_R203K,NS8_A65V,N_G204R,M_F28L,Spike_N501Y,NS8_V62L,N_S21P,N_S187L,NSP12_P323L,NSP13_G439R,Spike_D614G,N_Q418H)
hCoV-19/Turkey/HSGM-B834/2021	EPI_ISL_1760168	Mar-May 21	Europe / Turkey	Human	Original	B.1		GH	(E_P71L,NSP3_K837N,Spike_K417N,Spike_E484K,N_P13S,NS3_Q57H,Spike_A701V,NSP2_T85I,Spike_N501Y,NSP12_P323L,Spike_D614G,NSP3_G251R,NS3_S171L)
hCoV-19/Turkey/HSGM-17989/2021	EPI_ISL_1760169	Mar-May 21	Europe / Turkey	Human	Original	B.1.1.317		GR	(NSP3_K1715R,NS7b_E39stop,Spike_Q675R,N_R203K,NSP15_R90S,N_H145Y,NSP2_D409G,N_G204R,NSP3_S1578I,Spike_A522S,Spike_A845S,Spike_N501Y,NSP12_P323L,Spike_D614G,N_A211V,NSP2_D23N,NSP3_G251R)
hCoV-19/Turkey/HSGM-B1137/2021	EPI_ISL_1760170	Mar-May 21	Europe / Turkey	Human	Original	B.1.221		GH	(N_M234I,NSP12_A185S,NS3_Q57H,NSP13_E261D,NS8_S24L,Spike_N501Y,NSP12_P323L,Spike_D614G,NS7a_T14I,N_A376T,NSP12_V776L,NSP13_K218R)
hCoV-19/Turkey/HSGM-B754/2021	EPI_ISL_1760171	Mar-May 21	Europe / Turkey	Human	Original	B.1.1.274		GR	(E_P71L,NSP2_R27C,Spike_E484K,N_R203K,NSP5_L75F,N_D3Y,NSP12_Q822H,N_G204R,Spike_N501Y,NSP12_P323L,Spike_D614G,NSP9_L42F,NS3_G174C)
hCoV-19/Turkey/HSGM-17985/2021	EPI_ISL_1760172	Mar-May 21	Europe / Turkey	Human	Original	B.1.1		GR	(NSP3_R810C,E_P71L,NSP2_R27C,N_R203K,N_T379I,NSP13_T351I,N_G204R,NSP3_S1039L,Spike_N501Y,NSP12_P323L,Spike_D614G,NSP16_T140I)
hCoV-19/Turkey/HSGM-B870/2021	EPI_ISL_1760173	Mar-May 21	Europe / Turkey	Human	Original	B.1		G	(NSP3_R810C,E_P71L,N_P80R,NSP2_L204P,NSP3_K977Q,Spike_H655Y,NSP14_P203H,NSP3_E643G,NS8_E92K,Spike_N501Y,NSP5_Q306R,NSP12_P323L,Spike_D614G,Spike_V1176F)
hCoV-19/Turkey/HSGM-B4143/2021	EPI_ISL_1760174	Mar-May 21	Europe / Turkey	Human	Original	B.1		O	(NSP3_R810C,NSP6_Y242C,E_P71L,Spike_N501Y,Spike_S939F,NSP3_I1412T,NSP12_P323L,Spike_D614G,Spike_D936N)
hCoV-19/Turkey/HSGM-B3003/2021	EPI_ISL_1822720	Mar-May 21	Europe / Turkey	Human	Original	B.1.1.317		GR	(NSP3_K1715R,Spike_Q675R,M_D209Y,NS3_P42L,N_R203K,NSP2_D409G,N_G204R,NSP3_S1578I,Spike_A845S,Spike_N501Y,NS3_T223I,NSP12_P323L,NSP6_R233C,Spike_D614G,N_A211V,NSP2_D23N,N_D144H)
hCoV-19/Turkey/HSGM-B2982/2021	EPI_ISL_1822721	Mar-May 21	Europe / Turkey	Human	Original	B.1		G	(NSP2_R27C,Spike_N501Y,NSP12_P323L,Spike_D614G)
hCoV-19/Turkey/HSGM-B3006/2021	EPI_ISL_1822722	Mar-May 21	Europe / Turkey	Human	Original	B.1		G	(NSP2_R27C,N_S194L,Spike_N501Y,NSP12_P323L,Spike_D614G,NSP6_V84F)
hCoV-19/Turkey/HSGM-11288/2021	EPI_ISL_1911744	Mar-May 21	Europe / Turkey	Human	Original	B.1.469		GH	(NSP2_R27C,N_T198I,NSP3_V453I,NS3_F105L,NS3_Q57H,NSP7_N78S,NSP1_L92F,NSP15_V66L,NSP2_F368S,NSP12_P323L,Spike_P681H,Spike_D614G,NS8_P38S,NSP16_K160R,NSP16_A34V,NSP14_M501I)
hCoV-19/Turkey/HSGM-11284/2021	EPI_ISL_1911745	Mar-May 21	Europe / Turkey	Human	Original	B.1.1		GR	(NSP2_R27C,Spike_K417N,Spike_E484K,NS8_D34Y,N_R203K,NSP15_R90S,N_G204R,E_V52I,Spike_N501Y,NSP5_K90R,Spike_D614G,NS3_I118M,NS3_S171L)
hCoV-19/Turkey/HSGM-11283/2021	EPI_ISL_1911746	Mar-May 21	Europe / Turkey	Human	Original	B.1.351		G	(NS7b_E39stop,Spike_Q675R,NSP16_A188T,Spike_K417N,N_R203K,NSP15_R90S,NS3_Q57H,N_H145Y,N_G204R,NSP3_V732A,Spike_A845S,NSP12_P323L,Spike_D614G,NS3_I118M)
hCoV-19/Turkey/HSGM-11269/2021	EPI_ISL_1911747	Mar-May 21	Europe / Turkey	Human	Original	B.1.221		G	(NSP2_R27C,NS3_Q38R,NS3_G172R,NSP3_H295Y,NSP2_S32L,NS3_V202L,NSP12_P323L,N_P365L,Spike_D614G,N_P199L,Spike_S98F)
hCoV-19/Turkey/HSGM-11322/2021	EPI_ISL_1911748	Mar-May 21	Europe / Turkey	Human	Original	B.1.1.294		GR	(NSP2_T371I,NSP2_R27C,NSP5_I78S,NSP3_D218E,N_R203K,Spike_W152R,E_V49L,N_G204R,N_G129S,NSP12_P323L,Spike_D614G,NS8_G8R,NSP16_I157V)
hCoV-19/Turkey/HSGM-11306/2021	EPI_ISL_1911749	Mar-May 21	Europe / Turkey	Human	Original	B.1.1		GR	(NSP3_T133I,N_R203K,N_S202R,N_G204L,NSP12_P323L,NSP3_F776L,NSP5_K90R,Spike_D614G,NSP14_V125F,NS7b_A15S,Spike_A520S)
hCoV-19/Turkey/HSGM-11280/2021	EPI_ISL_1911750	Mar-May 21	Europe / Turkey	Human	Original	B.1.221		G	(NSP2_R27C,NS3_Q38R,NS3_G172R,NSP3_H295Y,NS3_V202L,NSP12_P323L,N_P365L,Spike_D614G,N_P199L,Spike_S98F)
hCoV-19/Turkey/HSGM-11271/2021	EPI_ISL_1911751	Mar-May 21	Europe / Turkey	Human	Original	B.1.1		GR	(Spike_D215H,NSP2_R27C,E_L73F,NS7b_H37L,Spike_T859I,N_R203K,NSP3_R745K,NS3_L53F,Spike_L216F,NSP3_E1271D,N_G204R,NSP12_P323L,Spike_D614G,NSP5_K61R)
hCoV-19/Turkey/HSGM-11289/2021	EPI_ISL_1911752	Mar-May 21	Europe / Turkey	Human	Original	B.1.1		GR	(N_R203K,NSP15_R257C,NSP13_L581F,NS3_P240S,N_G204R,NSP3_G337C,NS3_G172V,NSP12_P323L,Spike_D614G,NSP9_L42F)
hCoV-19/Turkey/HSGM-11268/2021	EPI_ISL_1911753	Mar-May 21	Europe / Turkey	Human	Original	B.1		GH	(NSP2_R27C,NSP3_A231V,NSP3_T1036I,NSP6_N156S,NSP3_K1679N,Spike_E484K,NSP4_D279N,N_T205I,NSP10_M122T,NS3_Q57H,N_D3Y,NSP2_T85I,NSP4_A146V,NSP12_P323L,Spike_D614G,NSP2_V469F,NSP3_I483V,NSP5_R279C,NS3_S171L,NS8_E106D)
hCoV-19/Turkey/HSGM-11290/2021	EPI_ISL_1911754	Mar-May 21	Europe / Turkey	Human	Original	B.1		G	(N_S194L,NS3_T223I,NSP2_A31V,NSP12_P323L,Spike_D614G,NSP6_V84F)
hCoV-19/Turkey/HSGM-11318/2021	EPI_ISL_1911755	Mar-May 21	Europe / Turkey	Human	Original	B.1.1		GR	(NSP2_R27C,N_R203K,N_G204R,Spike_N501Y,NSP12_P323L,Spike_D614G,N_S202C)
hCoV-19/Turkey/HSGM-11337/2021	EPI_ISL_1911756	Mar-May 21	Europe / Turkey	Human	Original	B.1		G	(M_I82T,Spike_T95I,NSP2_R27C,NS3_G254stop,Spike_E484K,N_R203K,NSP5_T21I,NS3_Q57H,NSP3_S1675I,NSP4_A446V,N_G204R,Spike_N501Y,NS8_E106stop,Spike_P681H,Spike_D614G,NSP3_E378V,Spike_D796H)
hCoV-19/Turkey/HSGM-11319/2021	EPI_ISL_1911757	Mar-May 21	Europe / Turkey	Human	Original	B.1.469		GH	(N_D377Y,NSP14_R163C,NSP2_R27C,N_T198I,N_T205I,NS3_F105L,NS3_Q57H,NSP7_N78S,NSP3_P108S,Spike_N501Y,NSP15_V66L,NSP12_P323L,Spike_P681H,Spike_D614G,NSP16_K160R,NSP14_M501I)
hCoV-19/Turkey/HSGM-11273/2021	EPI_ISL_1911758	Mar-May 21	Europe / Turkey	Human	Original	B.1.177		GH	(Spike_L18F,NSP2_R27C,NS3_S165F,NSP16_A188T,Spike_K417N,NSP12_M601I,NSP12_A399V,NS3_Q57H,Spike_D80A,Spike_N501Y,NSP4_Y205H,Spike_D614G,N_A220V,NS3_I118M,NSP3_E378V,Spike_A222V)
hCoV-19/Turkey/HSGM-11278/2021	EPI_ISL_1911759	Mar-May 21	Europe / Turkey	Human	Original	B.1.36.21		GH	(NSP2_E162D,NSP4_S163F,Spike_N1178D,N_M234I,NSP12_M601I,NS3_Q57H,NS3_T223I,Spike_L585F,NSP12_P323L,NSP5_K90R,Spike_D614G)
hCoV-19/Turkey/HSGM-11270/2021	EPI_ISL_1911760	Mar-May 21	Europe / Turkey	Human	Original	B.1.523		GH	(NSP2_E162D,NSP4_S163F,NSP2_R27C,Spike_N1178D,N_M234I,E_L21F,NS3_Q57H,NS3_T223I,Spike_L585F,NSP12_P323L,NSP5_K90R,Spike_D614G)
hCoV-19/Turkey/HSGM-11279/2021	EPI_ISL_1911761	Mar-May 21	Europe / Turkey	Human	Original	B.1.1.317		GR	(NSP2_R27C,N_M234I,NSP2_T388I,NSP3_C118S,Spike_E471G,N_R203K,NSP3_K1227R,NSP5_P132S,NSP14_L157F,NSP13_A598V,N_G204R,NSP12_P323L,Spike_D614G,N_A211V)
hCoV-19/Turkey/HSGM-11275/2021	EPI_ISL_1911762	Mar-May 21	Europe / Turkey	Human	Original	B.1.177		GV	(NSP2_R27C,NSP8_T145I,NSP2_G339S,NSP3_T504I,Spike_L5F,NS3_T223N,Spike_Q1071L,NS3_N257D,NSP12_P323L,Spike_D614G,NSP4_I27T,NSP15_A231V,NS7b_A15S,N_A220V,Spike_A222V)
hCoV-19/Turkey/HSGM-11276/2021	EPI_ISL_1911763	Mar-May 21	Europe / Turkey	Human	Original	B.1.36		GH	(N_S194L,NS3_Q57H,NSP7_M52I,NSP12_P323L,NSP2_R218C,Spike_D614G,N_T271I)
hCoV-19/Turkey/HSGM-11347/2021	EPI_ISL_1911764	Mar-May 21	Europe / Turkey	Human	Original	B.1		GH	(NSP3_M914I,NSP3_K837N,NS3_G254stop,Spike_K417N,NSP6_G107del,NSP6_S106del,NSP15_R90S,NSP6_F108del,NS3_Q57H,NSP3_S1675I,NSP2_T85I,Spike_D614G,Spike_V1176F,NSP12_P323H,NS3_I118M,NS3_S171L)
hCoV-19/Turkey/HSGM-11295/2021	EPI_ISL_1911765	Mar-May 21	Europe / Turkey	Human	Original	P.1		GR	(Spike_L18F,N_P80R,NSP2_R27C,Spike_T20N,NSP3_K977Q,NSP6_G107del,NSP6_S106del,Spike_H655Y,N_R203K,NSP6_F108del,Spike_K417T,Spike_T1027I,NSP3_S370L,N_G204R,NS8_E92K,Spike_N501Y,Spike_P26S,NSP12_P323L,Spike_D614G,Spike_V1176F,NS3_S253P,NSP13_E341D)
hCoV-19/Turkey/HSGM-11274/2021	EPI_ISL_1911766	Mar-May 21	Europe / Turkey	Human	Original	B.1.438		GH	(NSP2_V234I,N_M234I,NS3_G254stop,Spike_K417N,NSP6_G107del,NSP6_S106del,Spike_E484K,N_T205I,NSP6_F108del,NS3_Q57H,Spike_A701V,NSP2_T85I,NSP12_P323L,NSP4_L264F,Spike_D614G,Spike_N440K,NS3_I118M,NSP6_M143I,NS3_S171L)
hCoV-19/Turkey/HSGM-11338/2021	EPI_ISL_1911767	Mar-May 21	Europe / Turkey	Human	Original	B.1.1.142		GR	(Spike_Q787R,NSP6_G107del,NSP6_S106del,N_R203K,NSP5_T21I,NSP6_F108del,NSP3_K1693N,NS3_S26L,NSP3_S1675I,N_G204R,N_S232I,NSP12_P323L,Spike_P681H,Spike_D614G,NS8_P93H,NSP12_N356D,NSP3_E378V)
hCoV-19/Turkey/HSGM-11063/2021	EPI_ISL_1911768	Mar-May 21	Europe / Turkey	Human	Original	B		L	(NSP3_E1789K,M_I82T,NSP2_R27C,NSP6_G107del,NSP6_S106del,NSP2_G339S,N_T205I,NSP6_F108del,Spike_T1027I,NSP3_S1675I,N_P13L,N_S201I,Spike_I210T,Spike_V1176F,Spike_D936N,NS7a_E22D,NS3_I118M)
hCoV-19/Turkey/HSGM-11068/2021	EPI_ISL_1911769	Mar-May 21	Europe / Turkey	Human	Original	B.1.575.1		G	(NSP3_E1789K,Spike_L18F,M_I82T,NSP2_R27C,NSP3_A1305V,NSP6_G107del,NSP6_S106del,Spike_E484K,N_T205I,NSP6_F108del,Spike_T1027I,N_P13L,N_S201I,Spike_I210T,Spike_D614G,Spike_N440K,NS7a_E22D)
hCoV-19/Turkey/HSGM-11069/2021	EPI_ISL_1911770	Mar-May 21	Europe / Turkey	Human	Original	B.1.619		G	(NSP3_E1789K,M_I82T,NSP2_R27C,NSP3_A1305V,NSP6_G107del,NSP6_S106del,Spike_E484K,N_T205I,NSP6_F108del,Spike_T1027I,N_P13L,N_S201I,Spike_S939F,Spike_I210T,NSP12_P323L,NSP6_M183I,Spike_D614G,Spike_N440K,Spike_D936N,NS7a_E22D)
hCoV-19/Turkey/HSGM-11065/2021	EPI_ISL_1911771	Mar-May 21	Europe / Turkey	Human	Original	B.1		G	(NSP3_E1789K,NSP6_G107del,NSP6_S106del,Spike_E484K,N_T205I,NSP6_F108del,Spike_T1027I,N_P13L,N_S201I,Spike_N501Y,Spike_I210T,NSP12_P323L,Spike_D614G,Spike_N440K,NS7a_E22D)
hCoV-19/Turkey/HSGM-11339/2021	EPI_ISL_1911772	Mar-May 21	Europe / Turkey	Human	Original	B.1.1.28		GR	(NSP2_R27C,Spike_L244del,NSP6_G107del,NS3_R126M,NSP6_S106del,Spike_E484K,Spike_A829S,N_R203K,NSP6_F108del,Spike_L242del,N_G204R,NS8_E92K,Spike_N501Y,Spike_D614G,Spike_V1176F,NS3_I118M,Spike_A243del)
hCoV-19/Turkey/HSGM-11259/2021	EPI_ISL_1911773	Mar-May 21	Europe / Turkey	Human	Original	B.1.351		GH	(NSP2_R27C,NSP3_K837N,Spike_K417N,Spike_L244del,NSP6_G107del,NSP6_S106del,Spike_E484K,N_T205I,NSP6_F108del,Spike_L242del,NS3_Q57H,Spike_A701V,NSP2_T85I,Spike_D80A,Spike_N501Y,NSP12_P323L,NSP5_K90R,Spike_D614G,NSP6_M143I,Spike_A243del,NS3_S171L)
hCoV-19/Turkey/HSGM-11300/2021	EPI_ISL_1911774	Mar-May 21	Europe / Turkey	Human	Original	B.1.351		GH	(Spike_L18F,Spike_K417N,Spike_L244del,NSP6_G107del,NSP6_S106del,Spike_E484K,N_T205I,NSP6_F108del,Spike_L242del,NS3_Q57H,Spike_A701V,NSP2_T85I,Spike_D80A,Spike_N501Y,M_R150L,NSP12_P323L,NSP4_L264F,Spike_D614G,Spike_V1176F,NS3_I118M,NSP6_M143I,Spike_A243del,NS3_S171L)
hCoV-19/Turkey/HSGM-11261/2021	EPI_ISL_1911775	Mar-May 21	Europe / Turkey	Human	Original	B.1.351		GH	(E_P71L,NSP3_K837N,Spike_K417N,Spike_L244del,NSP6_G107del,NSP6_S106del,Spike_E484K,N_T205I,NSP6_F108del,Spike_L242del,NS3_Q57H,Spike_A701V,NSP2_T85I,Spike_N501Y,NS3_W131L,NSP12_P323L,NSP4_L264F,NSP5_K90R,Spike_D614G,NSP6_M143I,Spike_A243del,NS3_S171L)
hCoV-19/Turkey/HSGM-11342/2021	EPI_ISL_1911776	Mar-May 21	Europe / Turkey	Human	Original	B.1.351		GH	(NSP3_K837N,NS3_G254stop,Spike_K417N,NSP6_S106del,Spike_E484K,Spike_F175L,Spike_A701V,Spike_N501Y,Spike_A243del,Spike_L18F,NSP2_R27C,Spike_L244del,NSP6_G107del,N_T205I,NSP6_F108del,Spike_L242del,NS3_Q57H,NSP2_T85I,Spike_D80A,NS3_W131L,NSP4_Y205H,NSP5_K90R,Spike_D614G,NSP12_P323H,NS3_S171L)
hCoV-19/Turkey/HSGM-11062/2021	EPI_ISL_1911777	Mar-May 21	Europe / Turkey	Human	Original	B.1.351		GH	(NSP3_T183N,E_P71L,NSP3_K837N,NS3_G254stop,Spike_K417N,NSP6_S106del,Spike_E484K,Spike_A701V,Spike_P384L,Spike_N501Y,Spike_I210T,Spike_A243del,Spike_L18F,NSP2_R27C,Spike_L244del,NSP6_G107del,N_T205I,NSP6_F108del,Spike_L242del,NS3_Q57H,N_D402Y,NSP2_T85I,Spike_D80A,NS3_W131L,NSP5_K90R,Spike_D614G,NSP12_P323H,NS3_S171L)
hCoV-19/Turkey/HSGM-11311/2021	EPI_ISL_1911778	Mar-May 21	Europe / Turkey	Human	Original	B.1.1.318		GR	(Spike_T95I,N_R209N,NSP6_S106del,Spike_E484K,N_R203K,NSP3_K1693N,NSP15_F15S,Spike_N501Y,NS8_E106stop,Spike_P681H,Spike_A243del,NSP4_T173I,Spike_D796H,M_I82T,N_M210G,Spike_L244del,NSP6_G107del,NSP5_T21I,NSP6_F108del,Spike_L226F,Spike_L242del,NSP3_S1675I,NSP4_A446V,N_A208G,N_G204R,NSP15_V320M,NSP12_P323L,Spike_D614G,NSP3_E378V)
hCoV-19/Turkey/HSGM-11323/2021	EPI_ISL_1911779	Mar-May 21	Europe / Turkey	Human	Original	B.1.1.318		GR	(Spike_T95I,NSP6_S106del,Spike_E484K,N_R203K,NSP3_K1693N,NS8_E106stop,Spike_P681H,Spike_Y144del,NSP4_T173I,Spike_D796H,M_I82T,NSP3_H446Y,NSP6_G107del,NS8_F3Y,NSP5_T21I,N_R209del,NSP6_F108del,NSP3_S1675I,NSP4_A446V,N_A208G,N_G204R,NSP15_V320M,NSP12_P323L,Spike_D614G,NSP3_E378V)
hCoV-19/Turkey/HSGM-11325/2021	EPI_ISL_1911780	Mar-May 21	Europe / Turkey	Human	Original	B.1.1.318		GR	(Spike_T95I,NSP6_S106del,Spike_E484K,N_R203K,NSP3_K1693N,NS3_S26L,NS8_E106stop,Spike_P681H,Spike_Y144del,NSP4_T173I,Spike_D796H,M_I82T,NSP6_G107del,NS8_F3Y,NSP5_T21I,N_R209del,NSP6_F108del,NSP3_S1675I,NSP4_A446V,N_A208G,N_G204R,NSP15_V320M,NSP12_P323L,Spike_D614G,NSP12_N356D,NSP3_E378V)
hCoV-19/Turkey/HSGM-11328/2021	EPI_ISL_1911781	Mar-May 21	Europe / Turkey	Human	Original	B.1.1.318		GR	(Spike_T95I,NSP6_S106del,Spike_E484K,N_R203K,NSP3_K1693N,NS8_E106stop,Spike_P681H,Spike_Y144del,NSP4_T173I,Spike_D796H,M_I82T,NSP3_H446Y,NSP6_G107del,NS8_F3Y,NSP5_T21I,N_R209del,NSP6_F108del,NSP3_S1675I,NSP4_A446V,N_A208G,N_G204R,NSP15_V320M,NSP12_P323L,Spike_D614G,NSP3_E378V)
hCoV-19/Turkey/HSGM-112343/2021	EPI_ISL_1911782	Mar-May 21	Europe / Turkey	Human	Original	B.1.170		GH	(N_D128Y,NSP3_M914I,Spike_G999S,NSP2_R27C,NSP3_K837N,NSP13_P77L,NSP6_G107del,NSP6_S106del,N_R203K,NSP5_T21I,NSP15_R90S,Spike_D1118H,NSP6_F108del,NS3_Q57H,NSP3_S1675I,NSP2_T85I,Spike_N501Y,NSP4_Y205H,Spike_P681H,Spike_D614G,Spike_Y144del,NS3_I118M,N_S235F)
hCoV-19/Turkey/HSGM-11334/2021	EPI_ISL_1911783	Mar-May 21	Europe / Turkey	Human	Original	B.1.1		GR	(N_G215C,NSP2_R27C,NSP6_G107del,NSP6_S106del,Spike_H655Y,Spike_E484K,N_R203K,N_G18V,NSP6_F108del,N_G204R,NSP13_D105A,NSP12_P323L,N_S412G,Spike_D614G,Spike_Y144del)
hCoV-19/Turkey/HSGM-11297/2021	EPI_ISL_1911784	Mar-May 21	Europe / Turkey	Human	Original	B.1.525		G	(M_I82T,N_A12G,NSP3_T1189I,NSP6_G107del,E_L21F,NSP6_S106del,Spike_E484K,N_T205I,NSP6_F108del,NSP12_P323L,Spike_D614G,Spike_Y144del,Spike_Q677H)
hCoV-19/Turkey/HSGM-11304/2021	EPI_ISL_1911785	Mar-May 21	Europe / Turkey	Human	Original	B.1.525		G	(NSP12_P323F,M_I82T,N_A12G,NSP3_T1189I,NSP6_G107del,E_L21F,NSP6_S106del,Spike_E484K,N_T205I,NSP6_F108del,Spike_Q52R,Spike_D614G,Spike_F888L,Spike_Q677H)
hCoV-19/Turkey/HSGM-11309/2021	EPI_ISL_1911786	Mar-May 21	Europe / Turkey	Human	Original	B.1.1.318		GR	(NS8_Q27stop,Spike_T95I,NSP16_A188T,NSP6_G107del,NSP6_S106del,N_R203K,N_R209del,NSP6_F108del,NSP14_K362R,NSP3_S1675I,NSP4_A446V,N_A208G,N_G204R,NSP15_F15S,Spike_N501Y,NS8_E106stop,NSP4_Y205H,Spike_P681H,Spike_D614G,NSP3_E378V,N_S235F)
hCoV-19/Turkey/HSGM-11310/2021	EPI_ISL_1911787	Mar-May 21	Europe / Turkey	Human	Original	B.1.1.318		GR	(M_I82T,Spike_T95I,NSP6_G107del,NSP6_S106del,N_R203K,NSP5_T21I,N_R209del,NSP6_F108del,NSP3_S1675I,NSP4_A446V,N_A208G,N_G204R,NS8_E106stop,NSP12_P323L,Spike_P681H,Spike_D614G,NSP3_E378V,NSP4_T173I,Spike_D796H)
hCoV-19/Turkey/HSGM-11313/2021	EPI_ISL_1911788	Mar-May 21	Europe / Turkey	Human	Original	B.1.1.318		GR	(NS3_G254stop,Spike_K417N,NSP6_S106del,N_R203K,NSP3_K1693N,Spike_N501Y,NS8_E106stop,Spike_P681H,Spike_N440K,NSP4_T173I,NSP2_R27C,NSP6_G107del,NSP5_T21I,NSP15_R90S,N_R209del,NSP2_H194Y,NSP6_F108del,NSP2_A507S,NSP3_S1675I,NSP4_A446V,N_A208G,N_G204R,NS3_W131L,NSP4_Y205H,Spike_D614G)
hCoV-19/Turkey/HSGM-11326/2021	EPI_ISL_1911789	Mar-May 21	Europe / Turkey	Human	Original	B.1.1.318		GR	(Spike_T95I,NSP6_S106del,Spike_E484K,N_R203K,NSP3_K1693N,NS3_S26L,NS8_E106stop,Spike_P681H,Spike_Y144del,NSP4_T173I,Spike_D796H,M_I82T,NSP6_G107del,NS8_F3Y,NSP5_T21I,N_R209del,NSP6_F108del,NSP3_S1675I,NSP4_A446V,N_A208G,N_G204R,NSP15_V320M,NSP12_P323L,Spike_D614G,NSP12_N356D,NSP3_E378V)
hCoV-19/Turkey/HSGM-11320/2021	EPI_ISL_1911790	Mar-May 21	Europe / Turkey	Human	Original	B.1.1.318		GR	(Spike_T95I,NSP6_S106del,Spike_E484K,N_R203K,NSP3_K1693N,NS8_E106stop,Spike_P681H,N_S416L,Spike_Y144del,NSP4_T173I,Spike_D796H,M_I82T,NSP2_R27C,NSP6_G107del,NS8_F3Y,NSP5_T21I,N_R209del,NSP6_F108del,NSP3_S1675I,NSP4_A446V,N_A208G,N_G204R,NSP15_V320M,NSP12_P323L,Spike_D614G,NSP3_E378V)
hCoV-19/Turkey/HSGM-11329/2021	EPI_ISL_1911791	Mar-May 21	Europe / Turkey	Human	Original	B.1.1.318		GR	(Spike_T95I,NSP6_S106del,Spike_E484K,N_R203K,NSP3_K1693N,NS3_S26L,NS8_E106stop,Spike_P681H,Spike_Y144del,NSP4_T173I,Spike_D796H,M_I82T,NSP6_G107del,NS8_F3Y,NSP5_T21I,N_R209del,NSP6_F108del,NSP3_S1675I,NSP4_A446V,N_A208G,N_G204R,NSP15_V320M,NSP12_P323L,Spike_D614G,NSP12_N356D,NSP3_E378V)
hCoV-19/Turkey/HSGM-11324/2021	EPI_ISL_1911792	Mar-May 21	Europe / Turkey	Human	Original	B.1.1.318		GR	(Spike_T95I,NSP6_S106del,Spike_E484K,N_R203K,NSP3_K1693N,NS3_S26L,NS8_E106stop,Spike_P681H,Spike_Y144del,NSP4_T173I,Spike_D796H,M_I82T,NSP6_G107del,NS8_F3Y,NSP5_T21I,N_R209del,NSP6_F108del,NSP3_S1675I,NSP4_A446V,N_A208G,N_G204R,NSP15_V320M,NSP12_P323L,Spike_D614G,NSP12_N356D,NSP3_E378V)
hCoV-19/Turkey/HSGM-11336/2021	EPI_ISL_1911793	Mar-May 21	Europe / Turkey	Human	Original	B.1		GH	(NSP3_M914I,NSP3_K837N,NS3_G254stop,NSP16_A188T,Spike_L244del,NSP6_G107del,NSP6_S106del,Spike_E484K,NSP4_G287D,Spike_ins263GAA,NSP15_R90S,NSP6_F108del,Spike_L242del,NS3_Q57H,NSP2_T85I,Spike_N501Y,NSP4_Y205H,NSP12_P323L,NSP5_K90R,Spike_D614G,Spike_N440K,NS3_I118M,Spike_A243del)
hCoV-19/Turkey/HSGM-11282/2021	EPI_ISL_1911794	Mar-May 21	Europe / Turkey	Human	Original	B.1.351		O	(Spike_K417N,NSP3_K977Q,NSP6_G107del,NSP6_S106del,Spike_E484K,N_T205I,NSP6_F108del,NS3_Q57H,Spike_A701V,NSP2_T85I,Spike_D80A,Spike_N501Y,NSP12_P323L,NSP4_L264F,Spike_N440K,NS3_I118M,NSP6_M143I,NS3_S171L)
hCoV-19/Turkey/HSGM-11321/2021	EPI_ISL_1911795	Mar-May 21	Europe / Turkey	Human	Original	P.1		GR	(Spike_R190S,NSP6_S106del,Spike_H655Y,Spike_E484K,N_R203K,Spike_K417T,Spike_T1027I,Spike_D138Y,Spike_N501Y,NS3_S253P,Spike_L18F,N_P80R,Spike_T20N,NSP3_K977Q,NSP6_G107del,NSP6_F108del,NSP3_S370L,N_G204R,NS8_E92K,Spike_P26S,NSP12_P323L,Spike_D614G,Spike_V1176F,NS3_I118M,NSP13_E341D)
hCoV-19/Turkey/HSGM-11345/2021	EPI_ISL_1911796	Mar-May 21	Europe / Turkey	Human	Original	B.1		G	(NSP3_K837N,NS3_G254stop,NSP6_G107del,NSP6_S106del,NSP15_R90S,Spike_A570D,NSP6_F108del,NSP3_S1675I,NSP4_Y205H,NSP12_P323L,Spike_D614G,Spike_V1176F,NS3_I118M)
hCoV-19/Turkey/HSGM-11305/2021	EPI_ISL_1911797	Mar-May 21	Europe / Turkey	Human	Original	P.1		GR	(Spike_L18F,N_P80R,NSP2_R27C,NSP3_K977Q,NSP6_G107del,NSP6_S106del,Spike_H655Y,N_R203K,NSP6_F108del,Spike_T1027I,N_G204R,NS8_E92K,Spike_N501Y,NSP12_P323L,Spike_D614G,Spike_V1176F,NS3_S253P,NS3_I118M,NSP13_E341D)
hCoV-19/Turkey/HSGM-11312/2021	EPI_ISL_1911798	Mar-May 21	Europe / Turkey	Human	Original	P.1		GR	(Spike_L18F,Spike_T20N,NSP3_K837N,Spike_K417N,NSP6_G107del,NSP6_S106del,Spike_H655Y,Spike_E484K,N_R203K,NSP6_F108del,N_G204R,NS8_E92K,Spike_N501Y,Spike_P26S,NSP5_K90R,Spike_D614G,Spike_V1176F,Spike_N440K,NS3_S253P,NS3_I118M)
hCoV-19/Turkey/HSGM-11330/2021	EPI_ISL_1911799	Mar-May 21	Europe / Turkey	Human	Original	P.1		O	(Spike_R190S,NSP6_S106del,Spike_H655Y,Spike_E484K,N_R203K,Spike_K417T,Spike_T1027I,Spike_D138Y,Spike_N501Y,NS3_S253P,Spike_L18F,N_P80R,Spike_T20N,NSP3_K977Q,NSP6_G107del,NSP6_F108del,NSP3_S370L,N_G204R,NS8_E92K,Spike_P26S,NSP12_P323L,Spike_D614G,Spike_V1176F,NS3_I118M,NSP13_E341D)
hCoV-19/Turkey/HSGM-13848/2021	EPI_ISL_1922100	Mar-May 21	Europe / Turkey	Human	Original	B.1		O	(NSP14_W86C,NSP3_K837N,N_D3Y,Spike_A701V,NSP2_T85I,Spike_D614G)
hCoV-19/Turkey/HSGM-12496/2021	EPI_ISL_1922101	Mar-May 21	Europe / Turkey	Human	Original	B.1		G	(Spike_D1146E,NSP2_K470R,NSP6_V149A,Spike_S221L,NS3_W149C,NS3_L41F,Spike_G142D,Spike_I197N,Spike_T208M,E_V75L,NSP13_T250I,NSP3_D924G,NSP12_P323L,Spike_D614G,Spike_V62G,N_Q239H)
hCoV-19/Turkey/HSGM-13006/2021	EPI_ISL_1922102	Mar-May 21	Europe / Turkey	Human	Original	B.1.351		GH	(E_P71L,NSP3_K837N,NS3_G254stop,Spike_K417N,NSP6_S106del,Spike_A701V,Spike_A243del,Spike_L18F,NS8_I74F,Spike_D215G,Spike_L244del,NSP6_G107del,Spike_D1260Y,NSP13_Q537H,N_T205I,NSP6_F108del,Spike_L242del,NS3_Q57H,NSP2_T85I,Spike_D80A,NS3_W131L,NSP5_K90R,Spike_D614G,NSP6_A88D,NSP12_P323H,NS3_S171L)
hCoV-19/Turkey/HSGM-13149/2021	EPI_ISL_1922103	Mar-May 21	Europe / Turkey	Human	Original	B.1.153		G	(NSP3_K837N,Spike_K417N,NSP6_G107del,NSP6_S106del,NSP6_F108del,NSP7_N78S,NS3_W131L,Spike_D614G,NS3_S171L)
hCoV-19/Turkey/HSGM-12661/2021	EPI_ISL_1922104	Mar-May 21	Europe / Turkey	Human	Original	B.1.1		GR	(NSP3_G171D,NSP3_R810C,N_P80R,NSP5_N203M,NSP3_K977Q,NSP6_G107del,NSP6_S106del,Spike_H655Y,N_R203K,NS8_A51V,NSP6_F108del,NSP3_E643G,N_G204R,NS8_E92K,E_V75L,NSP12_P323L,Spike_D614G,NSP5_V204F,NS3_S253P,NSP13_E341D)
hCoV-19/Turkey/HSGM-13251/2021	EPI_ISL_1922105	Mar-May 21	Europe / Turkey	Human	Original	B.1.351		O	(NSP3_K837N,NSP8_T123I,Spike_K417N,NSP6_S106del,NSP6_F81L,Spike_A701V,NS6_ins9DFQV,Spike_Y144del,NSP13_M429V,Spike_A243del,Spike_S254F,NSP13_I432M,NSP3_S794L,Spike_D215G,Spike_L244del,NSP6_G107del,N_T205I,NSP6_F108del,Spike_L242del,NS3_Q57H,NSP2_T85I,E_V75L,NSP12_D62E,Spike_D80A,NSP12_P323L,NSP5_K90R,Spike_D614G,NS3_S171L)
hCoV-19/Turkey/HSGM-13007/2021	EPI_ISL_1922106	Mar-May 21	Europe / Turkey	Human	Original	B.1.351		GH	(E_P71L,NSP3_K837N,NS3_G254stop,Spike_K417N,NSP6_S106del,Spike_A701V,Spike_A243del,Spike_L18F,NS8_I74F,Spike_D215G,Spike_L244del,NSP6_G107del,Spike_D1260Y,N_T205I,NSP6_F108del,Spike_L242del,NS3_Q57H,NSP2_T85I,Spike_D80A,NS3_W131L,NSP5_K90R,Spike_D614G,NSP12_P323H,NS3_S171L)
hCoV-19/Turkey/HSGM-12898/2021	EPI_ISL_1922107	Mar-May 21	Europe / Turkey	Human	Original	B.1.351.3		GH	(Spike_D215G,NSP3_K837N,NS3_G254stop,Spike_K417N,NSP3_A1600S,Spike_L244del,NSP6_G107del,NSP6_S106del,N_T205I,NSP6_F108del,NSP15_R257C,Spike_L242del,NS3_Q57H,Spike_A701V,NSP2_T85I,E_V75L,Spike_D80A,NS3_W131L,NSP5_K90R,Spike_D614G,Spike_Q675H,Spike_A243del,NS3_S171L)
hCoV-19/Turkey/HSGM-13268/2021	EPI_ISL_1922108	Mar-May 21	Europe / Turkey	Human	Original	B.1.351		GH	(E_P71L,NSP3_K837N,Spike_K417N,NSP6_S106del,Spike_E484K,N_P13S,Spike_A701V,Spike_N501Y,Spike_A243del,Spike_L18F,Spike_D215G,Spike_L244del,NSP6_G107del,N_T205I,NSP6_F108del,Spike_L242del,NS3_Q57H,NSP2_T85I,Spike_D80A,NSP12_P323L,NSP5_K90R,Spike_D614G,NS3_S171L)
hCoV-19/Turkey/HSGM-13467/2021	EPI_ISL_1922109	Mar-May 21	Europe / Turkey	Human	Original	B		O	(M_I82T,N_A12G,NSP3_T1189I,NSP6_G107del,E_L21F,NSP6_S106del,Spike_E484K,NSP5_T21I,N_T205I,NSP6_F108del,NS8_S67F)
hCoV-19/Turkey/HSGM-11400/2021	EPI_ISL_2107306	Mar-May 21	Europe / Turkey	Human	Original	B.1.525		G	(N_S193T,Spike_H69del,NSP12_P323F,M_I82T,NSP2_R27C,NSP3_P1098S,Spike_A67V,N_A12G,NSP3_T1189I,NSP6_G107del,E_L21F,NSP6_S106del,Spike_E484K,N_T205I,NSP6_F108del,NSP3_S1206L,Spike_V70del,Spike_D614G,Spike_Y144del,NSP3_A579V,Spike_F888L,Spike_Q677H)
hCoV-19/Turkey/HSGM-11407/2021	EPI_ISL_2107307	Mar-May 21	Europe / Turkey	Human	Original	B.1.1.318		GR	(Spike_T95I,NSP6_S106del,Spike_E484K,N_R203K,NSP3_K1693N,NS8_E106stop,Spike_P681H,Spike_Y144del,NSP4_T173I,Spike_D796H,M_I82T,NSP2_R27C,NSP6_G107del,NS8_F3Y,NSP5_T21I,N_R209del,NSP6_F108del,NSP3_S1675I,NSP4_A446V,N_A208G,N_G204R,NSP15_V320M,NSP12_P323L,Spike_D614G,NSP3_E378V)
hCoV-19/Turkey/HSGM-11402/2021	EPI_ISL_2107308	Mar-May 21	Europe / Turkey	Human	Original	B.1.525		G	(N_S193T,NSP12_P323F,M_I82T,NSP2_R27C,N_A12G,NSP3_T1189I,NSP6_G107del,E_L21F,NSP6_S106del,N_T205I,NSP6_F108del,NSP3_S1206L,Spike_D614G,Spike_Y144del,NSP3_A579V,Spike_F888L,Spike_Q677H)
hCoV-19/Turkey/HSGM-11406/2021	EPI_ISL_2107309	Mar-May 21	Europe / Turkey	Human	Original	B.1.1.318		GR	(Spike_T95I,NSP6_S106del,Spike_E484K,N_R203K,NSP3_K1693N,NS8_E106stop,Spike_P681H,Spike_Y144del,NSP4_T173I,Spike_D796H,M_I82T,NSP2_R27C,NSP6_G107del,NSP5_T21I,N_R209del,NSP6_F108del,NSP3_S1675I,NSP4_A446V,N_A208G,N_G204R,NSP12_P323L,Spike_D614G,NSP3_E378V)
hCoV-19/Turkey/HSGM-11424/2021	EPI_ISL_2107310	Mar-May 21	Europe / Turkey	Human	Original	B.1.351		O	(NSP2_R27C,NSP16_A188T,Spike_K417N,NSP3_L313H,NSP6_G107del,E_L21F,NSP6_S106del,N_T205I,NSP6_F108del,NS3_Q57H,NSP3_S1675I,Spike_A701V,NSP2_T85I,Spike_D80A,NSP15_V320M,NSP4_Y205H,NSP5_K90R,Spike_Y144del,NSP12_P323H,Spike_F888L,Spike_Q677H)
hCoV-19/Turkey/HSGM-11401/2021	EPI_ISL_2107311	Mar-May 21	Europe / Turkey	Human	Original	B.1.525		G	(N_S193T,Spike_A67V,N_A12G,NSP3_T1189I,NSP6_G107del,E_L21F,NSP6_S106del,N_T205I,NSP6_F108del,NSP3_S1206L,Spike_D614G,Spike_F888L,Spike_Q677H)
hCoV-19/Turkey/HSGM-11408/2021	EPI_ISL_2107312	Mar-May 21	Europe / Turkey	Human	Original	B.1.1.318		GR	(Spike_T95I,NSP6_S106del,Spike_E484K,N_R203K,NSP3_K1693N,NS8_E106stop,Spike_P681H,Spike_Y144del,NSP4_T173I,Spike_D796H,M_I82T,NSP2_R27C,NSP6_G107del,NSP5_T21I,N_R209del,NSP6_F108del,NSP3_S1675I,NSP4_A446V,N_A208G,N_G204R,NSP15_V320M,NSP12_P323L,Spike_D614G,NSP3_E378V)
hCoV-19/Turkey/HSGM-11415/2021	EPI_ISL_2107313	Mar-May 21	Europe / Turkey	Human	Original	B.1.1.318		GR	(Spike_T95I,NSP6_S106del,Spike_E484K,N_R203K,NSP3_K1693N,Spike_N501Y,NS8_E106stop,Spike_P681H,Spike_Y144del,NSP4_T173I,Spike_D796H,M_I82T,NSP2_R27C,NSP6_G107del,NSP5_T21I,N_R209del,NSP6_F108del,NSP4_A446V,N_A208G,N_G204R,NSP15_V320M,NSP12_P323L,Spike_D614G,NSP3_E378V)
hCoV-19/Turkey/HSGM-11404/2021	EPI_ISL_2107314	Mar-May 21	Europe / Turkey	Human	Original	B.1.351		GH	(E_P71L,NSP3_K837N,NS3_G254stop,Spike_K417N,NSP6_S106del,Spike_E484K,Spike_A701V,Spike_N501Y,Spike_A243del,Spike_L18F,Spike_L244del,NSP6_G107del,N_T205I,NSP6_F108del,Spike_L242del,NS3_Q57H,NSP2_T85I,Spike_D80A,NS3_W131L,NSP4_Y205H,NSP5_K90R,Spike_D614G,NSP12_P323H,NS3_S171L)
hCoV-19/Turkey/HSGM-11443/2021	EPI_ISL_2107315	Mar-May 21	Europe / Turkey	Human	Original	B.1.160		GH	(NSP3_K837N,Spike_K417N,Spike_L244del,NSP6_G107del,E_L21F,NSP6_S106del,Spike_E484K,N_T205I,NSP6_F108del,Spike_L242del,NS3_Q57H,Spike_A701V,NSP2_T85I,Spike_N501Y,NSP15_V320M,NSP12_P323L,NSP4_L264F,NSP5_K90R,Spike_D614G,NSP6_M143I,Spike_A243del,NS3_S171L)
hCoV-19/Turkey/HSGM-11375/2021	EPI_ISL_2107316	Mar-May 21	Europe / Turkey	Human	Original	B.1.351		G	(NSP2_R27C,NSP16_A188T,Spike_K417N,Spike_L244del,NSP6_G107del,E_L21F,NSP6_S106del,Spike_E484K,NSP6_F108del,Spike_L242del,NS3_L84del,NS3_L83del,NSP3_S1675I,NS3_L85M,NS3_ins54LLA,Spike_D80A,NS3_N82del,NSP4_Y205H,NSP5_K90R,Spike_D614G,NSP12_P323H,Spike_A243del,NS3_S171L)
hCoV-19/Turkey/HSGM-11419/2021	EPI_ISL_2107317	Mar-May 21	Europe / Turkey	Human	Original	B.1.1.318		GR	(M_I82T,NSP6_G107del,NSP6_S106del,Spike_E484K,N_R203K,N_R209del,NSP6_F108del,NS3_S26L,NSP3_S1675I,NSP4_A446V,N_A208G,N_G204R,Spike_N501Y,NSP15_V320M,NS8_E106stop,Spike_P681H,Spike_D614G,NSP12_N356D,NSP4_T173I,Spike_D796H)
hCoV-19/Turkey/HSGM-11392/2021	EPI_ISL_2107318	Mar-May 21	Europe / Turkey	Human	Original	B.1.1		O	(M_I82T,NSP6_G107del,NSP6_S106del,Spike_E484K,N_R203K,NSP5_T21I,N_R209del,NSP6_F108del,NSP3_S1675I,NSP4_A446V,N_A208G,N_G204R,Spike_N501Y,NSP15_V320M,Spike_P681H,Spike_D614G,NSP4_T173I,Spike_D796H)
hCoV-19/Turkey/HSGM-11441/2021	EPI_ISL_2107319	Mar-May 21	Europe / Turkey	Human	Original	B.1		G	(NSP2_R27C,NSP6_G107del,E_L21F,NSP6_S106del,N_R203K,NSP6_F108del,NS3_Q57H,NS8_Y73C,N_G204R,NSP2_T85I,Spike_N501Y,Spike_D614G,N_S235F)
hCoV-19/Turkey/HSGM-11349/2021	EPI_ISL_2107320	Mar-May 21	Europe / Turkey	Human	Original	B.1		G	(NSP2_R27C,Spike_K417N,NSP13_S44P,NSP6_G107del,E_L21F,NSP6_S106del,NSP6_F108del,NSP3_S1675I,NSP2_R52H,NSP2_T85I,Spike_N501Y,NSP15_V320M,NSP3_I1412T,NSP12_P323L,Spike_D614G,N_S235F)
hCoV-19/Turkey/HSGM-11423/2021	EPI_ISL_2107321	Mar-May 21	Europe / Turkey	Human	Original	B.1.153		G	(N_G215C,N_K387R,NSP13_S44P,NSP6_G107del,NSP6_S106del,Spike_H655Y,NSP6_F108del,NSP3_G282V,NSP13_D105A,NSP15_V320M,Spike_D614G,NSP3_G1433V)
hCoV-19/Turkey/HSGM-11426/2021	EPI_ISL_2107322	Mar-May 21	Europe / Turkey	Human	Original	B.1		O	(NSP2_R27C,NSP3_K837N,Spike_K417N,Spike_L244del,NSP6_G107del,E_L21F,NSP6_S106del,Spike_E484K,Spike_ins263GAA,NSP6_F108del,Spike_L242del,NSP3_S1675I,NSP7_L71I,Spike_A701V,NSP2_T85I,Spike_N501Y,NSP5_K90R,Spike_D614G,Spike_A243del)
hCoV-19/Turkey/HSGM-11353/2021	EPI_ISL_2107323	Mar-May 21	Europe / Turkey	Human	Original	B.1.1.166		O	(Spike_K417N,Spike_L244del,E_L21F,Spike_E484K,N_R203K,Spike_L242del,NSP3_S1675I,Spike_A701V,N_G204R,Spike_N501Y,NSP15_V320M,NSP12_P323L,NSP5_K90R,Spike_D614G,Spike_A243del,N_S235F)
hCoV-19/Turkey/HSGM-11397/2021	EPI_ISL_2107324	Mar-May 21	Europe / Turkey	Human	Original	B.1		O	(NSP16_A188T,Spike_L244del,E_L21F,N_T205I,Spike_L242del,NS3_Q57H,N_G236S,NSP4_Y205H,NSP12_P323L,NSP5_K90R,Spike_D614G,Spike_A243del)
hCoV-19/Turkey/HSGM-11434/2021	EPI_ISL_2107325	Mar-May 21	Europe / Turkey	Human	Original	B.1		GH	(Spike_R1091L,NSP2_R27C,N_P383S,Spike_K417N,Spike_L244del,NSP6_G107del,N_S194L,NSP6_S106del,NSP6_F108del,Spike_L242del,NS3_Q57H,NSP2_V198L,NSP3_S1675I,Spike_A701V,M_L129Q,Spike_N501Y,NS3_W131L,NSP4_Y205H,NSP8_R51C,Spike_D614G,NSP12_P323H,Spike_A243del)
hCoV-19/Turkey/HSGM-11427/2021	EPI_ISL_2107326	Mar-May 21	Europe / Turkey	Human	Original	B.1.160		GH	(Spike_L18F,NSP2_R27C,NS3_G254stop,Spike_K417N,Spike_L244del,NSP6_G107del,NSP6_S106del,NSP4_T332A,N_T205I,NSP6_F108del,Spike_L242del,NS3_Q57H,Spike_A701V,NSP2_T85I,NSP4_Y205H,NSP5_K90R,Spike_D614G,M_A2V,NSP12_P323H,Spike_A243del,NS3_S171L)
hCoV-19/Turkey/HSGM-11358/2021	EPI_ISL_2107327	Mar-May 21	Europe / Turkey	Human	Original	B.1.351		GH	(E_P71L,NSP3_K837N,NS3_G254stop,Spike_K417N,NSP6_S106del,Spike_E484K,Spike_A701V,Spike_N501Y,Spike_A243del,Spike_L18F,NS8_I74F,NSP2_R27C,Spike_L244del,NSP6_G107del,Spike_D1260Y,N_T205I,NSP6_F108del,Spike_L242del,NS3_Q57H,NSP2_T85I,Spike_D80A,NS3_W131L,NSP5_K90R,Spike_D614G,NSP12_P323H,NS3_S171L)
hCoV-19/Turkey/HSGM-11399/2021	EPI_ISL_2107328	Mar-May 21	Europe / Turkey	Human	Original	B.1		G	(NSP2_R27C,N_S194L,Spike_T208M,NSP3_I13V,Spike_D138Y,NS3_T223I,NSP14_A23S,NSP12_P323L,Spike_D614G,NSP6_V84F)
hCoV-19/Turkey/HSGM-11377/2021	EPI_ISL_2107329	Mar-May 21	Europe / Turkey	Human	Original	B.1.1		O	(E_L21F,N_R203K,NSP3_S1675I,N_G204R,NSP3_W82stop,Spike_N501Y,NSP15_V320M,NSP5_A94V,NSP12_P323L,NSP5_K90R,Spike_D614G)
hCoV-19/Turkey/HSGM-11395/2021	EPI_ISL_2107330	Mar-May 21	Europe / Turkey	Human	Original	B.1.1		GR	(NSP2_L353F,NS7a_A105V,NSP16_A188T,Spike_K417N,E_L21F,Spike_E484K,N_R203K,NSP15_K259R,Spike_A701V,N_G204R,Spike_N501Y,NSP15_V320M,NSP5_A94V,NSP5_K90R,Spike_D614G,NSP2_S430L,M_A2V,NSP12_V473F)
hCoV-19/Turkey/HSGM-11396/2021	EPI_ISL_2107331	Mar-May 21	Europe / Turkey	Human	Original	B.1.1		GR	(E_P71L,NS8_Q27stop,E_L21F,N_R203K,N_G204R,NS8_V32L,NSP3_E95D,NSP4_Y205H,NSP12_P323L,NSP5_K90R,Spike_D614G)
hCoV-19/Turkey/HSGM-11385/2021	EPI_ISL_2107332	Mar-May 21	Europe / Turkey	Human	Original	B.1.1		GR	(NSP6_M86I,N_S2F,NSP2_R27C,N_R203K,N_T379I,NSP13_T481M,NSP13_T351I,N_G204R,NSP2_K112N,NSP12_P323L,NSP16_R216N,Spike_D614G,NSP5_H246Y)
hCoV-19/Turkey/HSGM-11369/2021	EPI_ISL_2107333	Mar-May 21	Europe / Turkey	Human	Original	B.1.1		GR	(E_L21F,N_R203K,NSP3_S1675I,N_G204R,Spike_N501Y,NSP15_V320M,Spike_D614G)
hCoV-19/Turkey/HSGM-11398/2021	EPI_ISL_2107334	Mar-May 21	Europe / Turkey	Human	Original	B.1		GH	(NSP2_R27C,NSP4_C256Y,NS3_G254stop,NSP16_A188T,E_L21F,NSP13_I572T,Spike_E484K,N_T205I,NS3_Q57H,Spike_N501Y,Spike_D614G,NS3_S171L)
hCoV-19/Turkey/HSGM-11381/2021	EPI_ISL_2107335	Mar-May 21	Europe / Turkey	Human	Original	B.1		GH	(Spike_L18F,NSP2_R27C,N_G321C,NSP12_H650T,NSP12_D63Y,Spike_K417N,E_L21F,NS3_Q57H,NSP3_K1693N,Spike_A701V,NSP4_Y205H,NSP12_P323L,Spike_D614G,NSP3_G1433V,NS3_S171L,Spike_D796H)
hCoV-19/Turkey/HSGM-11382/2021	EPI_ISL_2107336	Mar-May 21	Europe / Turkey	Human	Original	B.1.1.317		GR	(NS7b_E39stop,Spike_Q675R,Spike_S477N,Spike_E484K,N_R203K,N_H145Y,NSP2_D409G,N_G204R,NSP3_S1578I,Spike_N501Y,NSP12_P323L,Spike_D614G,N_A211V,NSP2_D23N)
hCoV-19/Turkey/HSGM-11387/2021	EPI_ISL_2107337	Mar-May 21	Europe / Turkey	Human	Original	B.1.1.521		GR	(NSP5_S121L,NS8_Q18stop,N_R203K,NSP4_V403F,Spike_A1078S,N_G204R,Spike_A701S,NSP12_P323L,Spike_D614G,N_A211V)
hCoV-19/Turkey/HSGM-11384/2021	EPI_ISL_2107338	Mar-May 21	Europe / Turkey	Human	Original	B.1.1		GR	(NSP6_M86I,N_S2F,NSP2_R27C,N_R203K,N_T379I,NSP13_T351I,N_G204R,NSP2_K112N,NSP16_R216N,Spike_D614G,NSP5_H246Y)
hCoV-19/Turkey/HSGM-11393/2021	EPI_ISL_2107339	Mar-May 21	Europe / Turkey	Human	Original	B.1		O	(E_L21F,Spike_E484K,N_R203K,NS3_Q57H,NSP3_S1675I,Spike_A701V,N_G204R,Spike_N501Y,NSP5_K90R,Spike_D614G)
hCoV-19/Turkey/HSGM-11386/2021	EPI_ISL_2107340	Mar-May 21	Europe / Turkey	Human	Original	B.1.1		GR	(N_T366I,N_R203K,NSP13_L297F,N_S193I,N_G204R,Spike_N501Y,NSP5_T196M,NS3_T223I,NSP12_P323L,Spike_D614G,Spike_S813I,NSP6_M211I)
hCoV-19/Turkey/HSGM-18872/2021	EPI_ISL_2139600	Mar-May 21	Europe / Turkey	Human	Original	B.1.351		GH	(E_P71L,NSP14_R163C,NSP3_K837N,Spike_K417N,NSP6_S106del,Spike_E484K,N_P13S,Spike_A701V,Spike_N501Y,Spike_A243del,Spike_L18F,Spike_D215G,Spike_L244del,NSP6_G107del,N_T205I,NSP6_F108del,Spike_L242del,NS3_Q57H,NSP2_T85I,Spike_D80A,NSP6_A2V,NSP12_P323L,NSP5_K90R,Spike_D614G,NS3_S171L)
hCoV-19/Turkey/HSGM-18881/2021	EPI_ISL_2139601	Mar-May 21	Europe / Turkey	Human	Original	B.1.351		GH	(E_P71L,NSP14_R163C,NSP3_K837N,Spike_K417N,NSP6_S106del,Spike_E484K,N_P13S,Spike_A701V,Spike_N501Y,Spike_A243del,Spike_L18F,Spike_D215G,Spike_L244del,NSP6_G107del,N_T205I,NSP6_F108del,Spike_L242del,NS3_Q57H,NSP2_T85I,Spike_D80A,NSP6_A2V,NSP12_P323L,NSP5_K90R,Spike_D614G,NS3_S171L)
hCoV-19/Turkey/HSGM-19136/2021	EPI_ISL_2139602	Mar-May 21	Europe / Turkey	Human	Original	B.1.351		O	(E_P71L,NSP3_K837N,NS3_G254stop,NSP16_A188T,Spike_K417N,NSP6_S106del,Spike_E484K,Spike_A701V,Spike_N501Y,Spike_A243del,Spike_L18F,Spike_D215G,Spike_L244del,NSP6_G107del,N_T205I,NSP6_F108del,Spike_L242del,NS3_Q57H,NSP2_T85I,NSP8_N104S,Spike_D80A,NS3_W131L,NSP4_Y205H,NSP5_K90R,Spike_D614G,NSP12_P323H,NS3_S171L)
hCoV-19/Turkey/HSGM-19212/2021	EPI_ISL_2139603	Mar-May 21	Europe / Turkey	Human	Original	B.1.351		GH	(E_P71L,NSP3_K837N,NS3_G254stop,NSP16_A188T,Spike_K417N,NS8_I121L,NSP6_S106del,Spike_E484K,Spike_A701V,Spike_N501Y,Spike_A243del,Spike_L18F,Spike_D215G,Spike_L244del,NSP6_G107del,N_T205I,NSP6_F108del,Spike_L242del,NS3_Q57H,NSP2_T85I,Spike_D80A,NS3_W131L,NSP4_Y205H,NSP5_K90R,Spike_D614G,NSP12_P323H,NS3_S171L)
hCoV-19/Turkey/HSGM-18594/2021	EPI_ISL_2139604	Mar-May 21	Europe / Turkey	Human	Original	B.1.351		GH	(E_P71L,NSP3_K837N,NS3_G254stop,Spike_K417N,NSP6_S106del,Spike_E484K,Spike_A701V,NSP6_D102G,Spike_N501Y,Spike_A243del,Spike_L18F,Spike_D215G,Spike_L244del,NSP6_G107del,NSP3_D9A,N_T205I,NSP6_F108del,Spike_L242del,NS3_Q57H,NSP2_T85I,Spike_D80A,NS3_W131L,NSP5_K90R,Spike_D614G,NSP12_P323H,Spike_G252V,NS3_S171L)
hCoV-19/Turkey/HSGM-18741/2021	EPI_ISL_2139605	Mar-May 21	Europe / Turkey	Human	Original	B.1.351.2		GH	(E_P71L,NSP3_K837N,NSP3_N1778S,Spike_K417N,NSP3_A1395S,NSP6_S106del,Spike_E484K,Spike_A701V,Spike_L5F,Spike_N501Y,Spike_A243del,Spike_L18F,Spike_D215G,Spike_L244del,NSP6_G107del,N_T205I,NSP6_F108del,Spike_L242del,NS3_Q57H,NSP2_T85I,Spike_D80A,NSP5_A193V,NSP12_P323L,NSP5_K90R,Spike_D614G,NS3_S171L)
hCoV-19/Turkey/HSGM-18929/2021	EPI_ISL_2139606	Mar-May 21	Europe / Turkey	Human	Original	B.1.351		O	(E_P71L,NSP3_K837N,Spike_K417N,NSP6_S106del,Spike_E484K,N_P13S,Spike_A701V,Spike_N501Y,Spike_A243del,Spike_A688V,Spike_L18F,Spike_D215G,Spike_L244del,NSP6_G107del,N_T205I,NSP6_F108del,Spike_L242del,NS3_Q57H,NSP2_T85I,Spike_D80A,NSP12_P323L,NSP5_K90R,Spike_D614G,NS3_S171L)
hCoV-19/Turkey/HSGM-17879/2021	EPI_ISL_2139607	Mar-May 21	Europe / Turkey	Human	Original	B.1.1		GR	(N_G215C,NSP2_T170I,NSP6_G107del,NSP6_S106del,Spike_H655Y,Spike_E484K,N_R203K,NSP6_F108del,N_G204R,NSP13_D105A,NSP12_P323L,Spike_D614G,NSP2_P91L)
hCoV-19/Turkey/HSGM-17307/2021	EPI_ISL_2139608	Mar-May 21	Europe / Turkey	Human	Original	B.1.619		G	(NSP3_E1789K,M_I82T,NSP3_A1305V,NSP6_G107del,NSP6_S106del,Spike_E484K,N_T205I,NSP6_F108del,Spike_T1027I,NS3_T24I,N_P13L,N_S201I,Spike_S939F,Spike_I210T,NSP12_P323L,NSP6_M183I,Spike_D614G,Spike_D936N,NS7a_E22D)
hCoV-19/Turkey/HSGM-16960/2021	EPI_ISL_2139609	Mar-May 21	Europe / Turkey	Human	Original	P.1		GR	(NSP3_R810C,Spike_R190S,NSP6_S106del,Spike_H655Y,Spike_E484K,N_R203K,NSP14_P203H,Spike_K417T,Spike_T1027I,Spike_D138Y,Spike_N501Y,NS3_S253P,NSP3_G171D,Spike_L18F,N_P80R,Spike_T20N,NSP3_K977Q,NSP6_G107del,NSP6_F108del,NSP3_S370L,NSP3_E643G,N_G204R,NS8_E92K,Spike_P26S,NSP12_P323L,Spike_D614G,Spike_V1176F,NSP13_E341D)
hCoV-19/Turkey/HSGM-16184/2021	EPI_ISL_2139610	Mar-May 21	Europe / Turkey	Human	Original	P.1		GR	(NSP3_R810C,Spike_R190S,NSP6_S106del,Spike_H655Y,Spike_E484K,N_R203K,NSP14_P203H,Spike_K417T,Spike_T1027I,Spike_D138Y,Spike_N501Y,NS3_S253P,Spike_L18F,N_P80R,Spike_T20N,NSP3_K977Q,NSP6_G107del,NSP12_H725Y,NSP6_F108del,NSP3_S370L,N_G204R,NS8_E92K,Spike_P26S,NSP12_P323L,Spike_D614G,Spike_V1176F,NSP13_E341D)
hCoV-19/Turkey/HSGM-16166/2021	EPI_ISL_2139611	Mar-May 21	Europe / Turkey	Human	Original	P.1		GR	(NSP3_R810C,Spike_R190S,NSP6_S106del,Spike_H655Y,Spike_E484K,N_R203K,NSP14_P203H,Spike_K417T,Spike_T1027I,Spike_D138Y,Spike_N501Y,NS3_S253P,NSP3_G171D,Spike_L18F,N_P80R,Spike_T20N,NSP3_K977Q,NSP6_G107del,NSP3_W1498C,NSP6_F108del,NSP3_S370L,NSP3_E643G,N_G204R,NS8_E92K,Spike_P26S,NSP12_P323L,Spike_D614G,Spike_V1176F,NSP13_E341D)
hCoV-19/Turkey/HSGM-19125/2021	EPI_ISL_2139612	Mar-May 21	Europe / Turkey	Human	Original	B.1.351		GH	(E_P71L,NSP3_K837N,NS3_G254stop,NSP16_A188T,Spike_K417N,NSP6_S106del,Spike_E484K,Spike_A701V,Spike_N501Y,Spike_A243del,Spike_L18F,Spike_D215G,Spike_L244del,NSP6_G107del,N_T205I,NSP6_F108del,Spike_L242del,NS3_Q57H,NSP2_T85I,Spike_D80A,NS3_W131L,NSP4_Y205H,NSP5_K90R,Spike_D614G,NSP12_P323H,NS3_S171L)
hCoV-19/Turkey/HSGM-19096/2021	EPI_ISL_2139613	Mar-May 21	Europe / Turkey	Human	Original	B.1.351		GH	(E_P71L,NSP3_K837N,Spike_K417N,NSP6_S106del,Spike_E484K,Spike_A701V,Spike_N501Y,NSP4_L264F,Spike_A243del,Spike_D215G,Spike_L244del,NSP6_G107del,N_T205I,NSP6_F108del,Spike_L242del,NS3_Q57H,NSP2_T85I,Spike_D80A,NSP12_P323L,NSP5_K90R,Spike_D614G,NSP6_M143I,NS3_S171L)
hCoV-19/Turkey/HSGM-18622/2021	EPI_ISL_2139614	Mar-May 21	Europe / Turkey	Human	Original	B.1.351		GH	(E_P71L,NSP3_K837N,NS3_G254stop,Spike_K417N,NSP6_S106del,Spike_E484K,NSP14_A360S,Spike_A701V,Spike_N501Y,Spike_A243del,Spike_L18F,NS8_I74F,Spike_D215G,Spike_L244del,NSP6_G107del,Spike_D1260Y,NSP1_L177F,N_T205I,NSP6_F108del,Spike_L242del,NS3_Q57H,NSP2_T85I,Spike_D80A,NS3_W131L,NSP5_K90R,Spike_D614G,NSP12_P323H,NS3_S171L)
hCoV-19/Turkey/HSGM-19098/2021	EPI_ISL_2139615	Mar-May 21	Europe / Turkey	Human	Original	B.1.351		GH	(E_P71L,NSP3_K837N,Spike_K417N,NSP6_S106del,Spike_E484K,Spike_A701V,Spike_N501Y,NSP4_L264F,Spike_A243del,Spike_D215G,Spike_L244del,NSP6_G107del,N_T205I,NSP6_F108del,Spike_L242del,NS3_Q57H,NSP2_T85I,Spike_D80A,NSP12_P323L,NSP5_K90R,Spike_D614G,NSP6_M143I,NS3_S171L)
hCoV-19/Turkey/HSGM-19097/2021	EPI_ISL_2139616	Mar-May 21	Europe / Turkey	Human	Original	B.1.351		GH	(E_P71L,NSP3_K837N,NSP2_L448P,Spike_K417N,NSP6_S106del,Spike_E484K,Spike_A701V,Spike_N501Y,NSP4_L264F,Spike_A243del,Spike_D215G,Spike_L244del,NSP6_G107del,N_T205I,NSP6_F108del,Spike_L242del,NS3_Q57H,NSP2_T85I,Spike_D80A,NSP12_P323L,NSP5_K90R,Spike_D614G,NSP6_M143I,NS3_S171L)
hCoV-19/Turkey/HSGM-17601/2021	EPI_ISL_2139617	Mar-May 21	Europe / Turkey	Human	Original	B.1.351		GH	(E_P71L,NSP3_K837N,Spike_K417N,NSP6_S106del,Spike_E484K,NSP2_T429I,Spike_A701V,Spike_N501Y,Spike_A243del,Spike_D215G,NSP3_S794L,Spike_L244del,NSP6_G107del,N_T205I,NSP6_F108del,Spike_L242del,NS3_Q57H,NSP2_T85I,Spike_D80A,NSP12_P323L,NSP5_K90R,Spike_D614G,NS3_S171L,Spike_A653V)
hCoV-19/Turkey/HSGM-17057/2021	EPI_ISL_2139618	Mar-May 21	Europe / Turkey	Human	Original	B.1.351		GH	(E_P71L,NSP3_K837N,Spike_K417N,NSP6_S106del,Spike_E484K,Spike_A701V,Spike_N501Y,NSP4_L264F,Spike_A243del,Spike_D215G,Spike_L244del,NSP6_G107del,N_T205I,NSP6_F108del,Spike_L242del,NS3_Q57H,NSP2_T85I,Spike_D80A,NSP12_P323L,NSP5_K90R,Spike_D614G,NSP6_M143I,NS3_S171L)
hCoV-19/Turkey/HSGM-17819/2021	EPI_ISL_2139619	Mar-May 21	Europe / Turkey	Human	Original	B.1.351.2		GH	(E_P71L,NSP3_K837N,NSP3_N1778S,Spike_K417N,NSP3_A1395S,NSP6_S106del,Spike_E484K,Spike_A701V,Spike_L5F,Spike_N501Y,Spike_A243del,Spike_L18F,Spike_D215G,Spike_L244del,NSP6_G107del,N_T205I,NSP6_F108del,Spike_L242del,NS3_Q57H,NSP2_T85I,Spike_D80A,NSP5_A193V,NSP12_P323L,NSP5_K90R,Spike_D614G,NS3_S171L)
hCoV-19/Turkey/HSGM-17072/2021	EPI_ISL_2139620	Mar-May 21	Europe / Turkey	Human	Original	B.1.351		GH	(E_P71L,NSP3_K837N,Spike_K417N,NSP6_S106del,Spike_E484K,Spike_A701V,Spike_N501Y,NSP4_L264F,Spike_A243del,Spike_D215G,Spike_L244del,NSP6_G107del,N_T205I,NSP6_F108del,Spike_L242del,NS3_Q57H,NSP2_T85I,Spike_D80A,NSP12_P323L,NSP5_K90R,Spike_D614G,NSP6_M143I,NS3_S171L)
hCoV-19/Turkey/HSGM-16463/2021	EPI_ISL_2139621	Mar-May 21	Europe / Turkey	Human	Original	B.1.351		GH	(E_P71L,NS8_L118V,NSP3_K837N,NSP3_S93F,Spike_K417N,NS8_I121L,NSP6_S106del,Spike_E484K,Spike_A701V,Spike_N501Y,Spike_A243del,Spike_D215G,NSP3_T1002I,NS8_F120V,Spike_L244del,NSP6_G107del,N_T205I,NSP6_F108del,Spike_L242del,NS3_Q57H,NSP5_T93I,NSP2_T85I,Spike_D80A,Spike_A879S,NSP12_P323L,NSP13_K584N,NSP5_K90R,Spike_D614G,NSP2_D23N,NSP13_T588I,NS3_S171L)
hCoV-19/Turkey/HSGM-16958/2021	EPI_ISL_2139622	Mar-May 21	Europe / Turkey	Human	Original	B.1.351		GH	(E_P71L,NSP3_K837N,Spike_K417N,NSP6_S106del,Spike_E484K,Spike_A701V,Spike_N501Y,NSP4_L264F,Spike_A243del,Spike_D215G,Spike_L244del,NSP6_G107del,N_T205I,NSP6_F108del,Spike_L242del,NS3_Q57H,NSP2_T85I,Spike_D80A,NSP12_P323L,NSP5_K90R,Spike_D614G,NSP6_M143I,NS3_S171L)
hCoV-19/Turkey/HSGM-16965/2021	EPI_ISL_2139623	Mar-May 21	Europe / Turkey	Human	Original	B.1.351		GH	(E_P71L,NSP3_K837N,NS3_G254stop,Spike_K417N,NSP6_S106del,Spike_E484K,Spike_A701V,Spike_P384L,Spike_N501Y,Spike_A243del,Spike_L18F,Spike_D215G,Spike_L244del,NSP6_G107del,N_T205I,NSP6_F108del,Spike_L242del,NS3_Q57H,NSP2_T85I,Spike_D80A,NS3_W131L,NSP5_K90R,Spike_D614G,NSP12_P323H,NS3_S171L)
hCoV-19/Turkey/HSGM-17788/2021	EPI_ISL_2139624	Mar-May 21	Europe / Turkey	Human	Original	B.1.351		GH	(E_P71L,NSP3_K837N,NS3_G254stop,Spike_K417N,NSP6_S106del,Spike_E484K,Spike_A701V,Spike_N501Y,Spike_A243del,Spike_L18F,NS8_I74F,Spike_D215G,Spike_L244del,NSP6_G107del,Spike_D1260Y,N_T205I,NSP6_F108del,Spike_L242del,NS3_Q57H,NSP2_T85I,Spike_D80A,NS3_W131L,NSP5_K90R,Spike_D614G,NSP12_P323H,NS3_S171L)
hCoV-19/Turkey/HSGM-17082/2021	EPI_ISL_2139625	Mar-May 21	Europe / Turkey	Human	Original	B.1.351		GH	(E_P71L,NSP3_K837N,Spike_K417N,NSP6_S106del,Spike_E484K,Spike_A701V,Spike_N501Y,NSP4_L264F,Spike_A243del,Spike_D215G,Spike_L244del,NSP6_G107del,N_T205I,NSP6_F108del,Spike_L242del,NS3_Q57H,NSP2_T85I,Spike_D80A,NSP12_P323L,NSP5_K90R,Spike_D614G,NSP6_M143I,NS3_S171L)
hCoV-19/Turkey/HSGM-17571/2021	EPI_ISL_2139626	Mar-May 21	Europe / Turkey	Human	Original	B.1.351		GH	(E_P71L,NSP3_K837N,NS3_G254stop,Spike_K417N,NSP6_S106del,Spike_E484K,NSP1_P80T,Spike_A701V,Spike_L5F,Spike_N501Y,NSP3_E906D,Spike_A243del,Spike_L18F,Spike_D215G,Spike_L244del,NSP6_G107del,NS3_R122I,N_T205I,NSP6_F108del,Spike_L242del,NS3_Q57H,NS8_R48I,NSP2_T85I,Spike_G75D,Spike_D80A,NS3_W131L,NSP5_K90R,Spike_D614G,NSP12_P323H,NS3_S171L)
hCoV-19/Turkey/HSGM-17397/2021	EPI_ISL_2139627	Mar-May 21	Europe / Turkey	Human	Original	B.1.351		GH	(E_P71L,NSP3_K837N,NS3_G254stop,Spike_K417N,NSP6_S106del,Spike_E484K,NSP15_R257C,Spike_A701V,Spike_N501Y,Spike_Q675H,Spike_A243del,Spike_L18F,Spike_D215G,Spike_L244del,NSP6_G107del,N_T205I,NSP6_F108del,Spike_L242del,NS3_Q57H,NSP2_T85I,Spike_D80A,NS3_W131L,NSP5_K90R,Spike_D614G,NSP12_P323H,NS3_S171L)
hCoV-19/Turkey/HSGM-17650/2021	EPI_ISL_2139628	Mar-May 21	Europe / Turkey	Human	Original	B.1.351		GH	(E_P71L,NSP3_K837N,NS3_G254stop,Spike_K417N,NSP6_S106del,Spike_E484K,Spike_A701V,NSP6_D102G,Spike_A243del,Spike_L18F,Spike_D215G,Spike_L244del,NSP6_G107del,NSP3_D9A,N_T205I,NSP6_F108del,Spike_L242del,NS3_Q57H,NSP2_T85I,Spike_D80A,Spike_G1219C,NS3_W131L,NSP5_K90R,Spike_D614G,NSP12_P323H,Spike_G252V,NS3_S171L)
hCoV-19/Turkey/HSGM-17620/2021	EPI_ISL_2139629	Mar-May 21	Europe / Turkey	Human	Original	B.1.351		GH	(E_P71L,NSP3_K837N,NS3_G254stop,Spike_K417N,NSP6_S106del,Spike_E484K,Spike_A701V,Spike_N501Y,Spike_A243del,Spike_L18F,NS8_I74F,Spike_D215G,Spike_L244del,NSP6_G107del,Spike_D1260Y,N_T205I,NSP6_F108del,Spike_L242del,NS3_Q57H,NSP2_T85I,Spike_D80A,NS3_W131L,NSP5_K90R,Spike_D614G,NSP12_P323H,NS3_S171L)
hCoV-19/Turkey/HSGM-17070/2021	EPI_ISL_2139630	Mar-May 21	Europe / Turkey	Human	Original	B.1.351		GH	(E_P71L,NSP3_K837N,Spike_K417N,NSP6_S106del,Spike_E484K,Spike_A701V,Spike_N501Y,NSP4_L264F,Spike_A243del,Spike_D215G,Spike_L244del,NSP6_G107del,N_T205I,NSP6_F108del,Spike_L242del,NS3_Q57H,NSP2_T85I,Spike_D80A,NSP12_P323L,NSP5_K90R,Spike_D614G,NSP6_L37F,NSP6_M143I,NS3_S171L)
hCoV-19/Turkey/HSGM-17008/2021	EPI_ISL_2139631	Mar-May 21	Europe / Turkey	Human	Original	B.1.351		GH	(E_P71L,NSP3_K837N,NS3_G254stop,Spike_K417N,NSP6_S106del,Spike_E484K,Spike_A701V,Spike_P384L,Spike_N501Y,Spike_A243del,Spike_L18F,Spike_D215G,Spike_L244del,NSP6_G107del,N_T205I,NSP6_F108del,Spike_L242del,NS3_Q57H,NSP2_T85I,Spike_D80A,NS3_W131L,NSP5_K90R,Spike_D614G,NSP12_P323H,NS3_S171L)
hCoV-19/Turkey/HSGM-17840/2021	EPI_ISL_2139632	Mar-May 21	Europe / Turkey	Human	Original	B.1.351		GH	(E_P71L,NSP3_K837N,Spike_K417N,NSP6_S106del,Spike_E484K,Spike_A701V,Spike_N501Y,NSP4_I382V,NSP4_L264F,Spike_A243del,Spike_D215G,Spike_L244del,NSP6_G107del,N_T205I,NSP6_F108del,Spike_L242del,NS3_Q57H,NSP2_T85I,Spike_D80A,NSP12_P323L,NSP5_K90R,Spike_D614G,NSP6_M143I,NS3_S171L)
hCoV-19/Turkey/HSGM-11212/2021	EPI_ISL_2158000	Mar-May 21	Europe / Turkey	Human	Original	B.1.619		G	(NSP3_E1789K,M_I82T,NSP3_A1305V,NSP6_G107del,NSP6_S106del,Spike_E484K,N_T205I,NSP6_F108del,Spike_T1027I,NSP4_A260V,N_P13L,N_S201I,Spike_S939F,Spike_I210T,NSP12_P323L,NSP6_M183I,Spike_D614G,Spike_N440K,Spike_D936N,NS7a_E22D)
hCoV-19/Turkey/HSGM-11103/2021	EPI_ISL_2158001	Mar-May 21	Europe / Turkey	Human	Original	B.1		GR	(NSP13_S350L,NSP3_G1308S,NSP6_G107del,NSP3_M951I,NSP6_S106del,N_R203K,NSP6_F108del,NSP4_D459T,NS8_S67F,N_G204R,NSP13_A362T,Spike_P1162S,Spike_I101T,NSP12_P323L,Spike_D614G)
hCoV-19/Turkey/HSGM-11214/2021	EPI_ISL_2158002	Mar-May 21	Europe / Turkey	Human	Original	B.1.619		G	(NSP3_E1789K,M_I82T,NSP2_R27C,NSP6_G107del,NSP6_S106del,Spike_E484K,N_T205I,NSP6_F108del,Spike_T1027I,N_P13L,N_S201I,Spike_S939F,Spike_I210T,NSP12_P323L,NSP6_M183I,Spike_D614G,Spike_N440K,Spike_D936N,NS7a_E22D)
hCoV-19/Turkey/HSGM-11088/2021	EPI_ISL_2158003	Mar-May 21	Europe / Turkey	Human	Original	B.1.36.10		O	(NSP2_S232A,Spike_R78K,Spike_H69del,NSP3_A231V,NSP13_P504L,N_S194L,Spike_A570D,NSP8_Q24R,Spike_D1118H,N_H145Y,NSP3_A1570S,NSP2_T528I,Spike_V70del,NSP8_I107V,Spike_A672V,NSP9_L42F)
hCoV-19/Turkey/HSGM-11201/2021	EPI_ISL_2158004	Mar-May 21	Europe / Turkey	Human	Original	B.1.1.7		GR	(NSP2_S232A,Spike_H69del,N_P199S,NSP3_A231V,NSP13_P504L,N_R203K,NSP8_Q24R,Spike_D1118H,N_H145Y,NSP3_A1570S,N_G204R,NSP2_T528I,Spike_V70del,NSP8_I107V,NSP12_P323L,Spike_A672V,Spike_D614G,NSP9_L42F)
hCoV-19/Turkey/HSGM-11195/2021	EPI_ISL_2158005	Mar-May 21	Europe / Turkey	Human	Original	B.1.36.7		GH	(N_S194L,NSP2_L448F,N_P13S,NS3_Q57H,Spike_I210del,NSP6_Y80C,NSP15_V10L,Spike_N501Y,N_V72I,NSP12_P323L,Spike_D614G,NSP3_T1365P)
hCoV-19/Turkey/HSGM-11136/2021	EPI_ISL_2158006	Mar-May 21	Europe / Turkey	Human	Original	B.1.36		GH	(NSP4_G116S,NSP15_S261L,N_S194L,NS3_Q57H,Spike_I210del,NSP3_S1682F,NSP13_A296S,NSP3_V56A,NSP12_P323L,NSP12_D153Y,Spike_D614G,N_S33C,NSP6_V149F)
hCoV-19/Turkey/HSGM-11122/2021	EPI_ISL_2158007	Mar-May 21	Europe / Turkey	Human	Original	B.1.36		GH	(NSP4_G116S,NSP2_R27C,NSP15_S261L,N_S194L,NS3_Q57H,Spike_I210del,NSP3_S1682F,NSP13_A296S,NSP3_V56A,NSP12_P323L,NSP12_D153Y,Spike_D614G,NSP6_V149F)
hCoV-19/Turkey/HSGM-11132/2021	EPI_ISL_2158008	Mar-May 21	Europe / Turkey	Human	Original	B.1.36		GH	(NSP4_G116S,NSP15_S261L,N_S194L,NS3_Q57H,Spike_I210del,NSP3_S1682F,NSP13_A296S,NSP3_V56A,NSP12_P323L,NSP12_D153Y,Spike_D614G,N_P326S,NSP6_V149F,NSP3_D806N)
hCoV-19/Turkey/HSGM-11536/2021	EPI_ISL_2158009	Mar-May 21	Europe / Turkey	Human	Original	B.1		O	(NS3_L203S,E_P71L,Spike_E484K,Spike_ins524TV,Spike_N501Y,Spike_T385del,NS6_I37del,Spike_ins1139PF,Spike_L546del,Spike_E298del,NS7a_A66del,NSP3_C55R,Spike_T299del,NS7a_C67del,NS3_L147del,Spike_L1166del,Spike_ins994RY,Spike_T547del,NS3_S171L,Spike_E1017del,Spike_K386del,NS3_ins178IS,NSP3_K837N,Spike_K417N,Spike_C1248del,NS7a_ins7VL,NS3_F231del,NS3_C148del,Spike_I210del,Spike_G545A,NS3_V202H,NS7a_in…
hCoV-19/Turkey/HSGM-11594/2021	EPI_ISL_2158010	Mar-May 21	Europe / Turkey	Human	Original	B.1		G	(NSP15_E264G,N_T205I,NSP3_Y246H,Spike_N501Y,NSP12_P323L,Spike_D614G,Spike_Y144del,Spike_G1124V)
hCoV-19/Turkey/HSGM-11584/2021	EPI_ISL_2158011	Mar-May 21	Europe / Turkey	Human	Original	B.1.1.189		GR	(N_G215C,Spike_H655Y,N_R203K,NSP4_A291T,N_G204R,NSP13_D105A,NSP12_P323L,Spike_D614G,Spike_Y144del,NSP2_P91L)
hCoV-19/Turkey/HSGM-11528/2021	EPI_ISL_2158012	Mar-May 21	Europe / Turkey	Human	Original	B.1		G	(NSP2_R27C,Spike_H655Y,Spike_E484K,NSP3_V747M,Spike_K417T,NSP12_M924I,Spike_G1219C,NSP12_P323L,Spike_D614G,Spike_Y144del,Spike_S12F)
hCoV-19/Turkey/HSGM-11081/2021	EPI_ISL_2158013	Mar-May 21	Europe / Turkey	Human	Original	B.1.1		GR	(NSP2_S543F,Spike_H655Y,N_R203K,N_D3Y,NSP14_L366F,NSP12_Q822H,N_G204R,Spike_A1020S,NSP12_P323L,Spike_D614G,Spike_Y144del,NSP9_L42F,NS3_G174C)
hCoV-19/Turkey/HSGM-11072/2021	EPI_ISL_2158014	Mar-May 21	Europe / Turkey	Human	Original	B.1.1		GR	(N_R203K,N_D3Y,NSP12_Q822H,N_G204R,NSP4_V434L,NSP12_P323L,Spike_D614G,Spike_Y144del,NSP9_L42F,NS3_G174C)
hCoV-19/Turkey/HSGM-B11195/2021	EPI_ISL_2158015	Mar-May 21	Europe / Turkey	Human	Original	B.1		G	(NSP2_R27C,Spike_N501Y,NSP12_P323L,Spike_D614G)
hCoV-19/Turkey/HSGM-B11437/2021	EPI_ISL_2158016	Mar-May 21	Europe / Turkey	Human	Original	B.1.1.274		GR	(NSP2_E197G,NSP2_R27C,Spike_T859I,N_R203K,NSP9_G82S,N_G204R,NSP12_P323L,Spike_D614G,NS3_G174C)
hCoV-19/Turkey/HSGM-B11301/2021	EPI_ISL_2158017	Mar-May 21	Europe / Turkey	Human	Original	B.1		G	(NSP2_R27C,NSP12_P323L,Spike_D614G)
hCoV-19/Turkey/HSGM-B10706/2021	EPI_ISL_2158018	Mar-May 21	Europe / Turkey	Human	Original	B.1.1		GR	(NSP2_R27C,N_R203K,N_G204R,NSP12_P323L,Spike_D614G)
hCoV-19/Turkey/HSGM-B11130/2021	EPI_ISL_2158019	Mar-May 21	Europe / Turkey	Human	Original	B.1		G	(NSP2_R27C,N_S194L,NSP10_T101I,NSP3_S1134L,NSP12_P323L,Spike_D614G,NSP6_V84F)
hCoV-19/Turkey/HSGM-B11182/2021	EPI_ISL_2158020	Mar-May 21	Europe / Turkey	Human	Original	A		O	(NSP2_A596V,Spike_E484K,NS7a_T115A,NS8_E92K,Spike_N501Y,NS8_L84S,NSP4_T492I)
hCoV-19/Turkey/HSGM-B11203/2021	EPI_ISL_2158021	Mar-May 21	Europe / Turkey	Human	Original	B.1		G	(E_P71L,NSP2_R27C,Spike_N501Y,NSP12_P323L,Spike_D614G)
hCoV-19/Turkey/HSGM-B10708/2021	EPI_ISL_2158022	Mar-May 21	Europe / Turkey	Human	Original	B.1		G	(NSP2_R27C,Spike_K417N,Spike_N501Y,NSP12_P323L,Spike_D614G)
hCoV-19/Turkey/HSGM-B11144/2021	EPI_ISL_2158023	Mar-May 21	Europe / Turkey	Human	Original	B.1		G	(NSP2_R27C,Spike_N501Y,NSP12_P323L,Spike_D614G)
hCoV-19/Turkey/HSGM-B11290/2021	EPI_ISL_2158024	Mar-May 21	Europe / Turkey	Human	Original	B.1		G	(NSP2_R27C,NSP12_P323L,Spike_D614G)
hCoV-19/Turkey/HSGM-B10698/2021	EPI_ISL_2158025	Mar-May 21	Europe / Turkey	Human	Original	B.1		G	(NSP2_R27C,NSP12_P323L,Spike_D614G)
hCoV-19/Turkey/HSGM-B11283/2021	EPI_ISL_2158026	Mar-May 21	Europe / Turkey	Human	Original	B.1		G	(NSP2_R27C,Spike_N501Y,NSP12_P323L,Spike_D614G)
hCoV-19/Turkey/HSGM-B10309/2021	EPI_ISL_2158027	Mar-May 21	Europe / Turkey	Human	Original	B.1		G	(NSP2_R27C,NSP12_P323L,Spike_D614G)
hCoV-19/Turkey/HSGM-B10395/2021	EPI_ISL_2158028	Mar-May 21	Europe / Turkey	Human	Original	B.1		G	(NSP2_R27C,Spike_N501Y,NSP12_P323L,Spike_D614G)
hCoV-19/Turkey/HSGM-B11456/2021	EPI_ISL_2158029	Mar-May 21	Europe / Turkey	Human	Original	B.1.1		GR	(NSP2_R27C,N_R203K,N_D3Y,N_G204R,NSP12_P323L,Spike_D614G)
hCoV-19/Turkey/HSGM-B11145/2021	EPI_ISL_2158030	Mar-May 21	Europe / Turkey	Human	Original	C.36		GH	(NSP2_R27C,NSP2_A247T,NS3_F105L,NS7b_L25F,NSP2_L501F,NS3_Q57H,NSP7_N78S,NSP15_V66L,NSP12_P323L,Spike_P681H,Spike_D614G,NSP16_K160R,NSP14_M501I)
hCoV-19/Turkey/HSGM-B10240/2021	EPI_ISL_2158031	Mar-May 21	Europe / Turkey	Human	Original	B.1		G	(NSP2_R27C,Spike_E484K,NSP12_P323L,Spike_D614G)
hCoV-19/Turkey/HSGM-B11453/2021	EPI_ISL_2158032	Mar-May 21	Europe / Turkey	Human	Original	B.1		G	(NSP2_R27C,NSP2_D409G,Spike_N501Y,NSP12_P323L,Spike_D614G)
hCoV-19/Turkey/HSGM-B11118/2021	EPI_ISL_2158033	Mar-May 21	Europe / Turkey	Human	Original	B.1		G	(NSP2_R27C,Spike_N501Y,NSP12_P323L,Spike_D614G)
hCoV-19/Turkey/HSGM-B11146/2021	EPI_ISL_2158034	Mar-May 21	Europe / Turkey	Human	Original	B.1		GH	(NSP2_R27C,NS3_F105L,NS7b_L25F,NS3_Q57H,NSP12_P323L,Spike_P681H,Spike_D614G,NSP16_K160R,NSP14_M501I)
hCoV-19/Turkey/HSGM-B10235/2021	EPI_ISL_2158035	Mar-May 21	Europe / Turkey	Human	Original	B.1.36.8		G	(NSP2_R27C,NSP12_P323L,Spike_D614G,NSP13_T127I)
hCoV-19/Turkey/HSGM-B11533/2021	EPI_ISL_2158036	Mar-May 21	Europe / Turkey	Human	Original	B.1		G	(NSP2_R27C,Spike_N501Y,NSP12_P323L,Spike_D614G)
hCoV-19/Turkey/HSGM-B10702/2021	EPI_ISL_2158037	Mar-May 21	Europe / Turkey	Human	Original	B.1		G	(NSP2_R27C,Spike_N501Y,NSP12_P323L,Spike_D614G)
hCoV-19/Turkey/HSGM-B10720/2021	EPI_ISL_2158038	Mar-May 21	Europe / Turkey	Human	Original	B.1.177		GV	(Spike_A1078S,Spike_P272L,NSP12_P323L,Spike_A262S,Spike_D614G,N_A220V,NSP12_R750H,Spike_A222V)
hCoV-19/Turkey/HSGM-B11266/2021	EPI_ISL_2158039	Mar-May 21	Europe / Turkey	Human	Original	B.1		G	(NSP2_R27C,NSP12_P323L,Spike_D614G)
hCoV-19/Turkey/HSGM-B11372/2021	EPI_ISL_2158040	Mar-May 21	Europe / Turkey	Human	Original	B.1.545		G	(NSP2_L462F,NSP2_R27C,Spike_N501Y,NSP12_P323L,Spike_D614G,NSP16_K160R,NSP3_P841S)
hCoV-19/Turkey/HSGM-B10236/2021	EPI_ISL_2158041	Mar-May 21	Europe / Turkey	Human	Original	B.1.469		GH	(Spike_V70F,NSP2_R27C,NSP3_G773R,N_T198I,NS3_F105L,NS3_Q57H,NSP7_N78S,Spike_A688S,NSP15_V66L,NSP12_P323L,Spike_D614G,Spike_P251S,NSP16_K160R,NSP14_A96V,NSP14_M501I)
hCoV-19/Turkey/HSGM-B10792/2021	EPI_ISL_2158042	Mar-May 21	Europe / Turkey	Human	Original	B.1		G	(NSP2_R27C,Spike_E484K,Spike_N501Y,NSP12_P323L,Spike_D614G)
hCoV-19/Turkey/HSGM-B11206/2021	EPI_ISL_2158043	Mar-May 21	Europe / Turkey	Human	Original	B.1		G	(NSP2_R27C,Spike_N501Y,NSP12_P323L,Spike_D614G)
hCoV-19/Turkey/HSGM-B11327/2021	EPI_ISL_2158044	Mar-May 21	Europe / Turkey	Human	Original	B.1		G	(NSP2_R27C,Spike_N501Y,NSP12_P323L,Spike_D614G)
hCoV-19/Turkey/HSGM-B10304/2021	EPI_ISL_2158045	Mar-May 21	Europe / Turkey	Human	Original	B.1.1.317		GR	(NSP3_H563Y,NS7a_T39I,NSP16_P134S,NSP2_G260E,N_R203K,NSP3_A1561V,N_G204R,NSP3_S1406F,Spike_P681H,Spike_D614G,N_A211V,NSP8_T141M)
hCoV-19/Turkey/HSGM-B11199/2021	EPI_ISL_2158046	Mar-May 21	Europe / Turkey	Human	Original	B.1.1.10		GR	(NSP2_R27C,Spike_S477N,NSP16_M270I,N_R203K,N_G204R,Spike_N501Y,NSP12_P323L,Spike_D614G)
hCoV-19/Turkey/HSGM-B11140/2021	EPI_ISL_2158047	Mar-May 21	Europe / Turkey	Human	Original	B.1		G	(NSP2_R27C,Spike_N501Y,NSP12_P323L,Spike_D614G)
hCoV-19/Turkey/HSGM-B11295/2021	EPI_ISL_2158048	Mar-May 21	Europe / Turkey	Human	Original	B.1		G	(NSP2_R27C,Spike_N501Y,NSP12_P323L,Spike_D614G)
hCoV-19/Turkey/HSGM-B10234/2021	EPI_ISL_2158049	Mar-May 21	Europe / Turkey	Human	Original	B.1.469		GH	(Spike_V70F,NSP3_G773R,N_T198I,NS3_F105L,NS3_Q57H,NSP7_N78S,Spike_A688S,NSP15_V66L,NSP12_P323L,Spike_P681H,Spike_D614G,Spike_P251S,NSP16_K160R,NSP14_A96V,NSP14_M501I)
hCoV-19/Turkey/HSGM-B11251/2021	EPI_ISL_2158050	Mar-May 21	Europe / Turkey	Human	Original	B.1		G	(NSP2_R27C,Spike_K417N,Spike_N501Y,NSP12_P323L,Spike_D614G)
hCoV-19/Turkey/HSGM-B11120/2021	EPI_ISL_2158051	Mar-May 21	Europe / Turkey	Human	Original	B.1.1		GR	(NSP2_G199E,NSP5_I78S,NS3_P42L,NSP3_T133I,N_R203K,NS8_T26I,N_G204L,N_Q380L,NSP3_I310T,NSP12_P323L,NSP5_K90R,Spike_D614G,NS3_V225A,NSP14_V125F,NS7b_A15S,Spike_A520S)
hCoV-19/Turkey/HSGM-B11564/2021	EPI_ISL_2158052	Mar-May 21	Europe / Turkey	Human	Original	B.1		G	(NSP2_M117V,NS3_S177I,N_M234I,NS3_L95F,N_D401Y,NSP12_P323L,NS3_Q185H,NSP15_A255V,Spike_D614G,NSP2_S473L,Spike_Q675H)
hCoV-19/Turkey/HSGM-B10398/2021	EPI_ISL_2158053	Mar-May 21	Europe / Turkey	Human	Original	B.1		G	(NSP2_R27C,NSP12_P323L,Spike_D614G)
hCoV-19/Turkey/HSGM-B10737/2021	EPI_ISL_2158054	Mar-May 21	Europe / Turkey	Human	Original	B.1		G	(NSP2_R27C,Spike_N501Y,NSP12_P323L,Spike_D614G)
hCoV-19/Turkey/HSGM-B11315/2021	EPI_ISL_2158055	Mar-May 21	Europe / Turkey	Human	Original	B.1		G	(NSP2_R27C,NSP2_T85I,Spike_N501Y,NSP12_P323L,Spike_D614G)
hCoV-19/Turkey/HSGM-B11205/2021	EPI_ISL_2158056	Mar-May 21	Europe / Turkey	Human	Original	B.1		G	(NSP2_R27C,Spike_N501Y,NSP12_P323L,Spike_D614G)
hCoV-19/Turkey/HSGM-B10301/2021	EPI_ISL_2158057	Mar-May 21	Europe / Turkey	Human	Original	B.1		G	(E_S68Y,NSP3_P1228S,N_S194L,Spike_T385I,NS3_T223I,NSP12_P323L,Spike_D614G,M_A2V,NSP6_V84F)
hCoV-19/Turkey/HSGM-B11193/2021	EPI_ISL_2158058	Mar-May 21	Europe / Turkey	Human	Original	B.1		G	(Spike_N501Y,NSP12_P323L,Spike_D614G)
hCoV-19/Turkey/HSGM-B11293/2021	EPI_ISL_2158059	Mar-May 21	Europe / Turkey	Human	Original	B.1		G	(NSP2_R27C,NSP2_T85I,NSP12_P323L,Spike_D614G)
hCoV-19/Turkey/HSGM-B10310/2021	EPI_ISL_2158060	Mar-May 21	Europe / Turkey	Human	Original	B.1.177		GV	(Spike_L18F,Spike_D215H,NSP6_L142F,N_D22N,NSP3_K610R,NSP13_Y31C,NSP12_P323L,Spike_D614G,N_A220V,Spike_Q677H,Spike_A222V)
hCoV-19/Turkey/HSGM-B10696/2021	EPI_ISL_2158061	Mar-May 21	Europe / Turkey	Human	Original	B.1.416.1		G	(NSP2_R27C,N_S194L,NS3_T223I,NSP12_P323L,Spike_D614G,NSP14_V510A,NSP6_V84F)
hCoV-19/Turkey/HSGM-B11535/2021	EPI_ISL_2158062	Mar-May 21	Europe / Turkey	Human	Original	B.1		G	(NSP2_R27C,Spike_N501Y,NSP12_P323L,Spike_D614G)
hCoV-19/Turkey/HSGM-B10228/2021	EPI_ISL_2158063	Mar-May 21	Europe / Turkey	Human	Original	B.1		GH	(NSP2_R27C,NSP9_P80L,NS3_Q57H,NSP12_P323L,Spike_D614G)
hCoV-19/Turkey/HSGM-B10716/2021	EPI_ISL_2158064	Mar-May 21	Europe / Turkey	Human	Original	B.1.1		GR	(NSP2_R27C,NS7b_E33V,N_R203K,N_G204R,NSP12_P323L,Spike_D614G)
hCoV-19/Turkey/HSGM-B11153/2021	EPI_ISL_2158065	Mar-May 21	Europe / Turkey	Human	Original	B.1		G	(NSP9_P80L,N_S194L,NSP12_R18H,Spike_P1162S,NS3_T223I,NSP12_P323L,Spike_D614G,NSP12_R583G,NSP6_V84F)
hCoV-19/Turkey/HSGM-B11420/2021	EPI_ISL_2158066	Mar-May 21	Europe / Turkey	Human	Original	B.1		G	(NSP2_M117V,NSP2_R27C,NS3_S177I,N_M234I,NS3_L95F,N_D401Y,NSP12_P323L,NS3_Q185H,NSP12_T141I,NSP15_A255V,Spike_D614G,NSP2_S473L,Spike_Q675H,NS8_P56S)
hCoV-19/Turkey/HSGM-B11218/2021	EPI_ISL_2158067	Mar-May 21	Europe / Turkey	Human	Original	B.1		G	(NSP2_R27C,Spike_N501Y,NSP12_P323L,Spike_D614G)
hCoV-19/Turkey/HSGM-B10732/2021	EPI_ISL_2158068	Mar-May 21	Europe / Turkey	Human	Original	B.1		G	(NSP2_R27C,Spike_E484K,Spike_N501Y,NSP12_P323L,Spike_D614G)
hCoV-19/Turkey/HSGM-B10697/2021	EPI_ISL_2158069	Mar-May 21	Europe / Turkey	Human	Original	B.1		G	(Spike_E780Q,NSP2_R27C,NSP12_P323L,Spike_D614G)
hCoV-19/Turkey/HSGM-B11142/2021	EPI_ISL_2158070	Mar-May 21	Europe / Turkey	Human	Original	B.1		GH	(NSP2_R27C,Spike_E324Q,NS3_S177I,N_M234I,NS3_Q57H,N_D401Y,Spike_T572I,NSP2_G173S,NSP12_P323L,NS3_Q185H,NSP15_A255V,Spike_D614G,NSP2_S473L,Spike_Q675H)
hCoV-19/Turkey/HSGM-B11405/2021	EPI_ISL_2158071	Mar-May 21	Europe / Turkey	Human	Original	B.1		G	(NSP2_R27C,NSP12_P323L,Spike_D614G)
hCoV-19/Turkey/HSGM-B10239/2021	EPI_ISL_2158072	Mar-May 21	Europe / Turkey	Human	Original	B.1		G	(NSP2_R27C,Spike_N501Y,NSP12_P323L,Spike_D614G)
hCoV-19/Turkey/HSGM-B11291/2021	EPI_ISL_2158073	Mar-May 21	Europe / Turkey	Human	Original	B.1		G	(Spike_H69del,E_P71L,Spike_F374A,Spike_Y380K,Spike_K417N,NSP6_G107del,Spike_V382E,NSP6_S106del,Spike_E484K,NSP6_F108del,Spike_A701V,NSP2_T85I,Spike_A372K,Spike_V70del,Spike_D80A,Spike_N501Y,Spike_S371Y,Spike_F377S,Spike_D614G,Spike_N370K,Spike_S383A)
hCoV-19/Turkey/HSGM-B11252/2021	EPI_ISL_2158074	Mar-May 21	Europe / Turkey	Human	Original	B.1.351		G	(Spike_H69del,E_P71L,Spike_K417N,NSP6_G107del,NSP6_S106del,Spike_E484K,NSP6_F108del,Spike_A701V,NSP2_T85I,Spike_V70del,Spike_D80A,Spike_N501Y,NSP12_P323L,NSP5_K90R,Spike_D614G)
hCoV-19/Turkey/HSGM-B11324/2021	EPI_ISL_2158075	Mar-May 21	Europe / Turkey	Human	Original	B.1		G	(NSP2_R27C,NSP6_G107del,NSP6_S106del,NSP6_F108del,NSP12_P323L,Spike_D614G)
hCoV-19/Turkey/HSGM-B11556/2021	EPI_ISL_2158076	Mar-May 21	Europe / Turkey	Human	Original	B.1		G	(NSP2_R27C,NSP6_G107del,NSP6_S106del,Spike_E484K,NSP6_F108del,Spike_N501Y,NSP12_P323L,Spike_D614G)
hCoV-19/Turkey/HSGM-B11298/2021	EPI_ISL_2158077	Mar-May 21	Europe / Turkey	Human	Original	B.1		G	(NSP2_R27C,NSP6_G107del,NSP6_S106del,Spike_E484K,NSP6_F108del,NSP12_P323L,Spike_D614G)
hCoV-19/Turkey/HSGM-B10775/2021	EPI_ISL_2158078	Mar-May 21	Europe / Turkey	Human	Original	B.1		G	(NSP2_R27C,Spike_K417N,NSP6_G107del,NSP6_S106del,NSP6_F108del,NSP12_P323L,Spike_D614G)
hCoV-19/Turkey/HSGM-B2184a/2021	EPI_ISL_2202500	Mar-May 21	Europe / Turkey	Human	Original	B.1		G	(NSP2_R27C,N_R203K,Spike_N501Y,NSP12_P323L,Spike_D614G)
hCoV-19/Turkey/HSGM-B2281/2021	EPI_ISL_2202503	Mar-May 21	Europe / Turkey	Human	Original	B.1		G	(NSP2_R27C,NSP12_P323L,Spike_D614G)
hCoV-19/Turkey/HSGM-B2198/2021	EPI_ISL_2202504	Mar-May 21	Europe / Turkey	Human	Original	B.1		G	(NSP2_R27C,NSP12_P323L,Spike_D614G)
hCoV-19/Turkey/HSGM-B2209/2021	EPI_ISL_2202507	Mar-May 21	Europe / Turkey	Human	Original	B.1		G	(NSP2_R27C,NSP2_T85I,Spike_N501Y,NSP12_P323L,Spike_D614G)
hCoV-19/Turkey/HSGM-B2216a/2021	EPI_ISL_2202508	Mar-May 21	Europe / Turkey	Human	Original	B.1		G	(NSP2_R27C,Spike_K417N,NSP12_P323L,Spike_D614G)
hCoV-19/Turkey/HSGM-B2183/2021	EPI_ISL_2202511	Mar-May 21	Europe / Turkey	Human	Original	B.1		G	(NSP2_R27C,NSP12_P323L,Spike_D614G)
hCoV-19/Turkey/HSGM-B2189b/2021	EPI_ISL_2202512	Mar-May 21	Europe / Turkey	Human	Original	B.1		G	(NSP2_R27C,Spike_K417N,NSP12_P323L,Spike_D614G)
hCoV-19/Turkey/HSGM-B2219/2021	EPI_ISL_2202514	Mar-May 21	Europe / Turkey	Human	Original	B.1		G	(NSP2_R27C,Spike_E484K,NSP12_P323L,Spike_D614G)
hCoV-19/Turkey/HSGM-B2256/2021	EPI_ISL_2202516	Mar-May 21	Europe / Turkey	Human	Original	B.1		G	(NSP2_R27C,Spike_N501Y,NSP12_P323L,Spike_D614G)
hCoV-19/Turkey/HSGM-B2185/2021	EPI_ISL_2202519	Mar-May 21	Europe / Turkey	Human	Original	B.1		G	(NSP2_R27C,Spike_N501Y,NSP12_P323L,Spike_D614G)
hCoV-19/Turkey/HSGM-B2192b/2021	EPI_ISL_2202520	Mar-May 21	Europe / Turkey	Human	Original	B.1		G	(NSP2_R27C,Spike_K417N,Spike_E484K,Spike_N501Y,NSP12_P323L,Spike_D614G)
hCoV-19/Turkey/HSGM-B2249/2021	EPI_ISL_2202521	Mar-May 21	Europe / Turkey	Human	Original	B.1		G	(NSP2_R27C,Spike_N501Y,NSP12_P323L,Spike_D614G)
hCoV-19/Turkey/HSGM-B2282/2021	EPI_ISL_2202524	Mar-May 21	Europe / Turkey	Human	Original	B.1		G	(NSP2_R27C,Spike_K417N,Spike_N501Y,NSP12_P323L,Spike_D614G)
hCoV-19/Turkey/HSGM-B2214/2021	EPI_ISL_2202526	Mar-May 21	Europe / Turkey	Human	Original	B.1		G	(NSP2_R27C,NSP2_T85I,NSP12_P323L,Spike_D614G)
hCoV-19/Turkey/HSGM-B2223/2021	EPI_ISL_2202527	Mar-May 21	Europe / Turkey	Human	Original	B.1		G	(NSP2_R27C,Spike_N501Y,NSP12_P323L,Spike_D614G)
hCoV-19/Turkey/HSGM-B2276/2021	EPI_ISL_2202530	Mar-May 21	Europe / Turkey	Human	Original	B.1		G	(NSP2_R27C,Spike_N501Y,NSP12_P323L,Spike_D614G)
hCoV-19/Turkey/HSGM-B2235/2021	EPI_ISL_2202531	Mar-May 21	Europe / Turkey	Human	Original	B.1		G	(NSP2_R27C,Spike_N501Y,NSP12_P323L,Spike_D614G)
hCoV-19/Turkey/HSGM-B2228/2021	EPI_ISL_2202534	Mar-May 21	Europe / Turkey	Human	Original	B.1		G	(NSP2_R27C,NSP12_P323L,Spike_D614G)
hCoV-19/Turkey/HSGM-B2213/2021	EPI_ISL_2202536	Mar-May 21	Europe / Turkey	Human	Original	B.1		G	(NSP2_R27C,Spike_K417N,NSP12_P323L,Spike_D614G)
hCoV-19/Turkey/HSGM-B2204/2021	EPI_ISL_2202538	Mar-May 21	Europe / Turkey	Human	Original	B.1		G	(NSP2_R27C,Spike_N501Y,NSP12_P323L,Spike_D614G)
hCoV-19/Turkey/HSGM-B2241/2021	EPI_ISL_2202539	Mar-May 21	Europe / Turkey	Human	Original	B.1.351		G	(NSP2_R27C,Spike_D80A,Spike_N501Y,NSP12_P323L,Spike_D614G)
hCoV-19/Turkey/HSGM-B2232/2021	EPI_ISL_2202541	Mar-May 21	Europe / Turkey	Human	Original	B.1		G	(NSP2_R27C,Spike_N501Y,NSP12_P323L,Spike_D614G)
hCoV-19/Turkey/HSGM-B2216b/2021	EPI_ISL_2202543	Mar-May 21	Europe / Turkey	Human	Original	B.1.153		G	(NSP2_R27C,Spike_N501Y,Spike_D614G)
hCoV-19/Turkey/HSGM-B2177/2021	EPI_ISL_2202545	Mar-May 21	Europe / Turkey	Human	Original	B.1		G	(NSP2_R27C,Spike_N501Y,NSP12_P323L,Spike_D614G)
hCoV-19/Turkey/HSGM-B2205/2021	EPI_ISL_2202548	Mar-May 21	Europe / Turkey	Human	Original	B.1		G	(NSP2_R27C,Spike_K417N,Spike_E484K,NSP14_L493F,Spike_N501Y,NSP12_P323L,Spike_D614G)
hCoV-19/Turkey/HSGM-B2193/2021	EPI_ISL_2202549	Mar-May 21	Europe / Turkey	Human	Original	B.1		G	(NSP2_R27C,Spike_N501Y,NSP12_P323L,Spike_D614G)
hCoV-19/Turkey/HSGM-B2284/2021	EPI_ISL_2202551	Mar-May 21	Europe / Turkey	Human	Original	B.1		G	(NSP2_R27C,Spike_K417N,NSP12_P323L,Spike_D614G)
hCoV-19/Turkey/HSGM-B2195/2021	EPI_ISL_2202553	Mar-May 21	Europe / Turkey	Human	Original	B.1		G	(NSP2_R27C,NSP12_P323L,Spike_D614G)
hCoV-19/Turkey/HSGM-B2233/2021	EPI_ISL_2202555	Mar-May 21	Europe / Turkey	Human	Original	B.1		G	(NSP2_R27C,Spike_N501Y,NSP12_P323L,Spike_D614G)
hCoV-19/Turkey/HSGM-B2208/2021	EPI_ISL_2202556	Mar-May 21	Europe / Turkey	Human	Original	B.1		G	(NSP2_R27C,NSP2_T85I,Spike_N501Y,NSP12_P323L,Spike_D614G)
hCoV-19/Turkey/HSGM-B2218/2021	EPI_ISL_2202559	Mar-May 21	Europe / Turkey	Human	Original	B.1		G	(NSP2_R27C,NSP12_P323L,Spike_D614G)
hCoV-19/Turkey/HSGM-B2231/2021	EPI_ISL_2202560	Mar-May 21	Europe / Turkey	Human	Original	B.1		G	(NSP2_R27C,Spike_E484K,Spike_N501Y,NSP12_P323L,Spike_D614G)
hCoV-19/Turkey/HSGM-B2234/2021	EPI_ISL_2202563	Mar-May 21	Europe / Turkey	Human	Original	B.1		G	(NSP2_R27C,NSP12_P323L,Spike_D614G)
hCoV-19/Turkey/HSGM-B2179/2021	EPI_ISL_2202564	Mar-May 21	Europe / Turkey	Human	Original	B.1		G	(NSP2_R27C,Spike_K417N,Spike_N501Y,NSP12_P323L,Spike_D614G)
hCoV-19/Turkey/HSGM-B2243/2021	EPI_ISL_2202566	Mar-May 21	Europe / Turkey	Human	Original	B.1		G	(NSP2_R27C,Spike_K417N,Spike_N501Y,NSP12_P323L,Spike_D614G)
hCoV-19/Turkey/HSGM-B2273/2021	EPI_ISL_2202568	Mar-May 21	Europe / Turkey	Human	Original	B.1		G	(NSP2_R27C,NSP2_T85I,NSP12_P323L,Spike_D614G)
hCoV-19/Turkey/HSGM-B2244/2021	EPI_ISL_2202570	Mar-May 21	Europe / Turkey	Human	Original	B.1.153		G	(NSP2_R27C,Spike_N501Y,Spike_D614G)
hCoV-19/Turkey/ERAGEM-001/2020	EPI_ISL_424366	Mar-May 20	Europe / Turkey / Kayseri	Human	Vero E6 P4	B.4	Oropharyngeal swab	O	(NSP2_V198I,Spike_V772I,NSP6_L37F)
hCoV-19/Turkey/IST-GLAB-008/2020	EPI_ISL_427391	Mar-May 20	Europe / Turkey / Istanbul	Human	Original	B.1.9	Oropharyngeal swab	GH	(NSP13_S485L,NSP3_S93F,NS3_Q57H,NSP12_P323L,Spike_D614G)
hCoV-19/Turkey/HSGM-4706/2020	EPI_ISL_428712	Mar-May 20	Europe / Turkey / Karaman	Human	Original	B.1	Sputum	GH	(NS3_Q57H,NSP12_P323L,NSP3_Q1884H,Spike_D614G,NSP6_L37F)
hCoV-19/Turkey/HSGM-5516/2020	EPI_ISL_428713	Mar-May 20	Europe / Turkey / Ankara	Human	Original	B.4	Sputum	O	(NSP2_V198I,NSP3_T133I,NS8_Q72H,NSP6_L37F,NSP3_A602V)
hCoV-19/Turkey/HSGM-5602/2020	EPI_ISL_428714	Mar-May 20	Europe / Turkey / Kastamonu	Human	Original	B.1	Sputum	GH	(NS3_Q57H,NSP12_P323L,Spike_D614G)
hCoV-19/Turkey/HSGM-5624/2020	EPI_ISL_428715	Mar-May 20	Europe / Turkey / Nevsehir	Human	Original	B.1.459	Sputum	GH	(NS3_Q57H,M_V66L,NSP12_P323L,Spike_D614G)
hCoV-19/Turkey/HSGM-5711/2020	EPI_ISL_428716	Mar-May 20	Europe / Turkey / Ankara	Human	Original	B.1.36	Sputum	GH	(N_S194L,NS3_Q57H,NSP12_P323L,Spike_D614G)
hCoV-19/Turkey/HSGM-5769/2020	EPI_ISL_428717	Mar-May 20	Europe / Turkey / Kocaeli	Human	Original	B.1	Sputum	GH	(NSP9_T19I,NS3_Q57H,NS8_S54L,NSP12_P323L,NSP16_R216N,Spike_D614G)
hCoV-19/Turkey/HSGM-5770/2020	EPI_ISL_428718	Mar-May 20	Europe / Turkey / Kocaeli	Human	Original	B	Sputum	O	(NSP12_G228C,N_S202N)
hCoV-19/Turkey/HSGM-7718/2020	EPI_ISL_428719	Mar-May 20	Europe / Turkey / Siirt	Human	Original	B.1.9.5	Sputum	GH	(NSP13_S485L,NS3_Q57H,NSP12_P323L,Spike_D614G)
hCoV-19/Turkey/HSGM-8001/2020	EPI_ISL_428720	Mar-May 20	Europe / Turkey / Ankara	Human	Original	B.1	Sputum	GH	(Spike_N679K,NS3_Q57H,NSP8_A53S,NSP12_P323L,Spike_D614G)
hCoV-19/Turkey/HSGM-8003/2020	EPI_ISL_428721	Mar-May 20	Europe / Turkey / Ankara	Human	Original	B.1.459	Sputum	GH	(NS3_Q57H,M_V66L,NSP12_P323L,Spike_D614G)
hCoV-19/Turkey/HSGM-8010/2020	EPI_ISL_428722	Mar-May 20	Europe / Turkey / Balikesir	Human	Original	B.4	Sputum	O	(NSP2_V198I,NSP2_R27C,NSP9_T19I,NSP4_M33I,NSP6_L37F)
hCoV-19/Turkey/HSGM-8964/2020	EPI_ISL_428723	Mar-May 20	Europe / Turkey / Aksaray	Human	Original	B.1.36	Sputum	GH	(N_S194L,NS3_Q57H,NSP12_P323L,Spike_D614G,NSP2_A26T)
hCoV-19/Turkey/VETAL1902_1/2020	EPI_ISL_435057	Mar-May 20	Europe / Turkey / AdÄ±yaman	Human	Vero P3	B.1.1	Oropharyngeal swab	GR	(NSP3_A1006V,NSP6_N40K,N_F17W,N_R203K,N_G19del,N_N8S,N_G18W,Spike_Q895stop,NSP6_F42L,NSP6_A41C,N_N11C,N_Q7K,N_I15Y,N_P20T,NSP3_A1120V,N_G204R,N_A12T,N_R10K,N_T16V,NSP12_P323L,Spike_D614G,NSP6_L37F,NSP6_Y38V,N_R14H,NSP6_E39stop,NSP13_D204Y,N_Q9A)
hCoV-19/Turkey/Istanbul-BezmCoV1/2020	EPI_ISL_457824	Mar-May 20	Europe / Turkey / Istanbul	Human	Vero P2	B.1.9.5		GH	(NSP1_F143del,NSP13_S485L,NSP1_K141del,NSP1_S142del,NS3_Q57H,NSP12_P323L,Spike_D614G)
hCoV-19/Turkey/KU-001/2020	EPI_ISL_495411	Mar-May 20	Europe / Turkey / Kars Province	Human	Original	B.1.1.181	Nasopharyngeal swab	GR	(Spike_M900I,N_R203K,NS7a_V104F,N_G204R,NSP12_P323L,Spike_D614G)
hCoV-19/Turkey/KU-002/2020	EPI_ISL_495412	Mar-May 20	Europe / Turkey / Kars Province	Human	Original	B.1.1.181	Nasopharyngeal swab	GR	(Spike_M900I,N_R203K,NSP3_V766M,NS7a_V104F,N_G204R,NSP12_P323L,Spike_D614G)
hCoV-19/Turkey/KU-003/2020	EPI_ISL_495413	Mar-May 20	Europe / Turkey / Kars Province	Human	Original	B.1.1	Nasopharyngeal swab	GR	(Spike_M900I,N_R203K,NS7a_V104F,N_G204R,NSP12_P323L,Spike_D614G)
hCoV-19/Turkey/KU-004/2020	EPI_ISL_495414	Mar-May 20	Europe / Turkey / Kars Province	Human	Original	B.1.9.5	Nasopharyngeal swab	GH	(NSP13_S485L,NS3_Q57H,NSP12_P323L,Spike_D614G)
hCoV-19/Turkey/KU-005/2020	EPI_ISL_495415	Mar-May 20	Europe / Turkey / Kars Province	Human	Original	B.1.1.181	Nasopharyngeal swab	GR	(Spike_M900I,N_R203K,NSP3_V766M,NS7a_V104F,N_G204R,NSP12_P323L,Spike_D614G)
hCoV-19/Turkey/KU-006/2020	EPI_ISL_495416	Mar-May 20	Europe / Turkey / Kars Province	Human	Original	B.1.1.181	Nasopharyngeal swab	GR	(Spike_M900I,N_R203K,NS7a_V104F,N_G204R,NSP12_P323L,Spike_D614G)
hCoV-19/Turkey/KU-007/2020	EPI_ISL_495417	Mar-May 20	Europe / Turkey / Kars Province	Human	Original	B.1.9.5	Nasopharyngeal swab	GH	(NSP13_S485L,NSP3_P1200S,NS3_Q57H,NSP12_P323L,Spike_D614G)
hCoV-19/Turkey/KU-008/2020	EPI_ISL_495418	Mar-May 20	Europe / Turkey / Kars Province	Human	Original	B.1.1.181	Nasopharyngeal swab	GR	(Spike_M900I,N_R203K,NS7a_V104F,N_G204R,NSP12_P323L,Spike_D614G)
hCoV-19/Turkey/KU-009/2020	EPI_ISL_495419	Mar-May 20	Europe / Turkey / Kars Province	Human	Original	B.1	Nasopharyngeal swab	G	(NSP12_P323L,Spike_D614G)
hCoV-19/Turkey/KU-010/2020	EPI_ISL_495420	Mar-May 20	Europe / Turkey / Kars Province	Human	Original	B.1.1.181	Nasopharyngeal swab	GR	(Spike_M900I,N_R203K,NS7a_V104F,N_G204R,NSP12_P323L,Spike_D614G)
hCoV-19/Turkey/KU-011/2020	EPI_ISL_495421	Jun-Agu 20	Europe / Turkey / Kars Province	Human	Original	B.1.1.181	Nasopharyngeal swab	GR	(Spike_M900I,N_R203K,NSP3_V766M,NS7a_V104F,NSP3_V477F,N_G204R,NSP12_P323L,Spike_D614G)
hCoV-19/Turkey/KU-012/2020	EPI_ISL_495422	Mar-May 20	Europe / Turkey / Kars Province	Human	Original	B.1.1.181	Nasopharyngeal swab	GR	(Spike_M900I,N_R203K,NS7a_V104F,N_G204R,NSP12_P323L,Spike_D614G)
hCoV-19/Turkey/KU-013/2020	EPI_ISL_495423	Mar-May 20	Europe / Turkey / Kars Province	Human	Original	B.1.1	Nasopharyngeal swab	GR	(N_R203K,N_H300Y,N_G204R,NSP12_P323L,Spike_D614G,NSP6_L37F,NSP9_L42F)
hCoV-19/Turkey/KU-014/2020	EPI_ISL_495424	Mar-May 20	Europe / Turkey / Kars Province	Human	Original	B.1.1.181	Nasopharyngeal swab	GR	(Spike_M900I,N_R203K,NS7a_V104F,N_G204R,NSP12_P323L,Spike_D614G)
hCoV-19/Turkey/KU-015/2020	EPI_ISL_495425	Mar-May 20	Europe / Turkey / Kars Province	Human	Original	B.1.1.181	Nasopharyngeal swab	GR	(Spike_M900I,N_R203K,NSP3_V766M,NS7a_V104F,N_G204R,NSP12_P323L,Spike_D614G)
hCoV-19/Turkey/KU-016/2020	EPI_ISL_495426	Mar-May 20	Europe / Turkey / Kars Province	Human	Original	B.1	Nasopharyngeal swab	GH	(NSP10_T101I,NS3_Q57H,NSP2_T85I,NSP12_P323L,Spike_D614G,NSP6_L37F,M_A98S,NSP3_P723S)
hCoV-19/Turkey/KU-017/2020	EPI_ISL_495427	Mar-May 20	Europe / Turkey / Kars Province	Human	Original	B.1	Nasopharyngeal swab	G	(NSP12_P323L,Spike_D614G)
hCoV-19/Turkey/KU-018/2020	EPI_ISL_495428	Mar-May 20	Europe / Turkey / Kars Province	Human	Original	B.1.9.5	Nasopharyngeal swab	GH	(NSP13_S485L,NS3_Q57H,NSP12_P323L,Spike_D614G)
hCoV-19/Turkey/KU-019/2020	EPI_ISL_495429	Jun-Agu 20	Europe / Turkey / Kars Province	Human	Original	B.1.9.5	Nasopharyngeal swab	GH	(NSP13_S485L,NS3_Q57H,NSP12_P323L,Spike_D614G)
hCoV-19/Turkey/KU-020/2020	EPI_ISL_495430	Mar-May 20	Europe / Turkey / Kars Province	Human	Original	B.1.9.5	Nasopharyngeal swab	GH	(N_R195I,NSP13_S485L,NS3_Q57H,NSP12_P323L,Spike_D614G)
hCoV-19/Turkey/KU-021/2020	EPI_ISL_495431	Mar-May 20	Europe / Turkey / Kars Province	Human	Original	B.1.1.181	Nasopharyngeal swab	GR	(Spike_M900I,N_R203K,NSP3_V766M,NS7a_V104F,N_G204R,NSP12_P323L,Spike_D614G)
hCoV-19/Turkey/KU-022/2020	EPI_ISL_495432	Mar-May 20	Europe / Turkey / Kars Province	Human	Original	B.1.1	Nasopharyngeal swab	GR	(N_R203K,N_G204R,NSP12_P323L,Spike_D614G,NSP3_A861V,NSP9_L42F)
hCoV-19/Turkey/KU-023/2020	EPI_ISL_495433	Jun-Agu 20	Europe / Turkey / Kars Province	Human	Original	B.1.1.181	Nasopharyngeal swab	GR	(Spike_M900I,N_R203K,NSP3_V766M,NS7a_V104F,N_G204R,NSP12_P323L,Spike_D614G,NSP6_L37F)
hCoV-19/Turkey/KU-024/2020	EPI_ISL_495434	Mar-May 20	Europe / Turkey / Kars Province	Human	Original	B.1.9.5	Nasopharyngeal swab	GH	(N_R195I,NSP13_S485L,NS3_Q57H,NSP12_P323L,Spike_D614G)
hCoV-19/Turkey/KU-025/2020	EPI_ISL_495435	Mar-May 20	Europe / Turkey / Kars Province	Human	Original	B.1.1	Nasopharyngeal swab	GR	(NSP12_P94S,N_R203K,N_G204R,NSP12_P323L,Spike_D614G)
hCoV-19/Turkey/KU-026/2020	EPI_ISL_495436	Jun-Agu 20	Europe / Turkey / Kars Province	Human	Original	B.1.1.181	Nasopharyngeal swab	GR	(Spike_M900I,N_R203K,NSP3_V766M,NS7a_V104F,NSP3_V477F,N_G204R,NSP12_P323L,Spike_D614G)
hCoV-19/Turkey/KU-027/2020	EPI_ISL_495437	Mar-May 20	Europe / Turkey / Kars Province	Human	Original	B.1.9.5	Nasopharyngeal swab	GH	(N_R195I,NSP13_S485L,NS3_Q57H,NSP2_Q427H,NSP12_P323L,Spike_D614G)
hCoV-19/Turkey/KU-028/2020	EPI_ISL_495438	Mar-May 20	Europe / Turkey / Kars Province	Human	Original	B.1.1.181	Nasopharyngeal swab	GR	(Spike_M900I,N_R203K,NSP3_V766M,NS7a_V104F,N_G204R,NSP12_P323L,Spike_D614G)
hCoV-19/Turkey/KU-029/2020	EPI_ISL_495439	Mar-May 20	Europe / Turkey / Kars Province	Human	Original	B.1.9.5	Nasopharyngeal swab	GH	(N_R195I,NSP13_S485L,NS3_Q57H,NSP12_P323L,Spike_D614G)
hCoV-19/Turkey/KU-030/2020	EPI_ISL_495440	Mar-May 20	Europe / Turkey / Kars Province	Human	Original	B.1	Nasopharyngeal swab	G	(NSP12_P323L,Spike_D614G)
hCoV-19/Turkey/KU-031/2020	EPI_ISL_495441	Mar-May 20	Europe / Turkey / Kars Province	Human	Original	B.1.1	Nasopharyngeal swab	GR	(N_R203K,NSP3_E595D,N_H300Y,N_G204R,NSP12_P323L,Spike_D614G,NSP9_L42F)
hCoV-19/Turkey/KU-032/2020	EPI_ISL_495442	Mar-May 20	Europe / Turkey / Kars Province	Human	Original	B.1.9.5	Nasopharyngeal swab	GH	(NSP13_S485L,NS3_Q57H,NSP12_T26I,NSP12_P323L,Spike_D614G)
hCoV-19/Turkey/KU-033/2020	EPI_ISL_495443	Mar-May 20	Europe / Turkey / Kars Province	Human	Original	B.1.9.5	Nasopharyngeal swab	GH	(NSP13_S485L,NS3_Q57H,NSP12_P323L,Spike_D614G)
hCoV-19/Turkey/KU-034/2020	EPI_ISL_495444	Mar-May 20	Europe / Turkey / Kars Province	Human	Original	B.1.1.181	Nasopharyngeal swab	GR	(Spike_M900I,N_R203K,NS7a_V104F,N_G204R,NSP12_P323L,Spike_D614G)
hCoV-19/Turkey/KU-035/2020	EPI_ISL_495445	Jun-Agu 20	Europe / Turkey / Kars Province	Human	Original	B.1.9.5	Nasopharyngeal swab	GH	(N_R195I,NSP13_S485L,NS3_Q57H,NSP12_P323L,Spike_D614G,NSP8_S7N)
hCoV-19/Turkey/KU-036/2020	EPI_ISL_495446	Mar-May 20	Europe / Turkey / Kars Province	Human	Original	B.1.1.181	Nasopharyngeal swab	GR	(Spike_M900I,N_R203K,NSP3_V766M,NS7a_V104F,N_G204R,NSP12_P323L,Spike_D614G)
hCoV-19/Turkey/KU-037/2020	EPI_ISL_495447	Mar-May 20	Europe / Turkey / Kars Province	Human	Original	B.1.1.181	Nasopharyngeal swab	GR	(Spike_M900I,N_R203K,NSP3_V766M,NS7a_V104F,N_G204R,NSP12_P323L,Spike_D614G)
hCoV-19/Turkey/KU-038/2020	EPI_ISL_495448	Mar-May 20	Europe / Turkey / Kars Province	Human	Original	B.1.9.5	Nasopharyngeal swab	GH	(NSP13_S485L,NS3_Q57H,NSP12_P323L,Spike_D614G)
hCoV-19/Turkey/KU-039/2020	EPI_ISL_495449	Mar-May 20	Europe / Turkey / Kars Province	Human	Original	B.1.1.181	Nasopharyngeal swab	GR	(Spike_M900I,N_R203K,NSP3_V766M,NS7a_V104F,N_G204R,NSP12_P323L,Spike_D614G)
hCoV-19/Turkey/KU-040/2020	EPI_ISL_495450	Mar-May 20	Europe / Turkey / Kars Province	Human	Original	B.1.1.181	Nasopharyngeal swab	GR	(Spike_M900I,N_R203K,NS7a_V104F,N_G204R,NSP12_P323L,Spike_D614G)
hCoV-19/Turkey/KU-041/2020	EPI_ISL_495451	Mar-May 20	Europe / Turkey / Kars Province	Human	Original	B.1.441	Nasopharyngeal swab	GH	(NSP14_T516I,N_L139F,N_S194L,NS3_Q57H,NSP12_P323L,Spike_D614G,NSP13_E244D)
hCoV-19/Turkey/KU-042/2020	EPI_ISL_495452	Mar-May 20	Europe / Turkey / Kars Province	Human	Original	B.1.1.181	Nasopharyngeal swab	GR	(Spike_M900I,N_R203K,NSP3_V766M,NS7a_V104F,N_G204R,NSP12_P323L,Spike_D614G)
hCoV-19/Turkey/KU-043/2020	EPI_ISL_495453	Mar-May 20	Europe / Turkey / Kars Province	Human	Original	B.1.1.181	Nasopharyngeal swab	GR	(Spike_M900I,N_R203K,NSP3_V766M,NS7a_V104F,N_G204R,NSP12_P323L,Spike_D614G)
hCoV-19/Turkey/KU-044/2020	EPI_ISL_495454	Mar-May 20	Europe / Turkey / Kars Province	Human	Original	B.1.1.181	Nasopharyngeal swab	GR	(Spike_M900I,N_R203K,NS7a_V104F,N_G204R,NSP12_P323L,Spike_D614G)
hCoV-19/Turkey/KU-045/2020	EPI_ISL_495455	Mar-May 20	Europe / Turkey / Kars Province	Human	Original	B.1.9.5	Nasopharyngeal swab	GH	(NSP13_S485L,NS3_Q57H,NSP12_P323L,Spike_D614G)
hCoV-19/Turkey/KU-046/2020	EPI_ISL_495456	Mar-May 20	Europe / Turkey / Kars Province	Human	Original	B.1.1	Nasopharyngeal swab	GR	(NS3_D27Y,NSP3_R568H,NSP2_T412I,N_R203K,N_G204R,NSP12_P323L,Spike_D614G,NSP2_V126F)
hCoV-19/Turkey/KU-047/2020	EPI_ISL_495457	Mar-May 20	Europe / Turkey / Kars Province	Human	Original	B.1.9.5	Nasopharyngeal swab	GH	(N_R195I,NSP13_S485L,NS3_Q57H,NSP12_P323L,Spike_D614G)
hCoV-19/Turkey/DEN-PAU03/2020	EPI_ISL_708184	Jun-Agu 20	Europe / Turkey / Denizli	Human	Original	B.1.1		GR	(N_R203K,N_Q239del,N_G204R,N_Q240del,NSP12_P323L,Spike_D614G,NSP13_E201G)
hCoV-19/Turkey/DEN-PAU04/2020	EPI_ISL_708185	Jun-Agu 20	Europe / Turkey / Denizli	Human	Original	B.1.1		GR	(NS3_L85F,N_R203K,NS3_L140F,N_G204R,NSP12_P323L,Spike_D614G,NSP6_V149F,N_G25C)
hCoV-19/Turkey/DEN-PAU08/2020	EPI_ISL_708186	Jun-Agu 20	Europe / Turkey / Denizli	Human	Original	B.1.1		GR	(NSP3_N1721S,N_R203K,N_G204R,NSP12_P323L,Spike_D614G)
hCoV-19/Turkey/DEN-PAU10/2020	EPI_ISL_708188	Jun-Agu 20	Europe / Turkey / Denizli	Human	Original	B.1.1		GR	(NSP3_A1305V,N_R203K,N_G204R,N_G215S,NSP12_D824Y,NSP4_G309C,NSP12_P323L,Spike_D614G,N_S206F)
hCoV-19/Turkey/DEN-PAU11/2020	EPI_ISL_708189	Jun-Agu 20	Europe / Turkey / Denizli	Human	Original	B.1.1		GR	(N_R203K,NS3_L140F,N_G204R,NSP12_P323L,Spike_D614G,N_G25C)
hCoV-19/Turkey/DEN-PAU12/2020	EPI_ISL_708190	Jun-Agu 20	Europe / Turkey / Denizli	Human	Original	B.1.1		GR	(N_R203K,N_G204R,NSP12_P323L,NSP16_R216N,Spike_D614G)
hCoV-19/Turkey/DEN-PAU13/2020	EPI_ISL_708191	Jun-Agu 20	Europe / Turkey / Denizli	Human	Original	B.1.1		GR	(NSP1_M85del,NSP1_V86del,N_R203K,NSP1_V84del,N_Q239del,N_G204R,NSP1_H83del,N_Q240del,NSP12_P323L,Spike_D614G,NSP1_G82del)
hCoV-19/Turkey/DEN-PAU15/2020	EPI_ISL_708192	Jun-Agu 20	Europe / Turkey / Denizli	Human	Original	B.1.1		GR	(NSP3_N1721S,N_R203K,N_G204R,NSP12_P323L,Spike_D614G)
hCoV-19/Turkey/DEN-PAU17/2020	EPI_ISL_708193	Jun-Agu 20	Europe / Turkey / Denizli	Human	Original	B.1.9.5		GH	(N_S193T,NSP13_S485L,NS3_D27Y,NS3_Q57H,NSP12_P323L,Spike_D614G,NSP2_G313C)
hCoV-19/Turkey/DEN-PAU19/2020	EPI_ISL_708194	Jun-Agu 20	Europe / Turkey / Denizli	Human	Original	B.1.1		GR	(N_R203K,NS3_L140F,N_G204R,NSP12_P323L,Spike_D614G,N_G25C)
hCoV-19/Turkey/DEN-PAU14/2020	EPI_ISL_708195	Jun-Agu 20	Europe / Turkey / Denizli	Human	Original	B.1.1		GR	(NSP3_P968L,N_R203K,Spike_L5F,N_G204R,NSP12_P323L,NSP16_R216N,Spike_D614G)
hCoV-19/Turkey/HSGM-1143/2020	EPI_ISL_811136	Dec 20 - Feb 21	Europe / Turkey / Bursa	Human	Original	B.1.1.7	Oropharyngeal swab	GRY	(Spike_H69del,NS8_Q27stop,NSP3_T183I,Spike_T716I,NSP6_S106del,N_R203K,Spike_A570D,Spike_N501Y,NSP3_I1412T,Spike_P681H,Spike_Y144del,NSP6_G107del,NSP3_A890D,Spike_D1118H,NSP6_F108del,NS8_Y73C,N_G204R,Spike_V70del,NSP12_P323L,Spike_D614G,N_D3L,Spike_S982A,N_S235F)
hCoV-19/Turkey/HSGM-1169/2020	EPI_ISL_811137	Dec 20 - Feb 21	Europe / Turkey / Aksaray	Human	Original	B.1.1.7	Oropharyngeal swab	GRY	(Spike_H69del,NS8_Q27stop,NSP3_T183I,Spike_T716I,NS8_K68stop,NSP6_S106del,N_R203K,Spike_A570D,Spike_ins359KRIS,Spike_N501Y,NSP3_I1412T,Spike_P681H,Spike_Y144del,NSP6_G107del,NSP3_A890D,Spike_D1118H,NSP6_F108del,NS8_Y73C,N_G204R,Spike_V70del,NSP12_P323L,Spike_D614G,N_D3L,Spike_S982A,N_S235F)
hCoV-19/Turkey/HSGM-1170/2020	EPI_ISL_811138	Dec 20 - Feb 21	Europe / Turkey / Aksaray	Human	Original	B.1.1.7	Oropharyngeal swab	GRY	(Spike_H69del,NS8_Q27stop,NSP3_T183I,Spike_T716I,NS8_K68stop,NSP6_S106del,N_R203K,Spike_A570D,Spike_N501Y,NSP3_I1412T,Spike_P681H,Spike_Y144del,NSP6_G107del,NSP3_A890D,Spike_D1118H,NSP6_F108del,NS8_Y73C,N_G204R,Spike_V70del,NSP12_P323L,Spike_D614G,N_D3L,Spike_S982A,N_S235F)
hCoV-19/Turkey/HSGM-1202/2020	EPI_ISL_811139	Dec 20 - Feb 21	Europe / Turkey / Bursa	Human	Original	B.1.1.7	Oropharyngeal swab	GRY	(Spike_H69del,NS8_Q27stop,NSP3_T183I,Spike_T716I,NSP6_S106del,N_R203K,Spike_A570D,Spike_N501Y,NSP5_C160F,NSP3_I1412T,NS8_R52I,Spike_P681H,Spike_Y144del,NSP6_G107del,NSP3_A890D,Spike_D1118H,NSP6_F108del,NS8_Y73C,N_G204R,Spike_V70del,NSP12_P323L,Spike_D614G,N_D3L,Spike_S982A,N_S235F)
hCoV-19/Turkey/HSGM-1219/2021	EPI_ISL_811140	Dec 20 - Feb 21	Europe / Turkey / Aksaray	Human	Original	B.1.1.7	Oropharyngeal swab	GRY	(Spike_H69del,NS8_Q27stop,NSP3_T183I,Spike_T716I,NS8_K68stop,NSP6_S106del,N_R203K,Spike_A570D,Spike_N501Y,NSP3_I1412T,NS8_R52I,Spike_P681H,Spike_Y144del,NSP6_G107del,NSP3_A890D,Spike_D1118H,NSP6_F108del,NS8_Y73C,N_G204R,Spike_V70del,NSP12_P323L,Spike_D614G,N_D3L,Spike_S982A,N_S235F)
hCoV-19/Turkey/HSGM-1221/2021	EPI_ISL_811141	Dec 20 - Feb 21	Europe / Turkey / Aksaray	Human	Original	B.1.1.7	Oropharyngeal swab	GRY	(Spike_H69del,NS8_Q27stop,NSP3_T183I,Spike_T716I,NS8_K68stop,NSP6_S106del,N_R203K,Spike_A570D,Spike_N501Y,NSP3_I1412T,Spike_P681H,Spike_Y144del,NSP6_G107del,NSP3_A890D,Spike_D1118H,NSP6_F108del,NS8_Y73C,N_G204R,Spike_V70del,NSP12_P323L,Spike_D614G,N_D3L,Spike_S982A,N_S235F)
hCoV-19/Turkey/HSGM-1222/2021	EPI_ISL_811142	Dec 20 - Feb 21	Europe / Turkey / Aksaray	Human	Original	B.1.1.7	Oropharyngeal swab	GRY	(Spike_H69del,NS8_Q27stop,NSP3_T183I,Spike_T716I,NS8_K68stop,NSP6_S106del,N_R203K,Spike_A570D,Spike_N501Y,NSP3_I1412T,NS8_R52I,Spike_P681H,Spike_Y144del,NSP6_G107del,NSP3_A890D,Spike_D1118H,NSP6_F108del,NS8_Y73C,N_G204R,Spike_V70del,NSP12_P323L,Spike_D614G,N_D3L,Spike_S982A,N_S235F)
hCoV-19/Turkey/HSGM-1192/2020	EPI_ISL_811143	Dec 20 - Feb 21	Europe / Turkey / Kahramanmaras	Human	Original	B.1.1	Oropharyngeal swab	GR	(NSP14_I15T,NSP3_C55S,NSP3_P1228S,N_R203K,NSP2_T573I,NSP3_K1693N,NSP14_L177F,N_G204R,NS3_T175I,Spike_N501Y,NSP3_P1326L,N_Q389L,NSP12_P323L,Spike_D614G,Spike_Q675H,NS7b_A15S)
hCoV-19/Turkey/HSGM-1232/2021	EPI_ISL_894246	Dec 20 - Feb 21	Europe / Turkey	Human	Original	B.1.1.7	Oropharyngeal swab	GRY	(Spike_H69del,NS8_Q27stop,NSP3_T183I,Spike_T716I,NSP6_S106del,N_R203K,Spike_A570D,NSP13_K460R,Spike_N501Y,NSP3_I1412T,Spike_P681H,Spike_Y144del,NSP6_G107del,NSP3_A890D,Spike_D1118H,NSP6_F108del,NS8_Y73C,N_G204R,NSP1_E37D,Spike_V70del,NSP4_V125I,NSP12_P323L,Spike_D614G,N_D3L,Spike_S982A,N_S235F)
hCoV-19/Turkey/HSGM-1237/2021	EPI_ISL_894247	Dec 20 - Feb 21	Europe / Turkey	Human	Original	B.1.1.7	Oropharyngeal swab	GRY	(Spike_H69del,NS8_Q27stop,NSP3_T183I,Spike_T716I,NSP6_S106del,N_R203K,Spike_A570D,NSP8_Q24R,NSP13_K460R,Spike_N501Y,NSP3_I1412T,Spike_P681H,Spike_Y144del,NSP6_G107del,NSP3_A890D,Spike_D1118H,NSP6_F108del,NS8_Y73C,N_G204R,NS7a_L17F,Spike_V70del,NSP12_P323L,Spike_D614G,N_D3L,Spike_S982A,N_S235F)
hCoV-19/Turkey/HSGM-1238/2021	EPI_ISL_894248	Dec 20 - Feb 21	Europe / Turkey	Human	Original	B.1.1.7	Oropharyngeal swab	GR	(Spike_H69del,NS8_Q27stop,NSP3_T183I,Spike_T716I,NSP6_S106del,N_R203K,Spike_A570D,NSP8_Q24R,NSP13_K460R,NSP3_I1412T,Spike_P681H,Spike_Y144del,NSP6_G107del,NSP3_A890D,Spike_D1118H,NSP6_F108del,NS8_Y73C,N_G204R,Spike_V70del,NSP12_P323L,Spike_D614G,N_D3L,Spike_S982A,N_S235F)
hCoV-19/Turkey/HSGM-1239/2021	EPI_ISL_894249	Dec 20 - Feb 21	Europe / Turkey	Human	Original	B.1.1.7	Oropharyngeal swab	GRY	(Spike_H69del,NS8_Q27stop,NSP3_T183I,Spike_T716I,NSP6_S106del,N_R203K,Spike_A570D,NSP8_Q24R,NSP13_K460R,Spike_N501Y,NSP3_I1412T,Spike_Y144del,NSP3_T749A,Spike_M153T,NSP6_G107del,NSP3_A890D,Spike_D1118H,NSP6_F108del,NS8_Y73C,N_G204R,Spike_V70del,NSP12_P323L,Spike_D614G,N_D3L,N_S235F)
hCoV-19/Turkey/HSGM-1240/2021	EPI_ISL_894250	Dec 20 - Feb 21	Europe / Turkey	Human	Original	B.1.1.7	Oropharyngeal swab	GRY	(Spike_H69del,NS8_Q27stop,NSP3_T183I,Spike_T716I,NSP6_S106del,N_R203K,Spike_A570D,NSP8_Q24R,NSP13_K460R,Spike_N501Y,NSP3_I1412T,Spike_P681H,Spike_Y144del,NSP3_T749A,NSP6_G107del,NSP3_A890D,Spike_D1118H,NSP6_F108del,NS8_Y73C,N_G204R,Spike_V70del,NSP12_P323L,Spike_D614G,N_D3L,Spike_S982A,N_S235F)
hCoV-19/Turkey/HSGM-1250/2021	EPI_ISL_894251	Dec 20 - Feb 21	Europe / Turkey	Human	Original	B.1.1.7	Oropharyngeal swab	GRY	(Spike_H69del,NS8_Q27stop,NSP3_T183I,Spike_T716I,NSP6_S106del,N_R203K,Spike_A570D,NSP8_Q24R,NSP13_K460R,Spike_N501Y,NSP3_I1412T,Spike_P681H,Spike_Y144del,NSP3_T749A,NSP6_G107del,NSP3_A890D,Spike_D1118H,NSP6_F108del,NS8_Y73C,N_G204R,Spike_V70del,NSP12_P323L,Spike_D614G,N_D3L,Spike_S982A,N_S235F)
hCoV-19/Turkey/HSGM-1251/2021	EPI_ISL_894252	Dec 20 - Feb 21	Europe / Turkey	Human	Original	B.1.1.7	Oropharyngeal swab	GRY	(Spike_H69del,NS8_Q27stop,NSP3_T183I,Spike_T716I,NSP6_S106del,N_R203K,Spike_A570D,NSP8_Q24R,NSP13_K460R,Spike_N501Y,NSP3_I1412T,Spike_P681H,Spike_Y144del,NSP3_T749A,NSP6_G107del,NSP3_A890D,Spike_D1118H,NSP6_F108del,NS8_Y73C,N_G204R,Spike_V70del,NSP12_P323L,Spike_D614G,N_D3L,Spike_S982A,N_S235F)
hCoV-19/Turkey/HSGM-1252/2021	EPI_ISL_894253	Dec 20 - Feb 21	Europe / Turkey	Human	Original	B.1.1.7	Oropharyngeal swab	O	(Spike_H69del,NS8_Q27stop,NSP3_T183I,Spike_T716I,NSP6_S106del,N_R203K,Spike_A570D,NSP8_Q24R,NSP13_K460R,Spike_N501Y,NSP3_I1412T,Spike_P681H,Spike_Y144del,NSP3_T749A,NSP2_R27C,NSP6_G107del,NSP3_A890D,Spike_D1118H,NSP6_F108del,NS8_Y73C,N_G204R,Spike_V70del,Spike_D614G,N_D3L,Spike_S982A,N_S235F)
hCoV-19/Turkey/HSGM-1253/2021	EPI_ISL_894254	Dec 20 - Feb 21	Europe / Turkey	Human	Original	B.1.1.7	Oropharyngeal swab	GRY	(Spike_H69del,NS8_Q27stop,NSP3_T183I,Spike_T716I,NSP6_S106del,N_R203K,Spike_A570D,NSP8_Q24R,NSP13_K460R,Spike_N501Y,NSP3_I1412T,Spike_P681H,Spike_Y144del,NSP3_T749A,NSP6_G107del,NSP3_A890D,Spike_D1118H,NSP6_F108del,NS8_Y73C,N_G204R,Spike_V70del,NSP12_P323L,Spike_D614G,N_D3L,Spike_S982A,N_S235F)
hCoV-19/Turkey/HSGM-1254/2021	EPI_ISL_894255	Dec 20 - Feb 21	Europe / Turkey	Human	Original	B.1.1.7	Oropharyngeal swab	GRY	(Spike_H69del,NS8_Q27stop,NSP3_T183I,Spike_T716I,NS8_K68stop,NSP6_S106del,N_R203K,Spike_A570D,Spike_N501Y,NSP3_I1412T,Spike_P681H,Spike_Y144del,NSP3_T749A,NSP6_G107del,NSP3_A890D,Spike_D1118H,NSP6_F108del,NS8_Y73C,NS8_S67F,N_G204R,Spike_V70del,NSP12_P323L,Spike_D614G,N_D3L,Spike_S982A,N_S235F)
hCoV-19/Turkey/HSGM-1258/2021	EPI_ISL_894256	Dec 20 - Feb 21	Europe / Turkey	Human	Original	B.1.1.7	Oropharyngeal swab	GRY	(Spike_H69del,NS8_Q27stop,NSP3_T183I,Spike_T716I,NSP6_S106del,N_R203K,Spike_A570D,E_V58I,Spike_N501Y,NSP3_M1856I,NSP3_I1412T,Spike_P681H,Spike_Y144del,NSP3_S126L,NSP6_G107del,NSP3_A890D,Spike_D1118H,NSP6_F108del,NS8_Y73C,Spike_T323I,N_G204R,NSP16_P215L,Spike_V70del,NSP12_P323L,NSP16_R216N,Spike_D614G,N_D3L,Spike_S982A,N_S235F)
hCoV-19/Turkey/HSGM-1256/2021	EPI_ISL_894257	Dec 20 - Feb 21	Europe / Turkey	Human	Original	B.1.1.7	Oropharyngeal swab	GRY	(NSP3_F1572Y,Spike_H69del,NS8_Q27stop,NSP3_T183I,Spike_T716I,NSP6_S106del,N_R203K,Spike_A570D,Spike_N501Y,NSP3_I1412T,NSP2_K489E,Spike_P681H,Spike_Y144del,NSP6_G107del,NSP3_A890D,Spike_D1118H,NSP6_F108del,NS8_Y73C,NSP3_E387A,N_G204R,Spike_V70del,NSP12_P323L,Spike_D614G,N_D3L,Spike_S982A,N_S235F)
hCoV-19/Turkey/HSGM-1257/2021	EPI_ISL_894258	Dec 20 - Feb 21	Europe / Turkey	Human	Original	B.1.1.7	Oropharyngeal swab	O	(Spike_H69del,NS8_Q27stop,NSP3_T183I,Spike_T716I,NSP6_S106del,N_R203K,Spike_A570D,E_V58I,Spike_N501Y,NSP3_M1856I,NSP3_I1412T,Spike_P681H,Spike_Y144del,NSP2_L550F,NSP6_G107del,NSP3_A890D,Spike_D1118H,NSP6_F108del,NS8_Y73C,Spike_T323I,N_G204R,NSP16_P215L,Spike_V70del,NSP12_P323L,NSP16_R216N,Spike_D614G,N_D3L,Spike_S982A,N_S235F)
hCoV-19/Turkey/HSGM-1260/2021	EPI_ISL_894259	Dec 20 - Feb 21	Europe / Turkey	Human	Original	B.1.1.7	Oropharyngeal swab	GRY	(Spike_H69del,NS8_Q27stop,NSP3_T183I,Spike_T716I,NS8_K68stop,NSP6_S106del,N_R203K,Spike_A570D,Spike_N501Y,NSP3_I1412T,Spike_P681H,Spike_Y144del,NSP6_G107del,NSP3_A890D,Spike_D1118H,NSP6_F108del,NS8_Y73C,NS8_S67F,N_G204R,Spike_V70del,NSP12_P323L,Spike_D614G,N_D3L,Spike_S982A,N_S235F)
hCoV-19/Turkey/HSGM-1261/2021	EPI_ISL_894260	Dec 20 - Feb 21	Europe / Turkey	Human	Original	B.1.1.7	Oropharyngeal swab	GRY	(Spike_H69del,NS8_Q27stop,NSP3_T183I,Spike_T716I,NS8_K68stop,NSP6_S106del,N_R203K,Spike_A570D,Spike_N501Y,NSP3_I1412T,Spike_P681H,Spike_Y144del,NSP6_G107del,NSP3_A890D,Spike_D1118H,NSP6_F108del,NS8_Y73C,NS8_S67F,N_G204R,Spike_V70del,NSP12_P323L,Spike_D614G,N_D3L,Spike_S982A,N_S235F)
hCoV-19/Turkey/HSGM-1262/2021	EPI_ISL_894261	Dec 20 - Feb 21	Europe / Turkey	Human	Original	B.1.1.7	Oropharyngeal swab	GRY	(Spike_H69del,NS8_Q27stop,NSP3_T183I,Spike_T716I,NS8_K68stop,NSP6_S106del,N_R203K,Spike_A570D,Spike_N501Y,NSP3_I1412T,Spike_P681H,Spike_Y144del,NSP6_G107del,NSP3_A890D,Spike_D1118H,NSP6_F108del,NS8_Y73C,NS8_S67F,N_G204R,Spike_V70del,NSP12_P323L,Spike_D614G,N_D3L,Spike_S982A,N_S235F)
hCoV-19/Turkey/HSGM-1264/2021	EPI_ISL_894262	Dec 20 - Feb 21	Europe / Turkey	Human	Original	B.1.1.7	Oropharyngeal swab	GRY	(Spike_H69del,NS8_Q27stop,NSP3_T183I,Spike_T716I,NS8_K68stop,NSP6_S106del,N_R203K,Spike_A570D,Spike_N501Y,NSP3_I1412T,Spike_P681H,Spike_Y144del,NSP6_G107del,NSP3_A890D,Spike_D1118H,NSP6_F108del,NS8_Y73C,NS8_S67F,N_G204R,Spike_V70del,NSP12_P323L,Spike_D614G,N_D3L,Spike_S982A,N_S235F)
hCoV-19/Turkey/HSGM-1292/2021	EPI_ISL_894263	Dec 20 - Feb 21	Europe / Turkey	Human	Original	B.1.1.7	Oropharyngeal swab	GRY	(Spike_H69del,NS8_Q27stop,NSP3_T183I,Spike_T716I,NSP6_S106del,N_R203K,Spike_A570D,NSP13_K460R,Spike_N501Y,NSP3_I1412T,NS8_R52I,Spike_P681H,NSP14_E347G,Spike_Y144del,NSP6_G107del,NSP3_A890D,Spike_D1118H,NSP6_F108del,NSP3_I1460V,NS8_Y73C,N_G204R,Spike_V70del,NSP12_P323L,Spike_D614G,N_D3L,Spike_S982A,N_S235F)
hCoV-19/Turkey/HSGM-1293/2021	EPI_ISL_894264	Dec 20 - Feb 21	Europe / Turkey	Human	Original	B.1.1.7	Oropharyngeal swab	GRY	(Spike_H69del,NS8_Q27stop,NSP3_T183I,Spike_T716I,NS8_K68stop,NSP6_S106del,N_R203K,Spike_A570D,Spike_N501Y,NSP3_I1412T,Spike_P681H,Spike_Y144del,NSP6_G107del,NSP3_A890D,Spike_D1118H,NSP6_F108del,NS8_Y73C,NS8_S67F,N_G204R,Spike_V70del,NSP12_P323L,Spike_D614G,N_D3L,Spike_S982A,N_S235F)
hCoV-19/Turkey/HSGM-1294/2021	EPI_ISL_894265	Dec 20 - Feb 21	Europe / Turkey	Human	Original	B.1.1.7	Oropharyngeal swab	GRY	(Spike_H69del,NS8_Q27stop,NSP3_T183I,Spike_T716I,NS8_K68stop,NSP6_S106del,N_R203K,Spike_A570D,Spike_N501Y,NSP3_I1412T,Spike_P681H,Spike_Y144del,NSP6_G107del,NSP3_A890D,Spike_D1118H,NSP6_F108del,NS8_Y73C,NS8_S67F,N_G204R,Spike_V70del,NSP12_P323L,Spike_D614G,N_D3L,Spike_S982A,N_S235F)
hCoV-19/Turkey/HSGM-1295/2021	EPI_ISL_894266	Dec 20 - Feb 21	Europe / Turkey	Human	Original	B.1.1.7	Oropharyngeal swab	GRY	(Spike_H69del,NS8_Q27stop,NSP3_T183I,Spike_T716I,NS8_K68stop,NSP6_S106del,N_R203K,Spike_A570D,Spike_N501Y,NSP3_I1412T,Spike_P681H,Spike_Y144del,NSP6_G107del,NSP3_A890D,Spike_D1118H,NSP6_F108del,NS8_Y73C,NS8_S67F,N_G204R,Spike_V70del,NSP12_P323L,Spike_D614G,N_D3L,Spike_S982A,N_S235F)
hCoV-19/Turkey/HSGM-1296/2021	EPI_ISL_894267	Dec 20 - Feb 21	Europe / Turkey	Human	Original	B.1.1.7	Oropharyngeal swab	GRY	(Spike_H69del,NS8_Q27stop,NSP3_T183I,Spike_T716I,NS8_K68stop,NSP6_S106del,N_R203K,Spike_A570D,Spike_N501Y,NSP3_I1412T,Spike_P681H,Spike_Y144del,NSP6_G107del,NSP3_A890D,Spike_D1118H,NSP6_F108del,NS8_Y73C,NS8_S67F,N_G204R,Spike_V70del,NSP12_P323L,Spike_D614G,N_D3L,Spike_S982A,N_S235F)
hCoV-19/Turkey/HSGM-1297/2021	EPI_ISL_894268	Dec 20 - Feb 21	Europe / Turkey	Human	Original	B.1.1.7	Oropharyngeal swab	GRY	(Spike_H69del,NS8_Q27stop,NSP3_T183I,Spike_T716I,NS8_K68stop,NSP6_S106del,N_R203K,Spike_A570D,Spike_N501Y,NSP3_I1412T,Spike_P681H,Spike_Y144del,NSP6_G107del,NSP3_A890D,Spike_D1118H,NSP6_F108del,NS8_Y73C,NS8_S67F,N_G204R,Spike_V70del,NSP12_P323L,Spike_D614G,N_D3L,Spike_S982A,N_S235F)
hCoV-19/Turkey/HSGM-1301/2021	EPI_ISL_894269	Dec 20 - Feb 21	Europe / Turkey	Human	Original	B.1.1.7	Oropharyngeal swab	GRY	(Spike_H69del,NS8_Q27stop,NSP3_T183I,Spike_T716I,NS8_K68stop,NSP6_S106del,N_R203K,Spike_A570D,Spike_N501Y,NSP3_I1412T,Spike_P681H,Spike_Y144del,NSP12_P227L,NSP6_G107del,NSP3_A890D,Spike_D1118H,NSP6_F108del,NS8_Y73C,N_G204R,Spike_V70del,NSP12_P323L,Spike_D614G,N_D3L,Spike_S982A,N_S235F)
hCoV-19/Turkey/HSGM-1302/2021	EPI_ISL_894270	Dec 20 - Feb 21	Europe / Turkey	Human	Original	B.1.1.7	Oropharyngeal swab	GRY	(Spike_H69del,NS8_Q27stop,NSP3_T183I,Spike_T716I,NSP6_S106del,N_R203K,Spike_A570D,NSP13_K460R,NS3_D155Y,Spike_N501Y,NSP3_I1412T,NS8_R52I,Spike_P681H,NSP14_E347G,Spike_Y144del,NSP6_G107del,NSP3_A890D,Spike_D1118H,NSP6_F108del,NSP3_I1460V,NS8_Y73C,N_G204R,Spike_V70del,NSP12_P323L,Spike_D614G,N_D3L,Spike_S982A,N_S235F)
hCoV-19/Turkey/HSGM-1308/2021	EPI_ISL_894271	Dec 20 - Feb 21	Europe / Turkey	Human	Original	B.1.1.7	Oropharyngeal swab	GRY	(Spike_H69del,NS8_Q27stop,NSP3_T183I,Spike_T716I,NSP6_S106del,N_R203K,Spike_A570D,NSP8_Q24R,NSP13_K460R,Spike_N501Y,NSP3_I1412T,NS8_R52I,Spike_P681H,Spike_Y144del,NSP3_T749A,NSP6_G107del,NSP3_A890D,Spike_D1118H,NSP6_F108del,NS8_Y73C,N_G204R,Spike_V70del,NSP12_P323L,Spike_D614G,N_D3L,Spike_S982A,N_S235F)
hCoV-19/Turkey/HSGM-1309/2021	EPI_ISL_894272	Dec 20 - Feb 21	Europe / Turkey	Human	Original	B.1.1.7	Oropharyngeal swab	GRY	(Spike_H69del,NS8_Q27stop,NSP3_T183I,Spike_T716I,NSP6_S106del,N_R203K,Spike_A570D,NSP8_Q24R,NSP13_K460R,Spike_N501Y,NSP3_I1412T,Spike_P681H,Spike_Y144del,NSP3_T749A,NSP6_G107del,NSP3_A890D,Spike_D1118H,NSP6_F108del,NS8_Y73C,N_G204R,Spike_V70del,NSP12_P323L,Spike_D614G,N_D3L,Spike_S982A,N_S235F)
hCoV-19/Turkey/HSGM-1310/2021	EPI_ISL_894273	Dec 20 - Feb 21	Europe / Turkey	Human	Original	B.1.1.7	Oropharyngeal swab	GRY	(Spike_H69del,NS8_Q27stop,NSP3_T183I,Spike_T716I,NS8_K68stop,NSP6_S106del,N_R203K,Spike_A570D,Spike_N501Y,NSP3_I1412T,NS8_R52I,Spike_P681H,Spike_Y144del,NSP12_P227L,NSP6_G107del,NSP3_A890D,Spike_D1118H,NSP6_F108del,NS8_Y73C,N_G204R,Spike_V70del,NSP12_P323L,Spike_D614G,N_D3L,Spike_S982A,N_S235F)
hCoV-19/Turkey/HSGM-1311/2021	EPI_ISL_894274	Dec 20 - Feb 21	Europe / Turkey	Human	Original	B.1.1.7	Oropharyngeal swab	GRY	(Spike_H69del,NS8_Q27stop,NSP3_T183I,Spike_T716I,NS8_K68stop,NSP6_S106del,N_R203K,Spike_A570D,Spike_N501Y,NSP3_I1412T,NS8_R52I,Spike_P681H,Spike_Y144del,NSP12_P227L,NSP6_G107del,NSP3_A890D,Spike_D1118H,NSP6_F108del,NS8_Y73C,N_G204R,Spike_V70del,NSP12_P323L,Spike_D614G,N_D3L,Spike_S982A,N_S235F)
hCoV-19/Turkey/HSGM-1313/2021	EPI_ISL_894275	Dec 20 - Feb 21	Europe / Turkey	Human	Original	B.1.1.7	Oropharyngeal swab	GRY	(Spike_H69del,NS3_L15F,NS8_Q27stop,NSP3_T183I,Spike_T716I,NSP6_S106del,N_R203K,Spike_A570D,NSP13_K460R,NSP4_F17L,Spike_N501Y,NSP3_I1412T,NS8_R52I,Spike_P681H,Spike_Y144del,Spike_S98F,NSP3_P662H,NSP6_G107del,NSP3_A890D,Spike_D1118H,NSP6_F108del,NS8_Y73C,N_G204R,Spike_V70del,NSP12_P323L,Spike_D614G,NSP3_T43I,N_D3L,Spike_S982A,N_S235F)
hCoV-19/Turkey/HSGM-1313/2021	EPI_ISL_894276	Dec 20 - Feb 21	Europe / Turkey	Human	Original	B.1.1.7	Oropharyngeal swab	GRY	(Spike_H69del,NS3_L15F,NS8_Q27stop,NSP3_T183I,Spike_T716I,NSP6_S106del,N_R203K,Spike_A570D,NSP13_K460R,NSP4_F17L,Spike_N501Y,NSP3_I1412T,NS8_R52I,Spike_P681H,Spike_Y144del,Spike_S98F,NSP3_P662H,NSP6_G107del,NSP3_A890D,Spike_D1118H,NSP6_F108del,NS8_Y73C,N_G204R,Spike_V70del,NSP12_P323L,Spike_D614G,NSP3_T43I,N_D3L,Spike_S982A,N_S235F)
hCoV-19/Turkey/HSGM-1549/2021	EPI_ISL_906049	Dec 20 - Feb 21	Europe / Turkey	Human	Original	A.27		S	(Spike_G1219V,NSP13_P77L,Spike_H655Y,NS3_V50A,NSP2_P106L,NSP6_N82S,Spike_D796Y,Spike_N501Y,N_S202N,NSP4_D217G,NS8_L84S,Spike_L452R,Spike_Q677H,Spike_A653V)
hCoV-19/Turkey/HSGM-1574/2021	EPI_ISL_939627	Dec 20 - Feb 21	Europe / Turkey	Human	Original	B.1.351		GH	(NSP3_S794L,E_P71L,NSP3_K837N,Spike_K417N,NSP6_G107del,NSP6_S106del,Spike_E484K,N_T205I,NSP6_F108del,NS3_Q57H,Spike_A701V,NSP2_T85I,Spike_D80A,Spike_N501Y,NSP12_P323L,NSP5_K90R,Spike_D614G,NS3_S171L,Spike_A653V)
hCoV-19/Turkey/HSGM-1396/2021	EPI_ISL_940633	Dec 20 - Feb 21	Europe / Turkey	Human	Original	B.1.1	Oropharyngeal swab	G	(NSP3_T749A,Spike_H69del,NS8_Q27stop,NSP3_A890D,NS8_K68stop,N_R203K,Spike_S50P,Spike_A570D,NS3_Q57H,NS8_Y73C,N_G204R,Spike_V70del,Spike_N501Y,NSP3_I1412T,NSP12_P323L,Spike_P681H,Spike_D614G,NSP6_L37F,N_D3L,Spike_S982A)
hCoV-19/Turkey/HSGM-1398/2021	EPI_ISL_940634	Dec 20 - Feb 21	Europe / Turkey	Human	Original	B.1.1.7	Oropharyngeal swab	GR	(NS8_Q27stop,NSP3_T183I,Spike_T716I,NSP6_S106del,N_R203K,Spike_A570D,NSP8_Q24R,NSP13_K460R,Spike_N501Y,NSP3_I1412T,Spike_P681H,Spike_Y144del,NSP3_T749A,NSP6_G107del,NSP3_A890D,NSP6_F108del,NS8_Y73C,N_G204R,NSP12_P323L,Spike_D614G,N_D3L,Spike_S982A,N_S235F)
hCoV-19/Turkey/HSGM-1400/2021	EPI_ISL_940635	Dec 20 - Feb 21	Europe / Turkey	Human	Original	B.1.1.7	Oropharyngeal swab	GR	(NS8_Q27stop,NSP3_T183I,Spike_T716I,NSP6_S106del,N_R203K,Spike_A570D,NSP13_K460R,Spike_N501Y,NSP3_I1412T,NS8_R52I,Spike_P681H,Spike_Y144del,NSP3_T749A,NSP6_G107del,NSP3_A890D,Spike_D1118H,NSP6_F108del,NS8_Y73C,N_G204R,NSP12_P323L,Spike_D614G,N_D3L,Spike_S982A,N_S235F)
hCoV-19/Turkey/HSGM-1402/2021	EPI_ISL_940636	Dec 20 - Feb 21	Europe / Turkey	Human	Original	B.1.1.7	Oropharyngeal swab	GR	(NS8_Q27stop,NSP3_T183I,Spike_T716I,NSP6_S106del,N_R203K,Spike_A570D,NSP8_Q24R,NSP13_K460R,Spike_N501Y,NSP3_I1412T,NS8_R52I,Spike_P681H,Spike_Y144del,NSP3_T749A,NSP6_G107del,NSP3_A890D,Spike_D1118H,NSP6_F108del,NS8_Y73C,N_G204R,NSP12_P323L,Spike_D614G,N_D3L,Spike_S982A,N_S235F)
hCoV-19/Turkey/HSGM-1403/2021	EPI_ISL_940637	Dec 20 - Feb 21	Europe / Turkey	Human	Original	B.1.1.7	Oropharyngeal swab	GRY	(NSP6_K109del,Spike_H69del,NSP6_K111del,NS8_Q27stop,NSP3_T183I,Spike_T716I,NSP6_L110del,N_R203K,Spike_A570D,NSP8_Q24R,NSP13_K460R,Spike_N501Y,NSP3_I1412T,NS8_R52I,Spike_P681H,Spike_Y144del,NSP3_T749A,NSP3_A890D,Spike_D1118H,NS8_Y73C,N_G204R,Spike_V70del,NSP12_P323L,Spike_D614G,N_D3L,Spike_S982A,N_S235F)
hCoV-19/Turkey/HSGM-1404/2021	EPI_ISL_940638	Dec 20 - Feb 21	Europe / Turkey	Human	Original	B.1.1.7	Oropharyngeal swab	O	(Spike_H69del,NS8_Q27stop,NSP3_T183I,Spike_T716I,NSP6_S106del,N_R203K,Spike_A570D,NSP8_Q24R,NSP13_K460R,Spike_N501Y,NSP3_I1412T,Spike_P681H,Spike_Y144del,NSP3_T749A,NSP6_G107del,NSP3_A890D,Spike_D1118H,NSP6_F108del,NS8_Y73C,N_G204R,Spike_V70del,NSP12_P323L,Spike_D614G,N_D3L,Spike_S982A,N_S235F)
hCoV-19/Turkey/HSGM-1405/2021	EPI_ISL_940639	Dec 20 - Feb 21	Europe / Turkey	Human	Original	B.1.1.7	Oropharyngeal swab	GR	(NS8_Q27stop,NSP3_T183I,Spike_T716I,NSP6_S106del,N_R203K,Spike_A570D,NSP8_Q24R,NSP13_K460R,Spike_N501Y,NSP3_I1412T,Spike_P681H,Spike_Y144del,NSP3_T749A,NSP6_G107del,NSP3_A890D,Spike_D1118H,NSP6_F108del,NS8_Y73C,N_G204R,NSP12_P323L,Spike_D614G,N_D3L,Spike_S982A,N_S235F)
hCoV-19/Turkey/HSGM-1406/2021	EPI_ISL_940640	Dec 20 - Feb 21	Europe / Turkey	Human	Original	B.1.1.7	Oropharyngeal swab	O	(NSP6_K109del,Spike_H69del,NS8_Q27stop,NSP3_T183I,Spike_T716I,NSP6_L110del,N_R203K,Spike_A570D,Spike_N501Y,NSP3_I1412T,Spike_P681H,Spike_Y144del,NSP3_A890D,Spike_D1118H,NSP6_F108del,NS8_Y73C,N_G204R,Spike_V70del,NSP12_P323L,Spike_D614G,N_D3L,Spike_S982A,N_S235F)
hCoV-19/Turkey/HSGM-1407/2021	EPI_ISL_940641	Dec 20 - Feb 21	Europe / Turkey	Human	Original	B.1.1.7	Oropharyngeal swab	GR	(NS8_Q27stop,NSP3_T183I,NSP3_A890D,NSP6_G107del,Spike_T716I,NSP6_S106del,N_R203K,Spike_A570D,Spike_D1118H,NSP6_F108del,NS8_Y73C,N_G204R,Spike_N501Y,NSP3_I1412T,NS8_R52I,NSP12_P323L,Spike_P681H,Spike_D614G,Spike_Y144del,N_D3L,Spike_S982A,N_S235F)
hCoV-19/Turkey/HSGM-1408/2021	EPI_ISL_940642	Dec 20 - Feb 21	Europe / Turkey	Human	Original	B.1.1.7	Oropharyngeal swab	GRY	(Spike_H69del,NS8_Q27stop,NSP3_T183I,Spike_T716I,NSP6_S106del,N_R203K,Spike_A570D,Spike_F55L,Spike_N501Y,NSP3_I1412T,Spike_P681H,Spike_Y144del,NSP6_G107del,NSP3_A890D,NSP6_F108del,NS8_Y73C,N_G204R,Spike_V70del,NSP12_P323L,Spike_D614G,N_D3L,Spike_S982A,N_S235F)
hCoV-19/Turkey/HSGM-1446/2021	EPI_ISL_940643	Dec 20 - Feb 21	Europe / Turkey	Human	Original	B.1.1.189	Oropharyngeal swab	GR	(N_R203K,NSP2_G339S,N_G204R,NS3_T175I,Spike_N501Y,NSP12_P323L,Spike_D614G)
hCoV-19/Turkey/HSGM-1467/2021	EPI_ISL_940644	Dec 20 - Feb 21	Europe / Turkey	Human	Original	B.1.1.189	Oropharyngeal swab	O	(NSP10_D91G,N_R203K,NSP2_G339S,N_G204R,Spike_N501Y,NSP4_I292V,NS8_D35Y,N_G238V,NSP12_P323L,Spike_D614G,NSP5_K100N)
hCoV-19/Turkey/HSGM-1473/2021	EPI_ISL_940645	Dec 20 - Feb 21	Europe / Turkey	Human	Original	B.1.1.7	Oropharyngeal swab	GRY	(NSP6_K109del,Spike_H69del,NSP6_K111del,NS8_Q27stop,NSP3_T183I,Spike_T716I,NSP6_L110del,N_R203K,Spike_A570D,NSP13_K460R,Spike_N501Y,NSP3_I1412T,NS8_R52I,Spike_P681H,NSP14_E347G,Spike_Y144del,NSP3_A890D,Spike_D1118H,NSP3_I1460V,NS8_Y73C,N_G204R,Spike_V70del,NS7b_S5L,NSP12_P323L,Spike_D614G,N_D3L,Spike_S982A,N_S235F)
hCoV-19/Turkey/HSGM-1474/2021	EPI_ISL_940646	Dec 20 - Feb 21	Europe / Turkey	Human	Original	B.1.1.7	Oropharyngeal swab	GR	(NS8_Q27stop,NSP3_T183I,Spike_T716I,NSP6_S106del,N_R203K,Spike_A570D,NSP13_K460R,NS3_D155Y,Spike_N501Y,NSP3_I1412T,Spike_P681H,NSP14_E347G,Spike_Y144del,NSP6_G107del,NSP3_A890D,Spike_D1118H,NSP6_F108del,NSP3_I1460V,NS8_Y73C,N_G204R,NSP12_P323L,Spike_D614G,N_D3L,Spike_S982A,N_S235F)
hCoV-19/Turkey/HSGM-1475/2021	EPI_ISL_940647	Dec 20 - Feb 21	Europe / Turkey	Human	Original	B.1.1.7	Oropharyngeal swab	GRY	(Spike_H69del,NS8_Q27stop,NSP3_T183I,Spike_T716I,NSP6_S106del,N_R203K,Spike_A570D,NSP13_K460R,Spike_N501Y,NSP3_I1412T,NS8_R52I,Spike_P681H,NSP14_E347G,Spike_Y144del,NSP6_G107del,NSP3_A890D,Spike_D1118H,NSP6_F108del,NSP3_I1460V,NS8_Y73C,N_G204R,Spike_V70del,NSP12_P323L,Spike_D614G,N_D3L,Spike_S982A,N_S235F)
hCoV-19/Turkey/HSGM-1477/2021	EPI_ISL_940648	Dec 20 - Feb 21	Europe / Turkey	Human	Original	B.1.1	Oropharyngeal swab	O	(NS8_E59stop,NS8_Q27stop,NSP3_A890D,N_R203K,Spike_A570D,NSP3_I1460V,NS8_Y73C,NSP13_K460R,N_G204R,NS3_D155Y,Spike_N501Y,NSP12_P323L,NSP3_Q1884H,Spike_D614G,NSP6_L37F,N_D3L,N_S235F)
hCoV-19/Turkey/HSGM-1479/2021	EPI_ISL_940649	Dec 20 - Feb 21	Europe / Turkey	Human	Original	B.1.1.7	Oropharyngeal swab	GR	(NSP6_K109del,NS8_Q27stop,NSP3_T183I,Spike_T716I,NSP6_L110del,N_R203K,Spike_A570D,NSP13_K460R,Spike_N501Y,NSP3_I1412T,NS8_R52I,Spike_P681H,NSP14_E347G,Spike_Y144del,NSP3_A890D,Spike_D1118H,NSP6_F108del,NSP3_I1460V,NS8_Y73C,N_G204R,NSP12_P323L,Spike_D614G,N_D3L,Spike_S982A,N_S235F)
hCoV-19/Turkey/HSGM-1480/2021	EPI_ISL_940650	Dec 20 - Feb 21	Europe / Turkey	Human	Original	B.1.1.7	Oropharyngeal swab	GRY	(Spike_H69del,NS8_Q27stop,Spike_T716I,NSP6_S106del,N_R203K,Spike_A570D,Spike_N501Y,NSP3_I1412T,NSP2_K489E,Spike_P681H,Spike_Y144del,NSP6_G107del,NSP3_A890D,NSP6_F108del,NS8_Y73C,NSP3_E387A,N_G204R,Spike_V70del,NSP12_P323L,Spike_D614G,N_D3L,Spike_S982A,N_S235F)
hCoV-19/Turkey/HSGM-1481/2021	EPI_ISL_940651	Dec 20 - Feb 21	Europe / Turkey	Human	Original	B.1.1.7	Oropharyngeal swab	GRY	(Spike_H69del,NS8_Q27stop,NSP3_T183I,Spike_T716I,NSP6_S106del,N_R203K,Spike_A570D,Spike_N501Y,NSP3_I1412T,NS8_R52I,NSP2_K489E,Spike_P681H,Spike_Y144del,NSP6_G107del,NSP3_A890D,Spike_D1118H,NSP6_F108del,NS8_Y73C,NSP3_E387A,N_G204R,Spike_V70del,NSP12_P323L,Spike_D614G,N_D3L,Spike_S982A,N_S235F)
hCoV-19/Turkey/HSGM-1482/2021	EPI_ISL_940652	Dec 20 - Feb 21	Europe / Turkey	Human	Original	B.1.1.7	Oropharyngeal swab	O	(NSP6_K109del,Spike_H69del,NS8_Q27stop,NSP3_T183I,Spike_T716I,NSP6_L110del,N_R203K,Spike_A570D,Spike_N501Y,NSP3_I1412T,NS8_R52I,NSP2_K489E,Spike_P681H,Spike_Y144del,NSP3_A890D,Spike_D1118H,NSP6_F108del,NS8_Y73C,NSP3_E387A,N_G204R,Spike_V70del,NSP12_P323L,Spike_D614G,N_D3L,Spike_S982A,N_S235F)
hCoV-19/Turkey/HSGM-1483/2021	EPI_ISL_940653	Dec 20 - Feb 21	Europe / Turkey	Human	Original	B.1.1.7	Oropharyngeal swab	GRY	(Spike_H69del,NS8_Q27stop,NSP3_T183I,Spike_T716I,NSP6_S106del,N_R203K,Spike_A570D,Spike_N501Y,NSP3_I1412T,NSP2_K489E,Spike_P681H,Spike_Y144del,NSP6_G107del,NSP3_A890D,NSP6_F108del,NS8_Y73C,NSP3_E387A,N_G204R,Spike_V70del,NSP12_P323L,Spike_D614G,N_D3L,Spike_S982A,N_S235F)
hCoV-19/Turkey/HSGM-1485/2021	EPI_ISL_940654	Dec 20 - Feb 21	Europe / Turkey	Human	Original	B.1.1.7	Oropharyngeal swab	GR	(NS8_Q27stop,NSP3_T183I,Spike_T716I,NSP6_S106del,N_R203K,Spike_A570D,Spike_N501Y,NSP3_I1412T,NSP2_K489E,Spike_P681H,Spike_Y144del,NSP6_G107del,NSP3_A890D,Spike_D1118H,NSP6_F108del,NS8_Y73C,NSP3_E387A,N_G204R,NSP12_P323L,Spike_D614G,N_D3L,Spike_S982A,N_S235F)
hCoV-19/Turkey/HSGM-1486/2021	EPI_ISL_940655	Dec 20 - Feb 21	Europe / Turkey	Human	Original	B.1.1.7	Oropharyngeal swab	GRY	(NSP6_K109del,Spike_H69del,NS8_Q27stop,NSP3_T183I,Spike_T716I,NSP6_L110del,N_R203K,Spike_A570D,Spike_N501Y,NSP3_I1412T,NSP2_K489E,Spike_P681H,Spike_Y144del,NSP3_A890D,Spike_D1118H,NSP6_F108del,NS8_Y73C,NSP3_E387A,N_G204R,Spike_V70del,NSP12_P323L,Spike_D614G,N_D3L,Spike_S982A,N_S235F)
hCoV-19/Turkey/HSGM-1488/2021	EPI_ISL_940656	Dec 20 - Feb 21	Europe / Turkey	Human	Original	B.1.1.7	Oropharyngeal swab	GRY	(NSP6_K109del,Spike_H69del,NSP6_K111del,NS8_Q27stop,NSP3_T183I,Spike_T716I,NSP6_L110del,N_R203K,Spike_A570D,Spike_N501Y,NSP3_I1412T,NSP2_K489E,Spike_P681H,Spike_Y144del,NSP3_A890D,Spike_D1118H,NS8_Y73C,NSP3_E387A,N_G204R,Spike_V70del,NSP12_P323L,Spike_D614G,N_D3L,Spike_S982A,N_S235F)
hCoV-19/Turkey/HSGM-1489/2021	EPI_ISL_940657	Dec 20 - Feb 21	Europe / Turkey	Human	Original	B.1.1.7	Oropharyngeal swab	GRY	(NSP6_K109del,Spike_H69del,NSP6_K111del,NS8_Q27stop,NSP3_T183I,Spike_T716I,NSP6_L110del,N_R203K,Spike_A570D,Spike_N501Y,NSP3_I1412T,NS8_R52I,NSP2_K489E,Spike_P681H,Spike_Y144del,NSP3_A890D,Spike_D1118H,NS8_Y73C,NSP3_E387A,N_G204R,Spike_V70del,NSP12_P323L,Spike_D614G,N_D3L,Spike_S982A,N_S235F)
hCoV-19/Turkey/HSGM-1490/2021	EPI_ISL_940658	Dec 20 - Feb 21	Europe / Turkey	Human	Original	B.1.1.7	Oropharyngeal swab	GRY	(NSP6_K109del,Spike_H69del,NS8_Q27stop,NSP3_T183I,Spike_T716I,NSP6_L110del,N_R203K,Spike_A570D,NSP13_K460R,Spike_N501Y,NSP3_I1412T,NS8_R52I,Spike_P681H,NSP14_E347G,Spike_Y144del,N_P364S,NSP3_A890D,Spike_D1118H,NSP6_F108del,NSP3_I1460V,NS8_Y73C,N_G204R,Spike_V70del,NSP12_P323L,Spike_D614G,N_D3L,Spike_S982A,N_S235F)
hCoV-19/Turkey/HSGM-1491/2021	EPI_ISL_940659	Dec 20 - Feb 21	Europe / Turkey	Human	Original	B.1.1.7	Oropharyngeal swab	GRY	(Spike_H69del,NS8_Q27stop,NSP3_T183I,Spike_T716I,NSP6_S106del,N_R203K,Spike_A570D,Spike_N501Y,NSP3_I1412T,NS8_R52I,NSP2_K489E,Spike_P681H,Spike_Y144del,NSP6_G107del,NSP3_A890D,Spike_D1118H,NSP6_F108del,NS8_Y73C,NSP3_E387A,N_G204R,Spike_V70del,NSP12_P323L,Spike_D614G,N_D3L,Spike_S982A,N_S235F)
hCoV-19/Turkey/HSGM-1492/2021	EPI_ISL_940660	Dec 20 - Feb 21	Europe / Turkey	Human	Original	B.1.1.7	Oropharyngeal swab	GRY	(Spike_H69del,NS8_Q27stop,NSP3_T183I,Spike_T716I,NSP6_S106del,N_R203K,Spike_A570D,Spike_N501Y,NSP3_I1412T,NS8_R52I,NSP2_K489E,Spike_P681H,Spike_Y144del,NSP6_G107del,NSP3_A890D,Spike_D1118H,NSP6_F108del,NS8_Y73C,NSP3_E387A,N_G204R,Spike_V70del,NSP12_P323L,Spike_D614G,N_D3L,Spike_S982A,N_S235F)
hCoV-19/Turkey/HSGM-1493/2021	EPI_ISL_940661	Dec 20 - Feb 21	Europe / Turkey	Human	Original	B.1.1.7	Oropharyngeal swab	GRY	(NSP6_K109del,Spike_H69del,NS8_Q27stop,NSP3_T183I,Spike_T716I,N_R203K,Spike_A570D,NSP13_K460R,Spike_N501Y,NSP3_I1412T,Spike_P681H,NSP3_S769L,Spike_Y144del,NSP3_A1502V,NSP6_G107del,NSP3_A890D,Spike_D1118H,NSP6_F108del,NS8_Y73C,N_G204R,Spike_V70del,NSP12_P323L,Spike_D614G,N_D3L,Spike_S982A,N_S235F)
hCoV-19/Turkey/HSGM-1494/2021	EPI_ISL_940662	Dec 20 - Feb 21	Europe / Turkey	Human	Original	B.1.1.7	Oropharyngeal swab	GRY	(Spike_H69del,NS8_Q27stop,NSP3_T183I,Spike_T716I,NSP6_S106del,N_R203K,Spike_A570D,NSP13_K460R,Spike_N501Y,NSP3_I1412T,Spike_P681H,NSP14_E347G,Spike_Y144del,N_P364S,NSP6_G107del,NSP3_A890D,Spike_D1118H,NSP6_F108del,NSP3_I1460V,NS8_Y73C,N_G204R,Spike_V70del,NSP12_P323L,Spike_D614G,N_D3L,Spike_S982A,N_S235F)
hCoV-19/Turkey/HSGM-1495/2021	EPI_ISL_940663	Dec 20 - Feb 21	Europe / Turkey	Human	Original	B.1.1.7	Oropharyngeal swab	GRY	(NSP6_K109del,NSP14_M315I,Spike_H69del,NS8_Q27stop,NSP3_T183I,NSP12_G671S,Spike_T716I,N_R203K,Spike_A570D,Spike_N501Y,NSP3_I1412T,NS8_R52I,Spike_P681H,Spike_Y144del,NSP6_G107del,NSP3_A890D,Spike_D1118H,NSP6_F108del,NS8_Y73C,N_G204R,Spike_V70del,NSP12_P323L,Spike_D614G,N_D3L,Spike_S982A,N_S235F)
hCoV-19/Turkey/HSGM-1496/2021	EPI_ISL_940664	Dec 20 - Feb 21	Europe / Turkey	Human	Original	B.1.1.7	Oropharyngeal swab	GRY	(NSP14_M315I,Spike_H69del,NS8_Q27stop,NSP3_T183I,NSP12_G671S,Spike_T716I,NSP6_S106del,N_R203K,Spike_A570D,Spike_N501Y,NSP3_I1412T,NS8_R52I,Spike_P681H,Spike_Y144del,NSP6_G107del,NSP3_A890D,Spike_D1118H,NSP6_F108del,NS8_Y73C,N_G204R,Spike_V70del,NSP12_P323L,Spike_D614G,N_D3L,Spike_S982A,N_S235F)
hCoV-19/Turkey/HSGM-1497/2021	EPI_ISL_940665	Dec 20 - Feb 21	Europe / Turkey	Human	Original	B.1.1.7	Oropharyngeal swab	GRY	(NSP6_K109del,Spike_H69del,NS8_Q27stop,NSP3_T183I,Spike_T716I,N_R203K,Spike_A570D,Spike_N501Y,NSP3_I1412T,NS8_R52I,NSP2_K489E,Spike_P681H,Spike_Y144del,NSP6_G107del,NSP3_A890D,Spike_D1118H,NSP6_F108del,NS8_Y73C,NSP3_E387A,N_G204R,Spike_V70del,NSP12_P323L,Spike_D614G,N_D3L,Spike_S982A,N_S235F)
hCoV-19/Turkey/HSGM-1498/2021	EPI_ISL_940666	Dec 20 - Feb 21	Europe / Turkey	Human	Original	B.1.1.7	Oropharyngeal swab	GRY	(NSP6_K109del,Spike_H69del,NS8_Q27stop,NSP3_T183I,Spike_T716I,N_R203K,Spike_A570D,NSP8_Q24R,NSP14_P70L,NSP13_K460R,Spike_N501Y,NSP3_I1412T,NS8_R52I,Spike_P681H,Spike_Y144del,NSP6_G107del,NSP3_A890D,Spike_D1118H,NSP6_F108del,NS8_Y73C,N_G204R,NS7a_L17F,Spike_V70del,NSP12_P323L,Spike_D614G,N_D3L,Spike_S982A,N_S235F)
hCoV-19/Turkey/HSGM-1499/2021	EPI_ISL_940667	Dec 20 - Feb 21	Europe / Turkey	Human	Original	B.1.1.7	Oropharyngeal swab	GRY	(Spike_H69del,NS8_Q27stop,NSP3_T183I,Spike_T716I,NSP6_S106del,N_R203K,Spike_A570D,Spike_N501Y,NSP3_I1412T,NS8_R52I,NSP2_K489E,Spike_P681H,Spike_Y144del,NSP6_G107del,NSP3_A890D,Spike_D1118H,NSP6_F108del,NS8_Y73C,NSP3_E387A,N_G204R,Spike_V70del,NSP12_P323L,Spike_D614G,N_D3L,Spike_S982A,N_S235F)
hCoV-19/Turkey/HSGM-1500/2021	EPI_ISL_940668	Dec 20 - Feb 21	Europe / Turkey	Human	Original	B.1.1.7	Oropharyngeal swab	GRY	(Spike_H69del,NS8_Q27stop,NSP3_T183I,Spike_T716I,NSP6_S106del,N_R203K,NSP1_P62S,Spike_A570D,NSP8_Q24R,NSP13_K460R,Spike_N501Y,NSP3_I1412T,NS8_R52I,Spike_P681H,Spike_Y144del,NSP3_T749A,NSP6_G107del,NSP3_A890D,Spike_D1118H,NS3_T271I,NSP6_F108del,NS8_Y73C,N_G204R,Spike_V70del,NSP12_P323L,Spike_D614G,NSP15_P153S,N_D3L,Spike_S982A,N_S235F)
hCoV-19/Turkey/HSGM-1501/2021	EPI_ISL_940669	Dec 20 - Feb 21	Europe / Turkey	Human	Original	B.1.1.7	Oropharyngeal swab	GR	(NSP6_K109del,Spike_H69del,NSP6_K111del,NS8_Q27stop,NSP3_T183I,Spike_T716I,NSP6_L110del,N_R203K,Spike_A570D,NSP8_Q24R,NSP13_K460R,Spike_N501Y,NSP3_I1412T,Spike_P681H,Spike_Y144del,NSP3_T749A,NSP3_A890D,Spike_D1118H,NS8_Y73C,N_G204R,Spike_V70del,NSP12_P323L,Spike_D614G,N_D3L,N_S235F)
hCoV-19/Turkey/HSGM-1502/2021	EPI_ISL_940670	Dec 20 - Feb 21	Europe / Turkey	Human	Original	B.1.1.7	Oropharyngeal swab	GRY	(NSP6_K109del,Spike_H69del,NS8_Q27stop,NSP3_T183I,Spike_T716I,NSP6_L110del,N_R203K,Spike_A570D,NSP8_Q24R,NSP13_K460R,Spike_N501Y,NSP3_I1412T,NS8_R52I,Spike_P681H,Spike_Y144del,NSP3_T749A,NSP3_A890D,Spike_D1118H,NSP6_F108del,NS8_Y73C,N_G204R,Spike_V70del,NSP12_P323L,Spike_D614G,N_D3L,Spike_S982A,N_S235F)
hCoV-19/Turkey/HSGM-1503/2021	EPI_ISL_940671	Dec 20 - Feb 21	Europe / Turkey	Human	Original	B.1.1.7	Oropharyngeal swab	GRY	(NSP6_K109del,Spike_H69del,NS8_Q27stop,NSP3_T183I,Spike_T716I,N_R203K,Spike_A570D,NSP8_Q24R,NSP13_K460R,Spike_N501Y,NSP3_I1412T,Spike_P681H,Spike_Y144del,NSP3_T749A,NSP6_G107del,NSP3_A890D,Spike_D1118H,NSP6_F108del,NS8_Y73C,N_G204R,Spike_V70del,NSP12_P323L,Spike_D614G,N_D3L,Spike_S982A,N_S235F)
hCoV-19/Turkey/HSGM-1504/2021	EPI_ISL_940672	Dec 20 - Feb 21	Europe / Turkey	Human	Original	B.1.1.7	Oropharyngeal swab	GR	(NSP6_K109del,NSP6_K111del,NS8_Q27stop,NSP3_T183I,Spike_T716I,NSP6_L110del,N_R203K,Spike_A570D,NSP8_Q24R,NSP13_K460R,Spike_N501Y,NSP3_I1412T,NS8_R52I,Spike_P681H,Spike_Y144del,NSP3_T749A,NSP3_A890D,Spike_D1118H,NS8_Y73C,N_G204R,NSP12_P323L,Spike_D614G,N_D3L,Spike_S982A,N_S235F)
hCoV-19/Turkey/HSGM-1505/2021	EPI_ISL_940673	Dec 20 - Feb 21	Europe / Turkey	Human	Original	B.1.1.7	Oropharyngeal swab	GR	(NSP6_K109del,Spike_H69del,NS8_Q27stop,NSP3_T183I,Spike_T716I,N_R203K,Spike_A570D,NSP8_Q24R,NSP13_K460R,Spike_N501Y,NSP3_I1412T,NS8_R52I,Spike_P681H,Spike_Y144del,NSP3_T749A,NSP6_G107del,NSP3_A890D,Spike_D1118H,NSP6_F108del,NS8_Y73C,N_G204R,Spike_V70del,NSP12_P323L,Spike_D614G,N_D3L,Spike_S982A,N_S235F)
hCoV-19/Turkey/HSGM-1506/2021	EPI_ISL_940674	Dec 20 - Feb 21	Europe / Turkey	Human	Original	B.1.1.7	Oropharyngeal swab	GRY	(NSP6_K109del,Spike_H69del,NS8_Q27stop,NSP3_T183I,Spike_T716I,NSP6_L110del,N_R203K,Spike_A570D,NSP8_Q24R,NSP13_K460R,Spike_N501Y,NSP3_I1412T,NS8_R52I,Spike_P681H,Spike_Y144del,NSP3_T749A,NSP3_A890D,Spike_D1118H,NSP6_F108del,NS8_Y73C,N_G204R,Spike_V70del,NSP12_P323L,Spike_D614G,N_D3L,Spike_S982A,N_S235F)
hCoV-19/Turkey/HSGM-1507/2021	EPI_ISL_940675	Dec 20 - Feb 21	Europe / Turkey	Human	Original	B.1.1.7	Oropharyngeal swab	GRY	(Spike_D1199E,NSP6_K109del,Spike_H69del,NS8_Q27stop,NSP3_T183I,Spike_T716I,N_R203K,Spike_A570D,NSP8_Q24R,NSP13_K460R,NSP2_T528I,Spike_N501Y,NSP3_I1412T,NS8_R52I,Spike_P681H,Spike_Y144del,NSP3_T749A,NSP6_G107del,NSP3_A890D,Spike_D1118H,NSP6_F108del,NSP3_S370L,NS8_Y73C,N_G204R,Spike_V70del,NSP12_P323L,Spike_D614G,N_D3L,Spike_S982A,N_S235F)
hCoV-19/Turkey/HSGM-1508/2021	EPI_ISL_940676	Dec 20 - Feb 21	Europe / Turkey	Human	Original	B.1.1.7	Oropharyngeal swab	GR	(NSP6_K109del,NSP6_K111del,NS8_Q27stop,Spike_T716I,NSP6_L110del,N_R203K,Spike_A570D,NSP8_Q24R,NSP13_K460R,Spike_N501Y,NSP3_I1412T,NS8_R52I,Spike_P681H,Spike_Y144del,NSP3_T749A,NSP3_A890D,Spike_D1118H,NS8_Y73C,N_G204R,NSP12_P323L,NSP8_S31F,Spike_D614G,N_D3L,Spike_S982A,N_S235F)
hCoV-19/Turkey/HSGM-1509/2021	EPI_ISL_940677	Dec 20 - Feb 21	Europe / Turkey	Human	Original	B.1.1.7	Oropharyngeal swab	O	(NS8_Q27stop,NSP3_T183I,Spike_T716I,NSP6_S106del,N_R203K,Spike_A570D,NSP8_Q24R,NSP13_K460R,Spike_N501Y,NSP3_I1412T,Spike_P681H,Spike_Y144del,NSP3_T749A,NSP6_G107del,NSP3_A890D,Spike_D1118H,NSP6_F108del,NS8_Y73C,N_G204R,NSP12_P323L,Spike_D614G,N_D3L,Spike_S982A,N_S235F)
hCoV-19/Turkey/HSGM-1510/2021	EPI_ISL_940678	Dec 20 - Feb 21	Europe / Turkey	Human	Original	B.1.1.7	Oropharyngeal swab	GRY	(NSP6_K109del,Spike_H69del,NSP6_K111del,NS8_Q27stop,NSP3_T183I,Spike_T716I,NSP6_L110del,N_R203K,Spike_A570D,NSP8_Q24R,NSP13_K460R,Spike_N501Y,NSP3_I1412T,Spike_P681H,Spike_Y144del,NSP3_T749A,NSP3_A890D,Spike_D1118H,NS8_Y73C,N_G204R,Spike_V70del,NSP12_P323L,Spike_D614G,N_D3L,Spike_S982A,N_S235F)
hCoV-19/Turkey/HSGM-1511/2021	EPI_ISL_940679	Dec 20 - Feb 21	Europe / Turkey	Human	Original	B.1.1.7	Oropharyngeal swab	GRY	(NSP6_K109del,Spike_H69del,NS8_Q27stop,NSP3_T183I,Spike_T716I,NSP6_L110del,N_R203K,Spike_A570D,NSP8_Q24R,NSP13_K460R,Spike_N501Y,NSP3_I1412T,NS8_R52I,Spike_P681H,Spike_Y144del,NSP3_T749A,NSP3_A890D,Spike_D1118H,NSP6_F108del,NS8_Y73C,N_G204R,Spike_V70del,NSP12_P323L,Spike_D614G,N_D3L,Spike_S982A,N_S235F)
hCoV-19/Turkey/HSGM-1512/2021	EPI_ISL_940680	Dec 20 - Feb 21	Europe / Turkey	Human	Original	B.1.1.7	Oropharyngeal swab	GRY	(Spike_H69del,NS8_Q27stop,NSP3_T183I,Spike_T716I,NSP6_S106del,N_R203K,Spike_A570D,NSP8_Q24R,NSP13_K460R,Spike_N501Y,NSP3_I1412T,NS8_R52I,Spike_P681H,Spike_Y144del,NSP3_T749A,NSP6_G107del,NSP3_A890D,Spike_D1118H,NSP6_F108del,NS8_Y73C,N_G204R,Spike_V70del,NSP12_P323L,Spike_D614G,N_D3L,Spike_S982A,N_S235F)
hCoV-19/Turkey/HSGM-1513/2021	EPI_ISL_940681	Dec 20 - Feb 21	Europe / Turkey	Human	Original	B.1.1.7	Oropharyngeal swab	GRY	(Spike_H69del,NS8_Q27stop,NSP3_T183I,Spike_T716I,NS8_K68stop,NSP6_S106del,N_R203K,Spike_A570D,Spike_N501Y,NSP3_I1412T,NS8_R52I,Spike_P681H,Spike_Y144del,NSP12_P227L,NS8_W45C,NSP6_G107del,NSP3_A890D,Spike_D1118H,NSP6_F108del,NS8_Y73C,NSP13_T366M,N_G204R,Spike_V70del,NSP12_P323L,Spike_D614G,N_D3L,Spike_S982A,N_S235F)
hCoV-19/Turkey/HSGM-1514/2021	EPI_ISL_940682	Dec 20 - Feb 21	Europe / Turkey	Human	Original	B.1.1.7	Oropharyngeal swab	GRY	(Spike_H69del,NS8_Q27stop,NSP3_T183I,Spike_T716I,NSP6_S106del,N_R203K,Spike_A570D,NSP8_Q24R,NSP13_K460R,Spike_N501Y,NSP3_I1412T,NS8_R52I,Spike_P681H,Spike_Y144del,NSP3_T749A,NSP6_G107del,NSP3_A890D,Spike_D1118H,NSP6_F108del,NS8_Y73C,N_G204R,Spike_V70del,NSP12_P323L,Spike_D614G,N_D3L,Spike_S982A,N_S235F)
hCoV-19/Turkey/HSGM-1399/2021	EPI_ISL_940709	Dec 20 - Feb 21	Europe / Turkey	Human	Orginal	B.1.1.7	Oropharyngeal swab	GRY	(Spike_H69del,NS8_Q27stop,Spike_T716I,NSP6_S106del,N_R203K,Spike_A570D,NSP6_W31Y,NSP13_K460R,Spike_N501Y,NSP3_I1412T,Spike_Y144del,NSP2_H208Y,NSP3_T749A,NSP6_L33M,NSP6_G107del,NSP3_A890D,NSP6_F108del,NSP6_F34V,NS8_Y73C,N_G204R,Spike_V70del,NSP6_Q30E,NSP12_P323L,NSP3_Q1884H,Spike_D614G,NSP6_ins35VL,NSP6_L37F,N_D3L,NSP6_T29P,Spike_S982A,N_S235F)
hCoV-19/Turkey/HSGM-1401/2021	EPI_ISL_940710	Dec 20 - Feb 21	Europe / Turkey	Human	Orginal	B.1.1.7	Oropharyngeal swab	O	(NS8_Q27stop,NSP3_T183I,Spike_T716I,NSP6_S106del,N_R203K,Spike_A570D,NSP8_Q24R,NSP13_K460R,Spike_N501Y,NSP5_M165I,Spike_P681H,Spike_Y144del,NSP3_T749A,NSP6_G107del,NSP3_A890D,NSP6_F108del,NS8_Y73C,N_G204R,NSP12_P323L,Spike_D614G,N_D3L,Spike_S982A,N_S235F)
hCoV-19/Turkey/HSGM-1441/2021	EPI_ISL_940711	Dec 20 - Feb 21	Europe / Turkey	Human	Orginal	A.27	Oropharyngeal swab	S	(Spike_L18F,Spike_G1219V,NSP13_P77L,Spike_H655Y,NS3_V50A,NSP2_P106L,NSP6_N82S,Spike_D796Y,Spike_N501Y,N_S202N,NSP4_D217G,NS8_L84S,Spike_Q677H,Spike_A653V)
hCoV-19/Turkey/HSGM-1478/2021	EPI_ISL_940712	Dec 20 - Feb 21	Europe / Turkey	Human	Orginal	B.1	Oropharyngeal swab	O	(NS8_Q27stop,NSP2_E201G,N_R203K,NSP15_R257H,NS8_Y73C,N_G204R,NS3_D155Y,Spike_N501Y,Spike_T22A,NSP12_P323L,Spike_D614G,N_D3L,N_N48D,NSP12_N722I,N_S235F)
hCoV-19/Turkey/HSGM-1484/2021	EPI_ISL_940713	Dec 20 - Feb 21	Europe / Turkey	Human	Orginal	B.1.1.7	Oropharyngeal swab	GR	(NSP4_K399D,NS8_Q27stop,Spike_T716I,NSP6_S106del,N_R203K,Spike_A570D,NSP4_N396T,NSP4_F404Y,NSP4_F390del,Spike_N501Y,NSP4_N405H,NSP4_Y397F,NSP4_V403L,NSP3_I1412T,NSP2_K489E,Spike_P681H,Spike_Y144del,NSP4_Y391del,NSP4_R401N,NSP4_H389del,NSP4_T387del,NSP6_G107del,NSP4_F393del,NSP3_A890D,Spike_D1118H,NSP6_F108del,NS8_Y73C,NSP4_V402C,NSP3_E387A,NSP4_W392del,N_G204R,NSP4_K388del,Spike_D614G,N_D3L,NSP4_…
hCoV-19/Turkey/HSGM-2485/2021	EPI_ISL_984301	Dec 20 - Feb 21	Europe / Turkey	Human	original	B.1		GR	(NSP12_A97V,NSP12_T394M,Spike_K417N,NS3_L52F,NSP6_G107del,NSP6_S106del,NSP13_V570L,N_T205I,NSP6_F108del,Spike_A701V,NSP2_T85I,Spike_N501Y,NSP2_T547I,NSP5_A94V,NSP12_P323L,Spike_D614G,NSP2_T170P,NS3_S171L)
hCoV-19/Turkey/HSGM-D350/2021	EPI_ISL_1063916	Dec 20 - Feb 21	Europe / Turkey	Human	Original	B.1.1.7	Oropharyngeal swab	GR	(NS8_Q27stop,NSP3_T183I,Spike_T716I,NS8_K68stop,NSP6_S106del,N_R203K,Spike_A570D,NS3_W131C,Spike_N501Y,NSP3_I1412T,Spike_P681H,Spike_Y144del,NSP6_G107del,NSP3_A890D,Spike_D1118H,NSP6_F108del,NS8_Y73C,N_G204R,NSP6_L260F,NSP12_Y149H,NSP12_P323L,Spike_D614G,NSP6_L37F,N_D3L,Spike_S982A,N_S235F)
hCoV-19/Turkey/HSGM-2167/2021	EPI_ISL_1063917	Dec 20 - Feb 21	Europe / Turkey	Human	Original	B.1.1.7	Oropharyngeal swab	GR	(NSP6_K109del,NS8_Q27stop,NSP3_T183I,Spike_T716I,NSP6_L110del,N_R203K,Spike_A570D,Spike_N501Y,NSP3_I1412T,Spike_P681H,Spike_Y144del,Spike_ins393FT,Spike_D364del,NSP3_A890D,Spike_D1118H,NSP6_F108del,NS8_Y73C,N_G204R,NSP12_P323L,Spike_D614G,N_D3L,Spike_S982A,Spike_Y365del,N_S235F)
hCoV-19/Turkey/HSGM-2269/2021	EPI_ISL_1063918	Dec 20 - Feb 21	Europe / Turkey	Human	Original	B.1.1.7	Oropharyngeal swab	O	(NS8_Q27stop,NSP3_T183I,Spike_T716I,NSP6_S106del,N_R203K,Spike_A570D,Spike_N501Y,NSP3_I1412T,Spike_P681H,Spike_Y144del,Spike_ins393FT,Spike_D364del,NSP6_G107del,NSP3_A890D,Spike_D1118H,NSP6_F108del,NS8_Y73C,N_G204R,NSP12_P323L,Spike_D614G,N_D3L,Spike_S982A,Spike_Y365del,N_S235F)
hCoV-19/Turkey/HSGM-2159/2021	EPI_ISL_1063919	Dec 20 - Feb 21	Europe / Turkey	Human	Original	B.1.1.7	Oropharyngeal swab	GRY	(Spike_H69del,NS8_Q27stop,NSP3_T183I,Spike_T716I,NSP6_S106del,N_R203K,Spike_A570D,NSP7_T45I,Spike_N501Y,NSP3_I1412T,NS8_R52I,NSP2_K489E,Spike_P681H,Spike_Y144del,NS7b_L32F,NSP6_G107del,NSP3_A890D,Spike_D1118H,NSP6_F108del,NS8_Y73C,NSP3_E387A,N_G204R,Spike_V70del,NSP7_L40F,NSP12_P323L,Spike_D614G,N_D3L,Spike_S982A,N_S235F)
hCoV-19/Turkey/HSGM-2265/2021	EPI_ISL_1063920	Dec 20 - Feb 21	Europe / Turkey	Human	Original	B.1.1.7	Oropharyngeal swab	GRY	(Spike_H69del,NS8_Q27stop,NSP3_T183I,Spike_T716I,NSP6_S106del,N_R203K,Spike_A570D,Spike_N501Y,NSP3_I1412T,Spike_P681H,Spike_Y144del,NSP12_A16V,NSP6_G107del,NSP3_A890D,Spike_D1118H,NSP6_F108del,NS8_Y73C,N_G204R,Spike_V70del,NSP12_P323L,Spike_D614G,N_D3L,Spike_S982A,N_S235F)
hCoV-19/Turkey/HSGM-2291/2021	EPI_ISL_1063921	Dec 20 - Feb 21	Europe / Turkey	Human	Original	B.1.1.7	Oropharyngeal swab	GRY	(NSP6_K109del,Spike_H69del,NS8_Q27stop,NSP3_T183I,Spike_T716I,N_R203K,Spike_A570D,NSP8_Q24R,NSP13_K460R,Spike_N501Y,NSP3_I1412T,NS8_R52I,Spike_P681H,Spike_Y144del,NSP3_T749A,NSP6_G107del,NSP3_A890D,Spike_D1118H,NSP6_F108del,NS8_Y73C,N_G204R,Spike_V70del,NSP12_P323L,Spike_D614G,N_D3L,Spike_S982A,N_S235F)
hCoV-19/Turkey/HSGM-D362/2021	EPI_ISL_1063922	Dec 20 - Feb 21	Europe / Turkey	Human	Original	B.1.1.7	Oropharyngeal swab	GRY	(Spike_H69del,NS8_Q27stop,NSP3_T183I,Spike_T716I,NSP6_S106del,N_R203K,Spike_A570D,Spike_N501Y,NSP3_I1412T,Spike_P681H,Spike_Y144del,NSP3_H323Y,NSP6_G107del,NSP3_A890D,Spike_D1118H,NSP6_F108del,NS8_Y73C,N_G204R,Spike_V70del,NSP12_P323L,Spike_D614G,N_D3L,Spike_S982A,N_S235F)
hCoV-19/Turkey/HSGM-2857/2021	EPI_ISL_1095590	Dec 20 - Feb 21	Europe / Turkey	Human	Original	B.1.351		GH	(E_P71L,Spike_K417N,Spike_L244del,NSP6_G107del,NSP6_S106del,NSP6_F108del,Spike_L242del,NS3_Q57H,Spike_A701V,NSP2_T85I,Spike_N501Y,NSP12_P323L,NSP5_K90R,Spike_D614G,Spike_A243del,NS3_S171L)
hCoV-19/Turkey/HSGM-2874/2021	EPI_ISL_1095591	Dec 20 - Feb 21	Europe / Turkey	Human	Original	B.1.351		GH	(E_P71L,NSP3_K837N,Spike_K417N,Spike_L244del,NSP6_G107del,NSP6_S106del,N_P13S,N_T205I,NSP6_F108del,Spike_L242del,NS3_Q57H,Spike_A701V,NSP2_T85I,Spike_D80A,Spike_N501Y,NSP12_P323L,NSP5_K90R,Spike_D614G,Spike_A243del,NS3_S171L)
hCoV-19/Turkey/HSGM-2923/2021	EPI_ISL_1095592	Dec 20 - Feb 21	Europe / Turkey	Human	Original	B.1.351		GH	(NSP3_S794L,Spike_L244del,NSP6_G107del,NSP6_S106del,N_T205I,NSP6_F108del,Spike_L242del,NS3_Q57H,Spike_A701V,NSP2_T85I,Spike_D80A,Spike_N501Y,NSP12_P323L,NSP5_K90R,Spike_D614G,Spike_A243del,NS3_S171L)
hCoV-19/Turkey/HSGM-2962/2021	EPI_ISL_1095593	Dec 20 - Feb 21	Europe / Turkey	Human	Original	B.1.351		G	(Spike_L244del,NSP6_G107del,NSP6_S106del,NSP6_F108del,Spike_L242del,Spike_A701V,Spike_D80A,Spike_N501Y,NSP12_P323L,Spike_D614G,Spike_A243del)
hCoV-19/Turkey/HSGM-2981/2021	EPI_ISL_1095594	Dec 20 - Feb 21	Europe / Turkey	Human	Original	B.1.351		GH	(NSP3_S794L,E_P71L,Spike_K417N,Spike_L244del,NSP6_G107del,NSP6_S106del,NSP6_F108del,Spike_L242del,NS3_Q57H,Spike_A701V,Spike_D80A,Spike_N501Y,NSP12_P323L,NSP5_K90R,Spike_D614G,Spike_A243del,NS3_S171L)
hCoV-19/Turkey/HSGM-2996/2021	EPI_ISL_1095595	Dec 20 - Feb 21	Europe / Turkey	Human	Original	B.1.351		GH	(NSP3_K837N,Spike_K417N,Spike_L244del,NSP6_G107del,NSP6_S106del,NSP6_F108del,Spike_L242del,NS3_Q57H,Spike_A701V,NSP2_T85I,Spike_D80A,NSP12_P323L,NSP5_K90R,Spike_D614G,Spike_A243del,NS3_S171L)
hCoV-19/Turkey/HSGM-3085/2021	EPI_ISL_1095596	Dec 20 - Feb 21	Europe / Turkey	Human	Original	B.1.351		GH	(E_P71L,NSP3_K837N,Spike_K417N,Spike_L244del,NSP6_G107del,NSP6_S106del,Spike_E484K,N_T205I,NSP6_F108del,Spike_L242del,NS3_Q57H,Spike_A701V,NSP2_T85I,Spike_D80A,Spike_N501Y,NSP12_P323L,NSP5_K90R,Spike_D614G,Spike_A243del,NS3_S171L)
hCoV-19/Turkey/HSGM-2572/2021	EPI_ISL_1095597	Dec 20 - Feb 21	Europe / Turkey	Human	Original	B.1.1		GR	(Spike_H69del,NSP3_A890D,NSP6_G107del,Spike_T716I,NSP6_S106del,N_R203K,NSP6_F108del,NSP13_K460R,Spike_A701V,N_G204R,Spike_V70del,Spike_N501Y,NSP12_P323L,NSP5_K90R,Spike_D614G,N_D3L,N_S235F)
hCoV-19/Turkey/HSGM-2418/2021	EPI_ISL_1095598	Dec 20 - Feb 21	Europe / Turkey	Human	Original	B.1.1.189		GR	(NSP15_T285I,N_R203K,NSP2_G339S,N_G204R,NSP3_T720I,Spike_N501Y,NSP12_P323L,NSP2_P13S,Spike_D614G)
hCoV-19/Turkey/HSGM-2585/2021	EPI_ISL_1095599	Dec 20 - Feb 21	Europe / Turkey	Human	Original	B.1.351		G	(NSP3_S794L,NSP3_K837N,Spike_K417N,Spike_A701V,NSP2_T85I,Spike_D80A,NSP12_P323L,NSP5_K90R,Spike_D614G,NS3_S171L)
hCoV-19/Turkey/HSGM-D193/2021	EPI_ISL_1096030	Dec 20 - Feb 21	Europe / Turkey	Human	Original	B.1.351		G	(NSP3_S794L,NSP6_G107del,NSP6_S106del,NSP6_F108del,NSP2_T85I,Spike_D80A,Spike_N501Y,NSP12_P323L,NSP5_K90R,Spike_D614G,NS3_S171L)
hCoV-19/Turkey/HSGM-D252/2021	EPI_ISL_1096031	Dec 20 - Feb 21	Europe / Turkey	Human	Original	B.1.1		GR	(Spike_H69del,NS8_E59stop,NSP12_S229I,N_R203K,NSP13_A368V,N_G204R,Spike_V70del,NSP12_P323L,Spike_D614G)
hCoV-19/Turkey/HSGM-D215/2021	EPI_ISL_1096032	Dec 20 - Feb 21	Europe / Turkey	Human	Original	B.1		GH	(NS7b_E39stop,NSP3_S794L,Spike_K417N,Spike_L244del,NSP6_G107del,NSP6_S106del,NSP6_F108del,Spike_L242del,NS3_Q57H,Spike_A701V,Spike_N501Y,NSP12_P323L,Spike_D614G,Spike_A243del,NS3_S171L)
hCoV-19/Turkey/HSGM-D200/2021	EPI_ISL_1096033	Dec 20 - Feb 21	Europe / Turkey	Human	Original	B.1.351		GH	(NS7b_E39stop,Spike_K417N,NSP6_G107del,NSP6_S106del,NSP6_F108del,NS3_Q57H,Spike_A701V,NSP2_T85I,Spike_D80A,Spike_N501Y,NSP12_P323L,NSP5_K90R,Spike_D614G,NS3_S171L)
hCoV-19/Turkey/HSGM-D206/2021	EPI_ISL_1096034	Dec 20 - Feb 21	Europe / Turkey	Human	Original	B.1.351		GH	(NS7b_E39stop,Spike_K417N,NSP6_G107del,NSP6_S106del,NSP6_F108del,NS3_Q57H,Spike_A701V,NSP2_T85I,Spike_D80A,NSP12_P323L,Spike_D614G,NS3_S171L)
hCoV-19/Turkey/HSGM-D221/2021	EPI_ISL_1096035	Dec 20 - Feb 21	Europe / Turkey	Human	Original	B.1.351		GH	(NS7b_E39stop,E_P71L,Spike_K417N,NSP6_G107del,NSP6_S106del,NSP6_F108del,NS3_Q57H,Spike_A701V,NSP2_T85I,Spike_D80A,Spike_N501Y,NSP12_P323L,NSP5_K90R,Spike_D614G,NS3_S171L)
hCoV-19/Turkey/HSGM-D224/2021	EPI_ISL_1096036	Dec 20 - Feb 21	Europe / Turkey	Human	Original	B.1		GH	(NS7b_E39stop,E_P71L,Spike_K417N,NSP6_G107del,NSP6_S106del,NSP6_F108del,NS3_Q57H,Spike_A701V,Spike_D80A,Spike_N501Y,NSP12_P323L,NSP5_K90R,Spike_D614G,NS3_S171L)
hCoV-19/Turkey/HSGM-D213/2021	EPI_ISL_1096037	Dec 20 - Feb 21	Europe / Turkey	Human	Original	B.1.351		G	(NSP3_S794L,E_P71L,NSP3_K837N,Spike_K417N,Spike_L244del,NSP6_G107del,NSP6_S106del,NSP6_F108del,Spike_L242del,Spike_A701V,Spike_N501Y,NSP12_P323L,NSP5_K90R,Spike_D614G,Spike_A243del,NS3_S171L)
hCoV-19/Turkey/HSGM-D223/2021	EPI_ISL_1096038	Dec 20 - Feb 21	Europe / Turkey	Human	Original	B.1.351		G	(NSP3_S794L,Spike_K417N,Spike_L244del,NSP6_G107del,NSP6_S106del,NSP6_F108del,Spike_L242del,Spike_A701V,NSP2_T85I,Spike_D80A,Spike_N501Y,NSP12_P323L,NSP5_K90R,Spike_D614G,Spike_A243del,NS3_S171L)
hCoV-19/Turkey/HSGM-D255/2021	EPI_ISL_1096039	Dec 20 - Feb 21	Europe / Turkey	Human	Original	B.1.351		GH	(NSP3_S794L,E_P71L,Spike_K417N,Spike_L244del,NSP6_G107del,NSP6_S106del,NSP6_F108del,Spike_L242del,NS3_Q57H,Spike_A701V,NSP2_T85I,Spike_D80A,NSP12_P323L,NSP5_K90R,Spike_D614G,Spike_A243del,NS3_S171L)
hCoV-19/Turkey/HSGM-D265/2021	EPI_ISL_1096040	Dec 20 - Feb 21	Europe / Turkey	Human	Original	B.1.351		G	(Spike_L244del,NSP6_G107del,NSP6_S106del,NSP6_F108del,Spike_L242del,Spike_A701V,Spike_D80A,NSP12_P323L,NSP5_K90R,Spike_D614G,Spike_A243del,NS3_S171L)
hCoV-19/Turkey/HSGM-D271/2021	EPI_ISL_1096041	Dec 20 - Feb 21	Europe / Turkey	Human	Original	B.1.351		GH	(NSP3_S794L,E_P71L,Spike_K417N,Spike_L244del,NSP6_G107del,NSP6_S106del,NSP6_F108del,Spike_L242del,NS3_Q57H,Spike_A701V,Spike_D80A,Spike_N501Y,NSP12_P323L,NSP5_K90R,Spike_D614G,Spike_A243del,NS3_S171L)
hCoV-19/Turkey/HSGM-D269/2021	EPI_ISL_1096042	Dec 20 - Feb 21	Europe / Turkey	Human	Original	B.1.351		G	(Spike_K417N,Spike_L244del,NSP6_G107del,NSP6_S106del,NSP6_F108del,Spike_L242del,Spike_A701V,Spike_D80A,NSP12_P323L,NSP5_K90R,Spike_D614G,Spike_A243del,NS3_S171L)
hCoV-19/Turkey/HSGM-D182/2021	EPI_ISL_1096043	Dec 20 - Feb 21	Europe / Turkey	Human	Original	B.1.351		G	(Spike_K417N,NSP6_G107del,NSP6_S106del,NSP6_F108del,Spike_A701V,NSP2_T85I,Spike_D80A,Spike_N501Y,NSP12_P323L,Spike_D614G,NS3_S171L)
hCoV-19/Turkey/HSGM-3441/2021	EPI_ISL_1096044	Dec 20 - Feb 21	Europe / Turkey	Human	Original	B.1.351		GH	(E_P71L,NSP3_K837N,Spike_K417N,NSP6_G107del,NSP6_S106del,NSP6_F108del,NS3_Q57H,Spike_A701V,NSP2_T85I,Spike_D80A,Spike_N501Y,NSP12_P323L,NSP5_K90R,Spike_D614G,NS3_S171L)
hCoV-19/Turkey/HSGM-D180/2021	EPI_ISL_1096045	Dec 20 - Feb 21	Europe / Turkey	Human	Original	B.1		G	(Spike_K417N,NSP6_G107del,NSP6_S106del,NSP6_F108del,Spike_A701V,Spike_D80A,Spike_N501Y,NSP12_P323L,NSP5_K90R,Spike_D614G,NS3_S171L)
hCoV-19/Turkey/HSGM-D184/2021	EPI_ISL_1096046	Dec 20 - Feb 21	Europe / Turkey	Human	Original	B.1.1		GR	(NSP6_G107del,NSP6_S106del,N_R203K,NSP6_F108del,Spike_A701V,N_G204R,NSP12_P323L,Spike_D614G)
hCoV-19/Turkey/HSGM-D185/2021	EPI_ISL_1096047	Dec 20 - Feb 21	Europe / Turkey	Human	Original	B.1		G	(NSP6_G107del,NSP6_S106del,NSP6_F108del,NSP2_T85I,NSP12_P323L,NSP5_K90R,Spike_D614G,NS3_S171L)
hCoV-19/Turkey/HSGM-D186/2021	EPI_ISL_1096048	Dec 20 - Feb 21	Europe / Turkey	Human	Original	B.1		O	(E_P71L,Spike_K417N,NSP6_G107del,NSP6_S106del,NSP6_F108del,Spike_A701V,Spike_D80A,Spike_N501Y,NSP12_P323L,NSP5_K90R,Spike_D614G,NS3_S171L)
hCoV-19/Turkey/HSGM-D187/2021	EPI_ISL_1096049	Dec 20 - Feb 21	Europe / Turkey	Human	Original	B.1.351		GH	(E_P71L,Spike_K417N,NSP6_G107del,NSP6_S106del,NSP6_F108del,NS3_Q57H,Spike_A701V,Spike_N501Y,NSP12_P323L,NSP5_K90R,Spike_D614G,NS3_S171L)
hCoV-19/Turkey/HSGM-D188/2021	EPI_ISL_1096050	Dec 20 - Feb 21	Europe / Turkey	Human	Original	B.1.1		O	(NSP1_I114T,Spike_K417N,NSP6_G107del,NSP6_S106del,NSP6_F108del,Spike_A701V,Spike_N501Y,NSP12_P323L,Spike_D614G,Spike_A222V)
hCoV-19/Turkey/HSGM-D189/2021	EPI_ISL_1096051	Dec 20 - Feb 21	Europe / Turkey	Human	Original	B.1		GH	(Spike_K417N,NSP6_G107del,NSP6_S106del,NSP6_F108del,NS3_Q57H,Spike_A701V,Spike_D80A,Spike_N501Y,NSP12_P323L,NSP5_K90R,Spike_D614G,NS3_S171L)
hCoV-19/Turkey/HSGM-D190/2021	EPI_ISL_1096052	Dec 20 - Feb 21	Europe / Turkey	Human	Original	B.1.351		GH	(Spike_K417N,NSP6_G107del,NSP6_S106del,NSP6_F108del,NS3_Q57H,Spike_A701V,NSP2_T85I,Spike_D80A,Spike_N501Y,NSP12_P323L,NSP5_K90R,Spike_D614G,NS3_S171L)
hCoV-19/Turkey/HSGM-D191/2021	EPI_ISL_1096053	Dec 20 - Feb 21	Europe / Turkey	Human	Original	B.1.351		GH	(Spike_K417N,NSP6_G107del,NSP6_S106del,NSP6_F108del,NS3_Q57H,Spike_A701V,NSP2_T85I,Spike_D80A,Spike_N501Y,NSP12_P323L,NSP5_K90R,Spike_D614G,NS3_S171L)
hCoV-19/Turkey/HSGM-D194/2021	EPI_ISL_1096054	Dec 20 - Feb 21	Europe / Turkey	Human	Original	B.1		G	(NSP6_G107del,NSP6_S106del,NSP6_F108del,Spike_A701V,NSP12_P323L,Spike_D614G,NS3_S171L)
hCoV-19/Turkey/HSGM-D195/2021	EPI_ISL_1096055	Dec 20 - Feb 21	Europe / Turkey	Human	Original	B.1		G	(NSP3_S794L,Spike_K417N,NSP6_G107del,NSP6_S106del,NSP6_F108del,Spike_A701V,Spike_D80A,NSP12_P323L,NSP5_K90R,Spike_D614G,NS3_S171L)
hCoV-19/Turkey/HSGM-D196/2021	EPI_ISL_1096056	Dec 20 - Feb 21	Europe / Turkey	Human	Original	B.1.351		O	(Spike_K417N,NSP6_G107del,NSP6_S106del,NSP6_F108del,NS3_Q57H,Spike_A701V,NSP2_T85I,Spike_D80A,Spike_N501Y,NSP12_P323L,NSP5_K90R,Spike_D614G,NS3_S171L)
hCoV-19/Turkey/HSGM-D197/2021	EPI_ISL_1096057	Dec 20 - Feb 21	Europe / Turkey	Human	Original	B.1.351		GH	(Spike_K417N,NSP6_G107del,NSP6_S106del,NSP6_F108del,NS3_Q57H,Spike_A701V,NSP2_T85I,Spike_D80A,NSP12_P323L,NSP5_K90R,Spike_D614G,NS3_S171L)
hCoV-19/Turkey/HSGM-D198/2021	EPI_ISL_1096058	Dec 20 - Feb 21	Europe / Turkey	Human	Original	B.1		G	(E_P71L,Spike_K417N,NSP6_G107del,NSP6_S106del,NSP6_F108del,Spike_D80A,Spike_N501Y,NSP12_P323L,NSP5_K90R,Spike_D614G,NS3_S171L)
hCoV-19/Turkey/HSGM-D199/2021	EPI_ISL_1096059	Dec 20 - Feb 21	Europe / Turkey	Human	Original	B.1.351		GH	(E_P71L,Spike_K417N,NSP6_G107del,NSP6_S106del,NSP6_F108del,NS3_Q57H,Spike_A701V,Spike_N501Y,NSP12_P323L,NSP5_K90R,Spike_D614G,NS3_S171L)
hCoV-19/Turkey/HSGM-D201/2021	EPI_ISL_1096060	Dec 20 - Feb 21	Europe / Turkey	Human	Original	B.1		G	(NSP6_G107del,NSP6_S106del,NSP6_F108del,Spike_N501Y,NSP12_P323L,Spike_D614G,NS3_S171L)
hCoV-19/Turkey/HSGM-D202/2021	EPI_ISL_1096061	Dec 20 - Feb 21	Europe / Turkey	Human	Original	B.1.351		GH	(Spike_K417N,NSP6_G107del,NSP6_S106del,NSP6_F108del,NS3_Q57H,Spike_A701V,NSP2_T85I,Spike_D80A,Spike_N501Y,NSP12_P323L,Spike_D614G,NS3_S171L)
hCoV-19/Turkey/HSGM-D203/2021	EPI_ISL_1096062	Dec 20 - Feb 21	Europe / Turkey	Human	Original	B.1		G	(NSP3_S794L,Spike_K417N,NSP6_G107del,NSP6_S106del,NSP6_F108del,Spike_A701V,Spike_D80A,Spike_N501Y,NSP12_P323L,Spike_D614G,NS3_S171L)
hCoV-19/Turkey/HSGM-D204/2021	EPI_ISL_1096063	Dec 20 - Feb 21	Europe / Turkey	Human	Original	B.1		G	(E_P71L,NSP3_K837N,Spike_K417N,NSP6_G107del,NSP6_S106del,NSP6_F108del,Spike_A701V,Spike_D80A,Spike_N501Y,NSP12_P323L,NSP5_K90R,Spike_D614G,NS3_S171L)
hCoV-19/Turkey/HSGM-D205/2021	EPI_ISL_1096064	Dec 20 - Feb 21	Europe / Turkey	Human	Original	B.1.351		G	(E_P71L,Spike_K417N,NSP6_G107del,NSP6_S106del,NSP6_F108del,Spike_A701V,Spike_N501Y,NSP12_P323L,NSP5_K90R,Spike_D614G,NS3_S171L)
hCoV-19/Turkey/HSGM-D207/2021	EPI_ISL_1096065	Dec 20 - Feb 21	Europe / Turkey	Human	Original	B.1.351		O	(NSP3_K837N,Spike_K417N,NSP6_G107del,NSP6_S106del,NSP6_F108del,NS3_Q57H,Spike_A701V,NSP2_T85I,Spike_D80A,Spike_N501Y,NSP12_P323L,NSP5_K90R,Spike_D614G,NS3_S171L)
hCoV-19/Turkey/HSGM-D212/2021	EPI_ISL_1096066	Dec 20 - Feb 21	Europe / Turkey	Human	Original	B.1.524		G	(Spike_K417N,NSP6_G107del,NSP6_S106del,NSP6_F108del,Spike_A701V,Spike_N501Y,NSP12_P323L,NSP5_K90R,Spike_D614G,NS3_S171L)
hCoV-19/Turkey/HSGM-D214/2021	EPI_ISL_1096067	Dec 20 - Feb 21	Europe / Turkey	Human	Original	B.1.351		GH	(E_P71L,NSP3_K837N,Spike_K417N,NSP6_G107del,NSP6_S106del,NSP6_F108del,NS3_Q57H,Spike_A701V,NSP2_T85I,Spike_D80A,Spike_N501Y,NSP12_P323L,Spike_D614G,NS3_S171L)
hCoV-19/Turkey/HSGM-D216/2021	EPI_ISL_1096068	Dec 20 - Feb 21	Europe / Turkey	Human	Original	B.1		G	(NSP3_S794L,E_P71L,NSP3_K837N,Spike_K417N,NSP6_G107del,NSP6_S106del,NSP6_F108del,Spike_A701V,Spike_D80A,Spike_N501Y,NSP12_P323L,NSP5_K90R,Spike_D614G,Spike_A363V,NS3_S171L)
hCoV-19/Turkey/HSGM-D217/2021	EPI_ISL_1096069	Dec 20 - Feb 21	Europe / Turkey	Human	Original	B.1.1		O	(Spike_K417N,NSP6_G107del,NSP6_S106del,NSP6_F108del,NSP12_P323L,Spike_D614G,NS3_S171L)
hCoV-19/Turkey/HSGM-D220/2021	EPI_ISL_1096070	Dec 20 - Feb 21	Europe / Turkey	Human	Original	B.1		GH	(NSP3_S794L,NSP3_K837N,Spike_K417N,NSP6_G107del,NSP6_S106del,NSP6_F108del,NS3_Q57H,Spike_A701V,Spike_D80A,Spike_N501Y,NSP12_P323L,Spike_D614G,NS3_S171L)
hCoV-19/Turkey/HSGM-D222/2021	EPI_ISL_1096071	Dec 20 - Feb 21	Europe / Turkey	Human	Original	B.1		G	(NSP3_S794L,Spike_K417N,NSP6_G107del,NSP6_S106del,NSP6_F108del,Spike_A701V,Spike_D80A,Spike_N501Y,NSP12_P323L,Spike_D614G,NS3_S171L)
hCoV-19/Turkey/HSGM-D225/2021	EPI_ISL_1096072	Dec 20 - Feb 21	Europe / Turkey	Human	Original	B.1.351		G	(NSP6_G107del,NSP6_S106del,NSP6_F108del,NSP2_T85I,Spike_D80A,Spike_N501Y,NSP12_P323L,Spike_D614G,NS3_S171L)
hCoV-19/Turkey/HSGM-D226/2021	EPI_ISL_1096073	Dec 20 - Feb 21	Europe / Turkey	Human	Original	B.1		GH	(NSP3_S794L,Spike_K417N,NSP6_G107del,NSP6_S106del,NSP6_F108del,NS3_Q57H,Spike_A701V,Spike_N501Y,NSP12_P323L,Spike_D614G,NS3_S171L)
hCoV-19/Turkey/HSGM-D227/2021	EPI_ISL_1096074	Dec 20 - Feb 21	Europe / Turkey	Human	Original	B.1		GH	(Spike_K417N,NSP6_G107del,NSP6_S106del,NSP6_F108del,NS3_Q57H,Spike_A701V,Spike_D80A,Spike_N501Y,NSP12_P323L,NSP5_K90R,Spike_D614G,NS3_S171L)
hCoV-19/Turkey/HSGM-D228/2021	EPI_ISL_1096075	Dec 20 - Feb 21	Europe / Turkey	Human	Original	B.1		GH	(Spike_K417N,NSP6_G107del,NSP6_S106del,NSP6_F108del,NS3_Q57H,Spike_A701V,Spike_D80A,Spike_N501Y,NSP12_P323L,NSP5_K90R,Spike_D614G,NS3_S171L)
hCoV-19/Turkey/HSGM-D229/2021	EPI_ISL_1096076	Dec 20 - Feb 21	Europe / Turkey	Human	Original	B.1.351		GH	(E_P71L,NSP3_K837N,Spike_K417N,NSP6_G107del,NSP6_S106del,NSP6_F108del,NS3_Q57H,Spike_A701V,NSP2_T85I,Spike_D80A,Spike_N501Y,NSP12_P323L,NSP5_K90R,Spike_D614G,NS3_S171L)
hCoV-19/Turkey/HSGM-D230/2021	EPI_ISL_1096077	Dec 20 - Feb 21	Europe / Turkey	Human	Original	B.1.351		G	(NSP3_S794L,Spike_K417N,NSP6_G107del,NSP6_S106del,NSP6_F108del,Spike_A701V,NSP2_T85I,Spike_D80A,Spike_N501Y,NSP12_P323L,NSP5_K90R,Spike_D614G,NS3_S171L)
hCoV-19/Turkey/HSGM-D231/2021	EPI_ISL_1096078	Dec 20 - Feb 21	Europe / Turkey	Human	Original	B.1		GH	(NSP6_G107del,NSP6_S106del,NSP6_F108del,NS3_Q57H,Spike_A701V,Spike_D80A,Spike_N501Y,NSP12_P323L,Spike_D614G,NS3_S171L)
hCoV-19/Turkey/HSGM-D232/2021	EPI_ISL_1096079	Dec 20 - Feb 21	Europe / Turkey	Human	Original	B.1		G	(Spike_K417N,NSP6_G107del,NSP6_S106del,NSP6_F108del,Spike_A701V,Spike_D80A,Spike_N501Y,NSP12_P323L,NSP5_K90R,Spike_D614G,NS3_S171L)
hCoV-19/Turkey/HSGM-D233/2021	EPI_ISL_1096080	Dec 20 - Feb 21	Europe / Turkey	Human	Original	B.1		G	(NSP6_G107del,NSP6_S106del,NSP6_F108del,Spike_N501Y,NSP12_P323L,Spike_D614G,NS3_S171L)
hCoV-19/Turkey/HSGM-D235/2021	EPI_ISL_1096081	Dec 20 - Feb 21	Europe / Turkey	Human	Original	B.1		G	(Spike_K417N,NSP6_G107del,NSP6_S106del,NSP6_F108del,Spike_A701V,Spike_D80A,Spike_N501Y,NSP12_P323L,NSP5_K90R,Spike_D614G,NS3_S171L)
hCoV-19/Turkey/HSGM-D236/2021	EPI_ISL_1096082	Dec 20 - Feb 21	Europe / Turkey	Human	Original	B.1		GH	(NSP3_S794L,Spike_K417N,NSP6_G107del,NSP6_S106del,NSP6_F108del,NS3_Q57H,Spike_A701V,Spike_D80A,Spike_N501Y,NSP12_P323L,NSP5_K90R,Spike_D614G,NS3_S171L)
hCoV-19/Turkey/HSGM-D237/2021	EPI_ISL_1096083	Dec 20 - Feb 21	Europe / Turkey	Human	Original	B.1		G	(NSP6_G107del,NSP6_S106del,NSP6_F108del,Spike_A701V,Spike_N501Y,NSP12_P323L,Spike_D614G)
hCoV-19/Turkey/HSGM-D246/2021	EPI_ISL_1096084	Dec 20 - Feb 21	Europe / Turkey	Human	Original	B.1		GH	(Spike_L244del,N_T205I,Spike_L242del,NS3_Q57H,NSP12_P323L,NSP5_K90R,Spike_D614G,Spike_A243del,NS3_S171L)
hCoV-19/Turkey/HSGM-D243/2021	EPI_ISL_1096085	Dec 20 - Feb 21	Europe / Turkey	Human	Original	B.1		GH	(NSP3_S794L,Spike_K417N,NSP6_G107del,NSP6_S106del,NSP6_F108del,NS3_Q57H,Spike_A701V,Spike_D80A,Spike_N501Y,NSP12_P323L,NSP5_K90R,Spike_D614G,NS3_S171L)
hCoV-19/Turkey/HSGM-D244/2021	EPI_ISL_1096086	Dec 20 - Feb 21	Europe / Turkey	Human	Original	B.1		G	(Spike_K417N,NSP6_G107del,NSP6_S106del,NSP6_F108del,NSP3_H818Y,Spike_D80A,Spike_N501Y,NSP12_P323L,Spike_D614G,NS3_S171L)
hCoV-19/Turkey/HSGM-D242/2021	EPI_ISL_1096087	Dec 20 - Feb 21	Europe / Turkey	Human	Original	B.1		G	(E_P71L,NSP3_K837N,Spike_K417N,NSP6_G107del,NSP6_S106del,NSP6_F108del,Spike_A701V,Spike_D80A,Spike_N501Y,NSP12_P323L,NSP5_K90R,Spike_D614G,NS3_S171L)
hCoV-19/Turkey/HSGM-D245/2021	EPI_ISL_1096088	Dec 20 - Feb 21	Europe / Turkey	Human	Original	B.1		GH	(NSP3_S794L,E_P71L,NSP3_K837N,Spike_K417N,NSP6_G107del,NSP6_S106del,NSP6_F108del,NS3_Q57H,Spike_A701V,Spike_D80A,Spike_N501Y,NSP12_P323L,NSP5_K90R,Spike_D614G,NS3_S171L)
hCoV-19/Turkey/HSGM-D247/2021	EPI_ISL_1096089	Dec 20 - Feb 21	Europe / Turkey	Human	Original	B.1		GH	(E_P71L,NSP3_K837N,Spike_K417N,NSP6_G107del,NSP6_S106del,NSP6_F108del,NS3_Q57H,Spike_A701V,Spike_D80A,Spike_N501Y,NSP12_P323L,NSP5_K90R,Spike_D614G,NS3_S171L)
hCoV-19/Turkey/HSGM-D249/2021	EPI_ISL_1096090	Dec 20 - Feb 21	Europe / Turkey	Human	Original	B.1		G	(NSP6_G107del,NSP6_S106del,NSP6_F108del,Spike_A701V,NSP12_P323L,Spike_D614G,NS3_S171L)
hCoV-19/Turkey/HSGM-D251/2021	EPI_ISL_1096091	Dec 20 - Feb 21	Europe / Turkey	Human	Original	B.1.524		GH	(NSP6_G107del,NSP6_S106del,NSP6_F108del,NS3_Q57H,Spike_A701V,Spike_N501Y,NSP12_P323L,NSP5_K90R,Spike_D614G,NS3_S171L)
hCoV-19/Turkey/HSGM-D256/2021	EPI_ISL_1096092	Dec 20 - Feb 21	Europe / Turkey	Human	Original	B.1		G	(E_P71L,NSP3_K837N,Spike_K417N,NSP6_G107del,NSP6_S106del,NSP6_F108del,Spike_A701V,Spike_D80A,NSP12_P323L,Spike_D614G,NS3_S171L)
hCoV-19/Turkey/HSGM-D258/2021	EPI_ISL_1096093	Dec 20 - Feb 21	Europe / Turkey	Human	Original	B.1		G	(NSP6_G107del,NSP6_S106del,NSP6_F108del,NSP12_P323L,Spike_D614G,NS3_S171L)
hCoV-19/Turkey/HSGM-D259/2021	EPI_ISL_1096094	Dec 20 - Feb 21	Europe / Turkey	Human	Original	B.1.351		GH	(E_P71L,Spike_K417N,NSP6_G107del,NSP6_S106del,NSP6_F108del,NS3_Q57H,Spike_A701V,NSP2_T85I,Spike_N501Y,NSP12_P323L,NSP5_K90R,Spike_D614G,NS3_S171L)
hCoV-19/Turkey/HSGM-D260/2021	EPI_ISL_1096095	Dec 20 - Feb 21	Europe / Turkey	Human	Original	B.1		G	(NSP6_G107del,NSP6_S106del,NSP6_F108del,NSP12_P323L,Spike_D614G)
hCoV-19/Turkey/HSGM-D264/2021	EPI_ISL_1096096	Dec 20 - Feb 21	Europe / Turkey	Human	Original	B.1		G	(NSP6_G107del,NSP6_S106del,NSP6_F108del,NSP4_M324T,NSP12_P323L,Spike_D614G)
hCoV-19/Turkey/HSGM-D263/2021	EPI_ISL_1096097	Dec 20 - Feb 21	Europe / Turkey	Human	Original	B.1		G	(Spike_K417N,NSP6_G107del,NSP6_S106del,NSP6_F108del,Spike_A701V,Spike_N501Y,NSP12_P323L,Spike_D614G)
hCoV-19/Turkey/HSGM-D273/2021	EPI_ISL_1096098	Dec 20 - Feb 21	Europe / Turkey	Human	Original	B.1.351		G	(Spike_K417N,NSP6_G107del,NSP6_S106del,NSP6_F108del,Spike_A701V,NSP2_T85I,Spike_D80A,Spike_N501Y,NSP12_P323L,NSP5_K90R,Spike_D614G,NS3_S171L)
hCoV-19/Turkey/HSGM-D268/2021	EPI_ISL_1096099	Dec 20 - Feb 21	Europe / Turkey	Human	Original	B.1.524		G	(NSP3_S794L,NSP6_G107del,NSP6_S106del,NSP6_F108del,Spike_A701V,Spike_N501Y,NSP12_P323L,NSP5_K90R,Spike_D614G,NS3_S171L)
hCoV-19/Turkey/HSGM-GA93/2021	EPI_ISL_1097200	Dec 20 - Feb 21	Europe / Turkey	Human	Original	B.1.1.7		GRY	(Spike_H69del,NS8_Q27stop,NSP3_T183I,Spike_T716I,NS8_K68stop,NSP6_S106del,N_R203K,Spike_A570D,NS8_Y42C,Spike_N501Y,NSP4_T147I,NSP3_I1412T,NS8_R52I,Spike_P681H,NSP8_T89I,Spike_Y144del,N_G200C,NSP6_G107del,NSP3_A890D,Spike_D1118H,NSP6_F108del,NS8_Y73C,N_G204R,Spike_V70del,NSP12_P323L,Spike_D614G,N_D3L,Spike_S982A,N_S235F)
hCoV-19/Turkey/HSGM-GA22/2021	EPI_ISL_1097201	Dec 20 - Feb 21	Europe / Turkey	Human	Original	B.1.1.7		GRY	(NSP6_K109del,Spike_H69del,NS8_Q27stop,NSP3_T183I,NSP15_L298V,Spike_T716I,NS8_K68stop,NSP6_L110del,N_R203K,Spike_A570D,NS3_W131C,Spike_N501Y,NSP3_I1412T,NS8_R52I,Spike_P681H,Spike_Y144del,NSP3_A890D,Spike_D1118H,NSP6_F108del,NS8_Y73C,N_G204R,Spike_V70del,NSP12_P323L,Spike_D614G,N_D3L,Spike_S982A,N_S235F)
hCoV-19/Turkey/HSGM-GA29/2021	EPI_ISL_1097202	Dec 20 - Feb 21	Europe / Turkey	Human	Original	B.1.1.7		GRY	(NSP6_K109del,Spike_H69del,NS8_Q27stop,NSP3_T183I,NS3_H78Y,Spike_T716I,NS8_K68stop,NSP6_L110del,N_R203K,Spike_A570D,Spike_N501Y,NSP3_I1412T,NS8_R52I,Spike_P681H,Spike_Y144del,NSP12_P227L,NSP3_A41V,NSP3_A890D,Spike_D1118H,NSP6_F108del,NS8_Y73C,NSP3_M1441I,N_G204R,Spike_V70del,NSP12_P323L,Spike_D614G,N_D3L,Spike_S982A,N_S235F)
hCoV-19/Turkey/HSGM-GA44/2021	EPI_ISL_1097203	Dec 20 - Feb 21	Europe / Turkey	Human	Original	B.1.1.7		GRY	(NSP6_K109del,Spike_H69del,NS8_Q27stop,NSP3_T183I,NSP15_L298V,Spike_T716I,NS8_K68stop,NSP6_L110del,N_R203K,Spike_A570D,NS3_W131C,Spike_N501Y,NSP3_I1412T,NS8_R52I,Spike_P681H,Spike_Y144del,NSP3_A890D,Spike_D1118H,NSP6_F108del,NS8_Y73C,N_G204R,Spike_V70del,NSP12_P323L,Spike_D614G,N_D3L,Spike_S982A,N_S235F)
hCoV-19/Turkey/HSGM-GA59/2021	EPI_ISL_1097204	Dec 20 - Feb 21	Europe / Turkey	Human	Original	B.1.1.7		GRY	(Spike_H69del,NS8_Q27stop,NSP3_T183I,NS3_H78Y,Spike_T716I,NS8_K68stop,NSP6_S106del,N_R203K,Spike_A570D,Spike_N501Y,NSP3_I1412T,NS8_R52I,Spike_P681H,Spike_Y144del,NSP12_P227L,NSP3_A41V,NSP6_G107del,NSP3_A890D,Spike_D1118H,NSP6_F108del,NS8_Y73C,NSP3_M1441I,N_G204R,Spike_V70del,NSP12_P323L,Spike_D614G,N_D3L,Spike_S982A,N_S235F)
hCoV-19/Turkey/HSGM-GA57/2021	EPI_ISL_1097205	Dec 20 - Feb 21	Europe / Turkey	Human	Original	B.1.1.7		GR	(NS8_Q27stop,NSP3_T183I,Spike_T716I,NS8_K68stop,NSP6_S106del,N_R203K,Spike_A570D,NS3_P267S,Spike_N501Y,NSP3_I1412T,Spike_P681H,NSP4_L264F,Spike_Y144del,Spike_D950N,NSP6_G107del,NSP3_A890D,NSP3_P109L,Spike_D1118H,NSP6_F108del,NS8_Y73C,N_G204R,NSP12_P323L,Spike_D614G,N_D3L,Spike_S982A,N_S235F)
hCoV-19/Turkey/HSGM-GA107/2021	EPI_ISL_1097206	Dec 20 - Feb 21	Europe / Turkey	Human	Original	B.1.351		GH	(NS7b_E39stop,NSP3_S794L,Spike_K417N,NSP6_G107del,NSP6_S106del,NSP6_F108del,NS3_Q57H,Spike_A701V,NSP2_T85I,Spike_D80A,Spike_N501Y,NSP12_P323L,NSP5_K90R,Spike_D614G,NS3_S171L)
hCoV-19/Turkey/HSGM-GA99/2021	EPI_ISL_1097207	Dec 20 - Feb 21	Europe / Turkey	Human	Original	B.1.351		GH	(NS7b_E39stop,NSP3_S794L,NSP3_K837N,Spike_K417N,Spike_L244del,NSP6_G107del,NSP6_S106del,NSP6_F108del,Spike_L242del,NS3_Q57H,Spike_A701V,NSP2_T85I,Spike_D80A,Spike_N501Y,NSP12_P323L,NSP5_K90R,Spike_D614G,Spike_A243del,NS3_S171L)
hCoV-19/Turkey/HSGM-GA108/2021	EPI_ISL_1097208	Dec 20 - Feb 21	Europe / Turkey	Human	Original	B.1.351		GH	(NS7b_E39stop,E_P71L,Spike_K417N,Spike_L244del,NSP6_G107del,NSP6_S106del,NSP6_F108del,Spike_L242del,NS3_Q57H,Spike_A701V,Spike_D80A,Spike_N501Y,NSP12_P323L,NSP5_K90R,Spike_D614G,Spike_A243del,NS3_S171L)
hCoV-19/Turkey/HSGM-GA8/2021	EPI_ISL_1097209	Dec 20 - Feb 21	Europe / Turkey	Human	Original	B.1.1.7		GRY	(Spike_H69del,NS8_Q27stop,NSP3_T183I,Spike_T716I,NSP6_S106del,N_R203K,Spike_A570D,Spike_L5F,Spike_N501Y,NSP3_I1412T,NS8_R52I,Spike_P681H,Spike_Y144del,NS7a_Q62stop,NSP6_G107del,Spike_D1118H,NSP6_F108del,NS8_Y73C,N_G204R,Spike_V70del,NSP12_P323L,Spike_D614G,NSP3_A861V,N_D3L,Spike_S982A,N_S235F)
hCoV-19/Turkey/HSGM-GA26/2021	EPI_ISL_1097210	Dec 20 - Feb 21	Europe / Turkey	Human	Original	B.1.1.7		GR	(NSP6_K109del,NS8_Q27stop,NSP3_T183I,NS7a_Q94stop,Spike_T716I,N_R203K,Spike_A570D,NSP6_T181I,Spike_L5F,Spike_N501Y,NSP3_I1412T,NS8_R52I,Spike_P681H,Spike_Y144del,NS7a_Q62stop,NSP6_G107del,NSP3_A890D,Spike_D1118H,NSP6_F108del,NS8_Y73C,N_G204R,NS3_T151I,NSP12_P323L,Spike_D614G,NSP3_A861V,N_D3L,Spike_S982A,N_S235F)
hCoV-19/Turkey/HSGM-GA5/2021	EPI_ISL_1097211	Dec 20 - Feb 21	Europe / Turkey	Human	Original	B.1.351		GH	(E_P71L,NSP3_K837N,Spike_K417N,NSP6_S106del,Spike_E484K,N_P13S,Spike_A701V,Spike_N501Y,Spike_A243del,Spike_L18F,Spike_D215G,Spike_L244del,NSP6_G107del,N_T205I,NSP6_F108del,Spike_L242del,NS3_Q57H,NSP2_T85I,Spike_D80A,NSP12_P323L,NSP5_K90R,Spike_D614G,NS3_S171L)
hCoV-19/Turkey/HSGM-GA109/2021	EPI_ISL_1097212	Dec 20 - Feb 21	Europe / Turkey	Human	Original	B.1		GH	(Spike_K417N,NSP6_G107del,NSP6_S106del,NSP6_F108del,NS3_Q57H,Spike_A701V,Spike_D80A,Spike_N501Y,NSP12_P323L,Spike_D614G,NS3_S171L)
hCoV-19/Turkey/HSGM-GA111/2021	EPI_ISL_1097213	Dec 20 - Feb 21	Europe / Turkey	Human	Original	B.1.1		GR	(Spike_K417N,NSP6_G107del,NSP6_S106del,N_R203K,NSP6_F108del,Spike_A701V,N_G204R,Spike_D80A,Spike_N501Y,NSP12_P323L,Spike_D614G,NS3_S171L)
hCoV-19/Turkey/HSGM-GA23/2021	EPI_ISL_1097215	Dec 20 - Feb 21	Europe / Turkey	Human	Original	B.1.351		GH	(NSP6_K109del,E_P71L,NSP3_K837N,Spike_K417N,Spike_E484K,N_P13S,Spike_A701V,NSP6_T180I,Spike_N501Y,Spike_A243del,Spike_L18F,Spike_D215G,Spike_L244del,NSP6_G107del,N_T205I,NSP6_F108del,Spike_L242del,NS3_Q57H,NSP2_T85I,Spike_D80A,NSP12_P323L,NSP5_K90R,Spike_D614G,NS3_S171L)
hCoV-19/Turkey/HSGM-GA100/2021	EPI_ISL_1097216	Dec 20 - Feb 21	Europe / Turkey	Human	Original	B.1.160		O	(NSP3_S794L,Spike_K417N,Spike_L244del,NSP6_G107del,NSP6_S106del,NSP6_F108del,Spike_L242del,Spike_A701V,NSP2_T85I,Spike_N501Y,NSP12_P323L,NSP5_K90R,Spike_D614G,Spike_A243del,NS3_S171L)
hCoV-19/Turkey/HSGM-GA102/2021	EPI_ISL_1097217	Dec 20 - Feb 21	Europe / Turkey	Human	Original	B.1.160		GH	(Spike_K417N,Spike_L244del,NSP6_G107del,NSP6_S106del,NSP6_F108del,Spike_L242del,NS3_Q57H,Spike_A701V,Spike_N501Y,NSP12_P323L,NSP5_K90R,Spike_D614G,Spike_A243del,NS3_S171L)
hCoV-19/Turkey/HSGM-GA104/2021	EPI_ISL_1097218	Dec 20 - Feb 21	Europe / Turkey	Human	Original	B.1.351		GH	(Spike_K417N,Spike_L244del,NSP6_G107del,NSP6_S106del,NSP6_F108del,Spike_L242del,NS3_Q57H,Spike_D80A,Spike_N501Y,NSP12_P323L,Spike_D614G,Spike_A243del,NS3_S171L)
hCoV-19/Turkey/HSGM-GA105/2021	EPI_ISL_1097219	Dec 20 - Feb 21	Europe / Turkey	Human	Original	B.1.351		GH	(NSP3_S794L,NSP3_K837N,Spike_K417N,Spike_L244del,NSP6_G107del,NSP6_S106del,NSP6_F108del,Spike_L242del,NS3_Q57H,Spike_A701V,NSP2_T85I,Spike_D80A,Spike_N501Y,NSP12_P323L,NSP5_K90R,Spike_D614G,Spike_A243del,NS3_S171L)
hCoV-19/Turkey/HSGM-GA110/2021	EPI_ISL_1097220	Dec 20 - Feb 21	Europe / Turkey	Human	Original	B.1.351		GH	(E_P71L,NSP3_K837N,Spike_K417N,Spike_L244del,NSP6_G107del,NSP6_S106del,N_T205I,NSP6_F108del,Spike_L242del,NS3_Q57H,Spike_A701V,NSP2_T85I,Spike_D80A,Spike_N501Y,NSP12_P323L,NSP5_K90R,Spike_D614G,Spike_A243del,NS3_S171L)
hCoV-19/Turkey/HSGM-GA101/2021	EPI_ISL_1097221	Dec 20 - Feb 21	Europe / Turkey	Human	Original	B.1		GH	(Spike_H69del,NSP3_S794L,Spike_K417N,NSP6_G107del,NSP6_S106del,NSP6_F108del,NS3_Q57H,Spike_V70del,NSP12_P323L,Spike_D614G,NS3_S171L)
hCoV-19/Turkey/HSGM-GA63/2021	EPI_ISL_1097222	Dec 20 - Feb 21	Europe / Turkey	Human	Original	B.1.1.7		GR	(NSP3_T183I,NSP3_A890D,NSP6_G107del,Spike_T716I,NSP6_S106del,N_R203K,Spike_A570D,Spike_D1118H,NSP6_F108del,NSP2_D409G,N_G204R,Spike_N501Y,NSP3_I1412T,NSP12_P323L,Spike_P681H,Spike_D614G,Spike_Y144del,N_D3L,Spike_S982A,N_S235F)
hCoV-19/Turkey/HSGM-GA66/2021	EPI_ISL_1097223	Dec 20 - Feb 21	Europe / Turkey	Human	Original	B.1.1		GRY	(N_R195I,Spike_H69del,NSP3_A890D,N_R203K,N_G204R,NS8_V32L,Spike_V70del,Spike_N501Y,NSP3_I1412T,NSP12_P323L,NS3_L41V,Spike_D614G,Spike_Y144del,N_D3L)
hCoV-19/Turkey/HSGM-GA106/2021	EPI_ISL_1097224	Dec 20 - Feb 21	Europe / Turkey	Human	Original	B.1.351		G	(Spike_K417N,NSP6_G107del,NSP6_S106del,N_R203K,NSP6_F108del,NS3_Q57H,Spike_A701V,N_G204R,Spike_N501Y,NSP12_P323L,NSP5_K90R,Spike_D614G,N_D3L,NS3_S171L,N_S235F)
hCoV-19/Turkey/HSGM-GA25/2021	EPI_ISL_1097225	Dec 20 - Feb 21	Europe / Turkey	Human	Original	B.1.1.189		GR	(NSP10_D91G,N_R203K,NSP2_G339S,N_G204R,Spike_N501Y,NS8_D35Y,N_G238V,NSP12_P323L,Spike_D614G,NSP5_K100N)
hCoV-19/Turkey/HSGM-GA37/2021	EPI_ISL_1097226	Dec 20 - Feb 21	Europe / Turkey	Human	Original	B.1.1.189		GR	(NSP10_D91G,N_R203K,NSP2_G339S,N_G204R,Spike_N501Y,NS8_D35Y,N_G238V,NSP12_P323L,Spike_D614G,NSP5_K100N)
hCoV-19/Turkey/HSGM-GA64/2021	EPI_ISL_1097227	Dec 20 - Feb 21	Europe / Turkey	Human	Original	B.1.1.317		GR	(NSP3_K1715R,Spike_Q675R,N_R203K,NSP2_D409G,N_G204R,NSP3_S1578I,Spike_A845S,Spike_N501Y,NSP12_P323L,Spike_D614G,N_A211V,NSP2_D23N)
hCoV-19/Turkey/HSGM-GA86/2021	EPI_ISL_1097228	Dec 20 - Feb 21	Europe / Turkey	Human	Original	B.1.1.189		GR	(NSP3_A85V,NSP10_D91G,NSP2_I283S,N_R203K,NSP2_G339S,N_T205I,N_G204R,Spike_N501Y,NS8_D35Y,N_G238V,NSP3_T64I,NSP12_P323L,Spike_D614G,NSP6_L37F,NSP5_K100N)
hCoV-19/Turkey/HSGM-D156/2021	EPI_ISL_1097229	Dec 20 - Feb 21	Europe / Turkey	Human	Original	B.1.351		GH	(NS7b_E39stop,NSP3_S794L,Spike_K417N,Spike_L244del,NSP6_G107del,NSP6_S106del,NSP6_F108del,Spike_L242del,NS3_Q57H,Spike_A701V,NSP2_T85I,Spike_D80A,Spike_N501Y,NSP12_P323L,NSP5_K90R,Spike_D614G,Spike_A243del,NS3_S171L)
hCoV-19/Turkey/HSGM-D117/2021	EPI_ISL_1097250	Dec 20 - Feb 21	Europe / Turkey	Human	Original	B.1.524		GH	(Spike_K417N,NSP6_G107del,NSP6_S106del,NSP6_F108del,NS3_Q57H,Spike_A701V,NSP2_T85I,Spike_N501Y,NSP12_P323L,NSP5_K90R,Spike_D614G,NS3_S171L)
hCoV-19/Turkey/HSGM-D118/2021	EPI_ISL_1097251	Dec 20 - Feb 21	Europe / Turkey	Human	Original	B.1		G	(NSP6_G107del,NSP6_S106del,NSP6_F108del,Spike_D80A,Spike_N501Y,NSP12_P323L,NSP5_K90R,Spike_D614G)
hCoV-19/Turkey/HSGM-D119/2021	EPI_ISL_1097252	Dec 20 - Feb 21	Europe / Turkey	Human	Original	B.1		GH	(NSP3_K837N,Spike_K417N,NSP6_G107del,NSP6_S106del,NSP6_F108del,NS3_Q57H,Spike_A701V,Spike_D80A,Spike_N501Y,NSP12_P323L,NSP5_K90R,Spike_D614G,NS3_S171L)
hCoV-19/Turkey/HSGM-D120/2021	EPI_ISL_1097253	Dec 20 - Feb 21	Europe / Turkey	Human	Original	B.1		G	(Spike_K417N,NSP6_G107del,NSP6_S106del,NSP6_F108del,Spike_A701V,Spike_D80A,Spike_N501Y,NSP12_P323L,NSP5_K90R,Spike_D614G,NS3_S171L)
hCoV-19/Turkey/HSGM-D122/2021	EPI_ISL_1097254	Dec 20 - Feb 21	Europe / Turkey	Human	Original	B.1.524		GH	(Spike_K417N,NSP6_G107del,NSP6_S106del,NSP6_F108del,NS3_Q57H,Spike_A701V,NSP2_T85I,Spike_N501Y,NSP12_P323L,NSP5_K90R,Spike_D614G,NS3_S171L)
hCoV-19/Turkey/HSGM-D124/2021	EPI_ISL_1097255	Dec 20 - Feb 21	Europe / Turkey	Human	Original	B.1.1		GR	(NSP6_G107del,NSP6_S106del,N_R203K,NSP6_F108del,NSP2_I559V,N_G204R,Spike_N501Y,NSP12_P323L,NSP5_K90R,Spike_D614G,NS3_S171L)
hCoV-19/Turkey/HSGM-D125/2021	EPI_ISL_1097256	Dec 20 - Feb 21	Europe / Turkey	Human	Original	B.1.1		GR	(NS3_V50I,NSP6_G107del,NSP6_S106del,N_R203K,NSP6_F108del,N_G204R,NSP12_P323L,Spike_D614G)
hCoV-19/Turkey/HSGM-D128/2021	EPI_ISL_1097257	Dec 20 - Feb 21	Europe / Turkey	Human	Original	B.1		GH	(NSP6_G107del,NSP6_S106del,NSP6_F108del,NS3_Q57H,Spike_D80A,Spike_N501Y,NSP12_P323L,Spike_D614G,NS3_S171L)
hCoV-19/Turkey/HSGM-D130/2021	EPI_ISL_1097258	Dec 20 - Feb 21	Europe / Turkey	Human	Original	B.1		G	(E_P71L,Spike_K417N,NSP6_G107del,NSP6_S106del,NSP6_F108del,Spike_A701V,Spike_D80A,Spike_N501Y,NSP12_P323L,Spike_D614G,NS3_S171L)
hCoV-19/Turkey/HSGM-D131/2021	EPI_ISL_1097259	Dec 20 - Feb 21	Europe / Turkey	Human	Original	B.1.351		O	(E_P71L,Spike_K417N,NSP6_G107del,NSP6_S106del,NSP6_F108del,Spike_A701V,NSP2_T85I,Spike_N501Y,NSP12_P323L,NSP5_K90R,Spike_D614G,NS3_S171L)
hCoV-19/Turkey/HSGM-D134/2021	EPI_ISL_1097260	Dec 20 - Feb 21	Europe / Turkey	Human	Original	B.1		GH	(Spike_K417N,NSP6_G107del,NSP6_S106del,NSP6_F108del,NS3_Q57H,Spike_A701V,Spike_D80A,Spike_N501Y,NSP12_P323L,NSP5_K90R,Spike_D614G,NS3_S171L)
hCoV-19/Turkey/HSGM-D140/2021	EPI_ISL_1097261	Dec 20 - Feb 21	Europe / Turkey	Human	Original	B.1.351		G	(Spike_K417N,NSP6_G107del,NSP6_S106del,NSP6_F108del,Spike_A701V,NSP2_T85I,Spike_D80A,Spike_N501Y,NSP12_P323L,Spike_D614G,NS3_S171L)
hCoV-19/Turkey/HSGM-D143/2021	EPI_ISL_1097262	Dec 20 - Feb 21	Europe / Turkey	Human	Original	B.1		GH	(NSP2_L353F,NSP6_G107del,NSP13_D458G,NSP6_S106del,NSP14_D375Y,NSP3_G1440C,NSP3_A1796V,NSP6_F108del,NS3_Q57H,NSP13_V169F,NSP1_V28A,NSP3_Q191R,NSP12_P323L,Spike_D614G)
hCoV-19/Turkey/HSGM-D144/2021	EPI_ISL_1097263	Dec 20 - Feb 21	Europe / Turkey	Human	Original	B.1.1		GR	(NSP6_G107del,NSP6_S106del,N_R203K,NSP6_F108del,N_G204L,NSP12_P323L,Spike_D614G,NS7b_A15S)
hCoV-19/Turkey/HSGM-D145/2021	EPI_ISL_1097264	Dec 20 - Feb 21	Europe / Turkey	Human	Original	B.1.1.236		GR	(NSP6_G107del,NSP6_S106del,N_R203K,NSP6_F108del,N_G204R,NSP2_T547I,NS7a_S83L,NSP12_P323L,NSP5_K90R,Spike_D614G,M_A2V,NS7a_V93F)
hCoV-19/Turkey/HSGM-D147/2021	EPI_ISL_1097265	Dec 20 - Feb 21	Europe / Turkey	Human	Original	B.1		GH	(NSP3_S794L,NSP6_G107del,NSP6_S106del,NSP6_F108del,NS3_Q57H,Spike_A701V,Spike_D80A,NSP12_P323L,Spike_D614G,NS3_S171L)
hCoV-19/Turkey/HSGM-D148/2021	EPI_ISL_1097266	Dec 20 - Feb 21	Europe / Turkey	Human	Original	B.1		GH	(NSP6_G107del,NSP6_S106del,NSP6_F108del,NS3_Q57H,Spike_A701V,Spike_D80A,Spike_N501Y,NSP12_P323L,Spike_D614G,NS3_S171L)
hCoV-19/Turkey/HSGM-D150/2021	EPI_ISL_1097267	Dec 20 - Feb 21	Europe / Turkey	Human	Original	B.1		G	(E_P71L,Spike_K417N,NSP6_G107del,NSP6_S106del,NSP6_F108del,Spike_A701V,Spike_D80A,Spike_N501Y,NSP12_P323L,NSP5_K90R,Spike_D614G,NS3_S171L)
hCoV-19/Turkey/HSGM-D155/2021	EPI_ISL_1097268	Dec 20 - Feb 21	Europe / Turkey	Human	Original	B.1.351		GH	(NSP3_K837N,Spike_K417N,N_T362I,NSP6_G107del,NSP6_S106del,NSP6_F108del,NS3_Q57H,Spike_A701V,NSP2_T85I,Spike_D80A,Spike_N501Y,NSP12_P323L,NSP5_K90R,Spike_D614G,NS3_S171L)
hCoV-19/Turkey/HSGM-D157/2021	EPI_ISL_1097269	Dec 20 - Feb 21	Europe / Turkey	Human	Original	B.1.351		G	(Spike_K417N,NSP6_G107del,NSP6_S106del,NSP6_F108del,Spike_A701V,NSP2_T85I,Spike_D80A,Spike_N501Y,NSP12_P323L,NSP5_K90R,Spike_D614G,NS3_S171L)
hCoV-19/Turkey/HSGM-D159/2021	EPI_ISL_1097270	Dec 20 - Feb 21	Europe / Turkey	Human	Original	B.1.351		GH	(Spike_K417N,NSP6_G107del,NSP6_S106del,NSP6_F108del,NS3_Q57H,Spike_A701V,NSP2_T85I,Spike_D80A,Spike_N501Y,NSP12_P323L,NSP5_K90R,Spike_D614G,NS3_S171L)
hCoV-19/Turkey/HSGM-D160/2021	EPI_ISL_1097271	Dec 20 - Feb 21	Europe / Turkey	Human	Original	B.1.351		GH	(NSP3_S794L,Spike_K417N,NSP6_G107del,NSP6_S106del,NSP6_F108del,NS3_Q57H,Spike_A701V,NSP2_T85I,Spike_D80A,Spike_N501Y,NSP12_P323L,NSP5_K90R,Spike_D614G,NS3_S171L)
hCoV-19/Turkey/HSGM-D161/2021	EPI_ISL_1097272	Dec 20 - Feb 21	Europe / Turkey	Human	Original	B.1		GH	(Spike_K417N,NSP6_G107del,NSP6_S106del,NSP6_F108del,NS3_Q57H,Spike_A701V,Spike_D80A,Spike_N501Y,NSP12_P323L,Spike_D614G,NS3_S171L)
hCoV-19/Turkey/HSGM-D164/2021	EPI_ISL_1097273	Dec 20 - Feb 21	Europe / Turkey	Human	Original	B.1		G	(Spike_K417N,NSP6_G107del,NSP6_S106del,NSP6_F108del,Spike_D80A,Spike_N501Y,NSP12_P323L,Spike_D614G)
hCoV-19/Turkey/HSGM-D166/2021	EPI_ISL_1097274	Dec 20 - Feb 21	Europe / Turkey	Human	Original	B.1.351		O	(Spike_K417N,NSP6_G107del,NSP6_S106del,NSP6_F108del,Spike_A701V,NSP2_T85I,Spike_D80A,NSP12_P323L,NSP5_K90R,Spike_D614G,NS3_S171L)
hCoV-19/Turkey/HSGM-D167/2021	EPI_ISL_1097275	Dec 20 - Feb 21	Europe / Turkey	Human	Original	B.1		GH	(E_P71L,Spike_K417N,NSP6_G107del,NSP6_S106del,NSP6_F108del,NS3_Q57H,Spike_A701V,Spike_N501Y,NSP12_P323L,Spike_D614G,NS3_S171L)
hCoV-19/Turkey/HSGM-D168/2021	EPI_ISL_1097276	Dec 20 - Feb 21	Europe / Turkey	Human	Original	B.1		G	(Spike_K417N,NSP6_G107del,NSP6_S106del,NSP6_F108del,Spike_D80A,NSP12_P323L,Spike_D614G,NS3_S171L)
hCoV-19/Turkey/HSGM-D170/2021	EPI_ISL_1097277	Dec 20 - Feb 21	Europe / Turkey	Human	Original	B.1		GH	(NSP3_S794L,E_P71L,Spike_K417N,NSP6_G107del,NSP6_S106del,NSP6_F108del,NS3_Q57H,Spike_A701V,Spike_D80A,Spike_N501Y,NSP12_P323L,NSP5_K90R,Spike_D614G,NS3_S171L)
hCoV-19/Turkey/HSGM-D171/2021	EPI_ISL_1097278	Dec 20 - Feb 21	Europe / Turkey	Human	Original	B.1		G	(NSP6_G107del,NSP6_S106del,NSP6_F108del,Spike_N501Y,NSP12_P323L,NSP5_K90R,Spike_D614G,NS3_S171L)
hCoV-19/Turkey/HSGM-D172/2021	EPI_ISL_1097279	Dec 20 - Feb 21	Europe / Turkey	Human	Original	B.1.524		G	(NSP6_G107del,NSP6_S106del,NSP6_F108del,Spike_A701V,Spike_N501Y,NSP12_P323L,NSP5_K90R,Spike_D614G,NS3_S171L)
hCoV-19/Turkey/HSGM-D173/2021	EPI_ISL_1097280	Dec 20 - Feb 21	Europe / Turkey	Human	Original	B.1		GH	(Spike_E780Q,NSP6_G107del,NSP6_S106del,NSP6_F108del,NS3_Q57H,Spike_A701V,Spike_D80A,Spike_N501Y,NSP12_P323L,Spike_D614G,NS3_S171L)
hCoV-19/Turkey/HSGM-D138/2021	EPI_ISL_1097281	Dec 20 - Feb 21	Europe / Turkey	Human	Original	B.1.1.294		GR	(NSP12_L270F,NS3_V255del,Spike_T95I,NSP3_D218E,M_L46F,N_R203K,N_N8T,NSP3_L528F,Spike_A688S,N_G204R,NS6_F2S,NS3_N257D,NS3_T223I,NSP12_P323L,Spike_D614G)
hCoV-19/Turkey/HSGM-D97/2021	EPI_ISL_1097282	Dec 20 - Feb 21	Europe / Turkey	Human	Original	B.1.351		GH	(E_P71L,NSP3_K837N,Spike_K417N,Spike_L244del,NSP6_G107del,NSP6_S106del,NSP6_F108del,Spike_L242del,NS3_Q57H,Spike_A701V,Spike_D80A,NSP12_P323L,NSP5_K90R,Spike_D614G,Spike_A243del,NS3_S171L)
hCoV-19/Turkey/HSGM-D102/2021	EPI_ISL_1097283	Dec 20 - Feb 21	Europe / Turkey	Human	Original	B.1.351		G	(NSP3_S794L,E_P71L,NSP3_K837N,Spike_K417N,Spike_L244del,NSP6_G107del,NSP6_S106del,NSP6_F108del,Spike_L242del,NSP2_T85I,Spike_D80A,Spike_N501Y,NSP12_P323L,NSP5_K90R,Spike_D614G,Spike_A243del,NS3_S171L)
hCoV-19/Turkey/HSGM-D107/2021	EPI_ISL_1097284	Dec 20 - Feb 21	Europe / Turkey	Human	Original	B.1.351		GH	(Spike_K417N,Spike_L244del,NSP6_G107del,NSP6_S106del,NSP6_F108del,Spike_L242del,NS3_Q57H,Spike_A701V,Spike_D80A,NSP12_P323L,NSP5_K90R,Spike_D614G,Spike_A243del,NS3_S171L)
hCoV-19/Turkey/HSGM-D108/2021	EPI_ISL_1097285	Dec 20 - Feb 21	Europe / Turkey	Human	Original	B.1.351		GH	(NSP3_S794L,Spike_K417N,Spike_L244del,NSP6_G107del,NSP6_S106del,NSP6_F108del,Spike_L242del,NS3_Q57H,Spike_A701V,NSP2_T85I,Spike_D80A,Spike_N501Y,NSP12_P323L,NSP5_K90R,Spike_D614G,Spike_A243del,NS3_S171L)
hCoV-19/Turkey/HSGM-D114/2021	EPI_ISL_1097286	Dec 20 - Feb 21	Europe / Turkey	Human	Original	B.1.160		G	(Spike_K417N,Spike_L244del,NSP6_G107del,NSP6_S106del,NSP6_F108del,Spike_L242del,Spike_A701V,Spike_N501Y,NSP12_P323L,NSP5_K90R,Spike_D614G,Spike_A243del,NS3_S171L)
hCoV-19/Turkey/HSGM-D116/2021	EPI_ISL_1097287	Dec 20 - Feb 21	Europe / Turkey	Human	Original	B.1.351		G	(NSP3_S794L,E_P71L,Spike_K417N,Spike_L244del,NSP6_G107del,NSP6_S106del,NSP6_F108del,Spike_L242del,Spike_A701V,NSP2_T85I,Spike_D80A,Spike_N501Y,NSP12_P323L,NSP5_K90R,Spike_D614G,Spike_A243del,NS3_S171L)
hCoV-19/Turkey/HSGM-D121/2021	EPI_ISL_1097288	Dec 20 - Feb 21	Europe / Turkey	Human	Original	B.1.351		G	(NSP3_S794L,E_P71L,Spike_K417N,Spike_L244del,NSP6_G107del,NSP6_S106del,NSP6_F108del,Spike_L242del,Spike_A701V,Spike_D80A,Spike_N501Y,NSP12_P323L,NSP5_K90R,Spike_D614G,Spike_A243del,NS3_S171L)
hCoV-19/Turkey/HSGM-D127/2021	EPI_ISL_1097289	Dec 20 - Feb 21	Europe / Turkey	Human	Original	B.1.351		GH	(E_P71L,Spike_L244del,NSP6_G107del,NSP6_S106del,NSP6_F108del,Spike_L242del,NS3_Q57H,Spike_A701V,Spike_D80A,Spike_N501Y,NSP12_P323L,Spike_D614G,Spike_A243del,NS3_S171L)
hCoV-19/Turkey/HSGM-D136/2021	EPI_ISL_1097290	Dec 20 - Feb 21	Europe / Turkey	Human	Original	B.1.351		GH	(Spike_K417N,Spike_L244del,NSP6_G107del,NSP6_S106del,NSP6_F108del,Spike_L242del,NS3_Q57H,NSP2_T85I,Spike_D80A,Spike_N501Y,NSP12_P323L,NSP5_K90R,Spike_D614G,Spike_A243del,NS3_S171L)
hCoV-19/Turkey/HSGM-D137/2021	EPI_ISL_1097291	Dec 20 - Feb 21	Europe / Turkey	Human	Original	B.1		G	(NSP4_S34F,NSP2_A302V,Spike_L244del,NSP6_G107del,NSP6_S106del,NSP6_F108del,Spike_L242del,Spike_A701V,Spike_N501Y,E_S68F,NSP12_P323L,Spike_D614G,Spike_A243del,NS3_S171L)
hCoV-19/Turkey/HSGM-D142/2021	EPI_ISL_1097292	Dec 20 - Feb 21	Europe / Turkey	Human	Original	B.1.351		GH	(NSP3_S794L,Spike_K417N,Spike_L244del,NSP6_G107del,NSP6_S106del,NSP6_F108del,Spike_L242del,NS3_Q57H,Spike_A701V,NSP2_T85I,Spike_D80A,Spike_N501Y,NSP12_P323L,NSP5_K90R,Spike_D614G,Spike_A243del,NS3_S171L)
hCoV-19/Turkey/HSGM-D153/2021	EPI_ISL_1097293	Dec 20 - Feb 21	Europe / Turkey	Human	Original	B.1.160		G	(Spike_K417N,Spike_L244del,NSP6_G107del,NSP6_S106del,NSP6_F108del,Spike_L242del,Spike_A701V,Spike_N501Y,NSP12_P323L,NSP5_K90R,Spike_D614G,Spike_A243del,NS3_S171L)
hCoV-19/Turkey/HSGM-D154/2021	EPI_ISL_1097294	Dec 20 - Feb 21	Europe / Turkey	Human	Original	B.1.160		GH	(NSP3_K837N,Spike_K417N,Spike_L244del,NSP6_G107del,NSP6_S106del,NSP6_F108del,Spike_L242del,NS3_Q57H,Spike_A701V,NSP2_T85I,Spike_N501Y,NSP12_P323L,NSP5_K90R,Spike_D614G,Spike_A243del,NS3_S171L)
hCoV-19/Turkey/HSGM-D176/2021	EPI_ISL_1097295	Dec 20 - Feb 21	Europe / Turkey	Human	Original	B.1.351		GH	(Spike_K417N,Spike_L244del,NSP6_G107del,NSP6_S106del,NSP6_F108del,Spike_L242del,NS3_Q57H,Spike_A701V,Spike_D80A,Spike_N501Y,NSP12_P323L,NSP5_K90R,Spike_D614G,Spike_A243del,NS3_S171L)
hCoV-19/Turkey/HSGM-D100/2021	EPI_ISL_1097296	Dec 20 - Feb 21	Europe / Turkey	Human	Original	B.1.36.10		GH	(N_D377Y,NSP13_H164Y,N_A119S,NSP3_E1232K,N_S194L,NSP13_T481M,NS3_Q57H,NSP2_G265V,NSP13_M576V,Spike_L1063F,NSP12_P323L,NSP7_E50G,Spike_D614G,NSP3_A655V)
hCoV-19/Turkey/HSGM-D126/2021	EPI_ISL_1097297	Dec 20 - Feb 21	Europe / Turkey	Human	Original	B.1		G	(NSP4_A380V,NSP12_P323L,NSP5_K90R,Spike_D614G,NS3_S171L)
hCoV-19/Turkey/HSGM-D139/2021	EPI_ISL_1097298	Dec 20 - Feb 21	Europe / Turkey	Human	Original	B.1.351		GH	(NSP3_A1526V,NS3_Q57H,NSP2_T85I,NS8_W45L,Spike_D80A,Spike_N501Y,NSP12_P323L,Spike_D614G)
hCoV-19/Turkey/HSGM-D141/2021	EPI_ISL_1097299	Dec 20 - Feb 21	Europe / Turkey	Human	Original	B.1.221		G	(NS3_Q38R,NS3_G172R,NSP3_H295Y,NSP2_R27L,NSP3_H342Y,NSP3_I441V,NS3_V202L,NSP12_P323L,Spike_D614G,N_P199L,Spike_S98F,NSP8_A63T)
hCoV-19/Turkey/HSGM-D146/2021	EPI_ISL_1097300	Dec 20 - Feb 21	Europe / Turkey	Human	Original	B.1.36.8		GH	(NSP14_A1S,NSP14_K311N,NSP6_T103N,Spike_V227L,N_S194L,NSP2_S533A,NSP3_A496E,NS3_Q57H,NSP12_D824Y,NSP15_V294I,Spike_V127F,N_A152S,Spike_D614G,NSP15_K89N,NSP4_A307V)
hCoV-19/Turkey/HSGM-D149/2021	EPI_ISL_1097301	Dec 20 - Feb 21	Europe / Turkey	Human	Original	B.1.427		GH	(N_T205I,NS3_Q57H,NSP2_T85I,NSP13_D260Y,NSP13_P53L,NSP15_K109N,NSP12_P323L,Spike_D614G,NSP4_S395T,Spike_W152C,Spike_L452R,Spike_S13I)
hCoV-19/Turkey/HSGM-D151/2021	EPI_ISL_1097302	Dec 20 - Feb 21	Europe / Turkey	Human	Original	B.1.427		GH	(N_T205I,NS3_Q57H,NSP2_T85I,NSP13_D260Y,NSP13_P53L,NSP15_K109N,NSP12_P323L,Spike_D614G,NSP4_S395T,Spike_W152C,Spike_L452R,Spike_S13I)
hCoV-19/Turkey/HSGM-D162/2021	EPI_ISL_1097303	Dec 20 - Feb 21	Europe / Turkey	Human	Original	B.1.1.137		GR	(N_P365S,N_D128Y,NSP8_T145I,N_R203K,NSP3_R745K,Spike_A701V,N_G204R,NSP2_P125S,NSP14_A225V,NSP12_P323L,Spike_P681H,Spike_D614G)
hCoV-19/Turkey/HSGM-D163/2021	EPI_ISL_1097304	Dec 20 - Feb 21	Europe / Turkey	Human	Original	B.1.221		G	(NS3_Q38R,NS3_G172R,NSP3_H295Y,NSP4_S336L,Spike_L5F,NS3_D155Y,N_R32H,Spike_P1162S,NS3_V202L,NSP12_P323L,Spike_D614G,N_P199L,Spike_S98F,NSP12_V111L)
hCoV-19/Turkey/HSGM-D169/2021	EPI_ISL_1097305	Dec 20 - Feb 21	Europe / Turkey	Human	Original	B.1		G	(NS3_T223I,NSP12_P323L,NSP3_A333V,Spike_D614G,NSP6_L22F)
hCoV-19/Turkey/HSGM-D174/2021	EPI_ISL_1097306	Dec 20 - Feb 21	Europe / Turkey	Human	Original	B.1.177		GV	(NSP2_S543F,N_P365S,NSP3_V238L,NSP3_P340L,Spike_A879V,N_E136Q,NSP12_P323L,Spike_D614G,N_A220V,Spike_A222V)
hCoV-19/Turkey/HSGM-D175/2021	EPI_ISL_1097307	Dec 20 - Feb 21	Europe / Turkey	Human	Original	B.1.241		G	(Spike_D253A,Spike_Q493H,N_S194L,NSP2_S32L,NS3_T223I,NSP12_P323L,Spike_D614G,NSP6_L37F,NSP6_V84F)
hCoV-19/Turkey/HSGM-165/2021	EPI_ISL_1167568	Dec 20 - Feb 21	Europe / Turkey	Human	Original	B.1.1.7		GRY	(Spike_H69del,NS8_Q27stop,NSP3_T183I,Spike_T716I,NSP6_S106del,N_R203K,Spike_A570D,NSP7_T45I,Spike_N501Y,NSP3_I1412T,NSP2_K489E,Spike_P681H,Spike_Y144del,NSP6_G107del,NSP3_A890D,Spike_D1118H,NSP6_F108del,NS8_Y73C,NSP3_E387A,N_G204R,Spike_V70del,NSP7_L40F,NSP12_P323L,Spike_D614G,N_D3L,Spike_S982A,N_S235F)
hCoV-19/Turkey/HSGM-187/2021	EPI_ISL_1167569	Dec 20 - Feb 21	Europe / Turkey	Human	Original	B.1.1.7		O	(Spike_H69del,NS3_L15F,NS8_Q27stop,NSP3_T183I,Spike_T716I,NSP6_S106del,N_R203K,Spike_A570D,Spike_V289L,NSP13_K460R,NSP4_F17L,Spike_N501Y,Spike_S939F,NSP3_M84V,NSP3_I1412T,NS8_R52I,Spike_P681H,Spike_Y144del,NSP6_G107del,NSP3_A890D,Spike_D1118H,NSP6_F108del,NS8_Y73C,N_G204R,Spike_V70del,NSP3_D270G,NSP12_P323L,Spike_D614G,N_D3L,Spike_S982A,N_S235F)
hCoV-19/Turkey/HSGM-48/2021	EPI_ISL_1167570	Dec 20 - Feb 21	Europe / Turkey	Human	Original	B.1.1.7		O	(NS8_Q27stop,M_V70L,NSP3_A890D,NSP6_G107del,Spike_T716I,NSP6_S106del,N_R203K,Spike_A570D,Spike_D1118H,NSP6_F108del,NS8_Y73C,NSP13_K460R,N_G204R,NSP15_K70R,Spike_N501Y,NSP3_I1412T,NSP12_P323L,Spike_P681H,Spike_D614G,Spike_Y144del,N_D3L,Spike_S982A,N_S235F)
hCoV-19/Turkey/HSGM-163/2021	EPI_ISL_1167571	Dec 20 - Feb 21	Europe / Turkey	Human	Original	B.1.1.7		GR	(NS8_Q27stop,NSP3_T183I,Spike_T716I,NSP6_S106del,N_R203K,Spike_A570D,NSP7_T45I,Spike_N501Y,NSP3_I1412T,NS8_R52I,NSP2_K489E,Spike_P681H,Spike_Y144del,NSP6_G107del,NSP3_A890D,Spike_D1118H,NSP6_F108del,NS8_Y73C,NSP3_E387A,N_G204R,NSP7_L40F,NSP12_P323L,Spike_D614G,N_D3L,Spike_S982A,N_S235F)
hCoV-19/Turkey/HSGM-188/2021	EPI_ISL_1167572	Dec 20 - Feb 21	Europe / Turkey	Human	Original	B.1.1.7		GR	(NS3_L15F,NS8_Q27stop,NSP6_S106del,N_R203K,Spike_A570D,Spike_V289L,NSP13_K460R,NSP4_F17L,Spike_N501Y,Spike_S939F,NSP3_M84V,NSP3_I1412T,Spike_P681H,NSP3_D110G,Spike_Y144del,NSP3_A890D,NSP6_G107del,Spike_D1118H,NSP6_F108del,NS8_Y73C,N_G204R,Spike_D80A,NSP3_D270G,NSP12_P323L,Spike_D614G,N_D3L,Spike_S982A,N_S235F)
hCoV-19/Turkey/HSGM-167/2021	EPI_ISL_1167573	Dec 20 - Feb 21	Europe / Turkey	Human	Original	B.1.1		GR	(NS8_Q27stop,NSP3_A890D,NSP6_G107del,Spike_T716I,NSP6_S106del,N_R203K,NSP6_F108del,N_G204R,Spike_N501Y,NSP2_K489E,NSP12_P323L,Spike_D614G,NSP2_G47S,N_D3L)
hCoV-19/Turkey/HSGM-3533/2021	EPI_ISL_1167574	Dec 20 - Feb 21	Europe / Turkey	Human	Original	B.1.1.189		GR	(NS3_A33S,N_R203K,NSP2_G339S,NS3_L53F,NS8_E110stop,N_G204R,Spike_N501Y,NSP12_P323L,NSP5_K90R,Spike_D614G,NS3_I47V)
hCoV-19/Turkey/HSGM-3806/2021	EPI_ISL_1167575	Dec 20 - Feb 21	Europe / Turkey	Human	Original	B.1		O	(NS7b_E39stop,NSP6_G107del,NSP6_S106del,NSP6_F108del,Spike_A701V,Spike_D80A,Spike_N501Y,NSP12_P323L,NSP5_K90R,Spike_D614G,NS3_S171L)
hCoV-19/Turkey/HSGM-3976/2021	EPI_ISL_1167576	Dec 20 - Feb 21	Europe / Turkey	Human	Original	B.1.351		GH	(NS7b_E39stop,NSP3_S794L,E_P71L,NSP3_K837N,Spike_K417N,NSP6_G107del,NSP6_S106del,NSP6_F108del,NS3_Q57H,Spike_A701V,NSP2_T85I,Spike_D80A,Spike_N501Y,NSP12_P323L,NSP5_K90R,Spike_D614G,NS3_S171L)
hCoV-19/Turkey/HSGM-3562/2021	EPI_ISL_1167577	Dec 20 - Feb 21	Europe / Turkey	Human	Original	B.1.438		GH	(NSP2_M117V,NS3_S177I,N_M234I,NS3_L95F,NS3_Q57H,N_D401Y,NSP12_P323L,NS3_Q185H,NSP15_A255V,Spike_D614G,NSP2_S473L,Spike_Q675H,NS8_P56S)
hCoV-19/Turkey/HSGM-107/2021	EPI_ISL_1167578	Dec 20 - Feb 21	Europe / Turkey	Human	Original	B.1		G	(NSP3_A890D,NSP6_G107del,Spike_T716I,NSP6_S106del,NSP6_F108del,Spike_N501Y,NSP3_I1412T,NSP12_P323L,Spike_D614G)
hCoV-19/Turkey/HSGM-3424/2021	EPI_ISL_1167579	Dec 20 - Feb 21	Europe / Turkey	Human	Original	B.1		G	(NSP6_G107del,NSP6_S106del,NSP6_F108del,NSP12_P323L,Spike_D614G,NS7b_A15S)
hCoV-19/Turkey/HSGM-3460/2021	EPI_ISL_1167580	Dec 20 - Feb 21	Europe / Turkey	Human	Original	B.1		G	(Spike_K417N,NSP6_G107del,NSP6_S106del,NSP6_F108del,Spike_A701V,Spike_D80A,Spike_N501Y,NSP12_P323L,Spike_D614G,NS3_S171L)
hCoV-19/Turkey/HSGM-3473/2021	EPI_ISL_1167581	Dec 20 - Feb 21	Europe / Turkey	Human	Original	B.1		O	(NSP6_G107del,NSP6_S106del,NSP6_F108del,Spike_A701V,Spike_D80A,Spike_N501Y,NSP12_P323L,NSP5_K90R,Spike_D614G,NS3_S171L)
hCoV-19/Turkey/HSGM-3431/2021	EPI_ISL_1167582	Dec 20 - Feb 21	Europe / Turkey	Human	Original	B.1		O	(NSP6_G107del,NSP6_S106del,NSP4_A380V,NSP6_F108del,N_G204R,NSP12_P323L,Spike_D614G)
hCoV-19/Turkey/HSGM-3436/2021	EPI_ISL_1167583	Dec 20 - Feb 21	Europe / Turkey	Human	Original	B.1.351		G	(NSP3_S794L,E_P71L,Spike_K417N,NSP6_G107del,NSP6_S106del,NSP6_F108del,Spike_A701V,NSP2_T85I,Spike_D80A,Spike_N501Y,NSP12_P323L,Spike_D614G,NS3_S171L)
hCoV-19/Turkey/HSGM-3510/2021	EPI_ISL_1167584	Dec 20 - Feb 21	Europe / Turkey	Human	Original	B.1.1.189		O	(E_V58F,N_R203K,NSP2_G339S,N_G204R,NS7a_F101del,NSP12_P323L,NS7a_I100del,Spike_D614G,NS7a_P99del,NSP3_G1476S,Spike_S659L)
hCoV-19/Turkey/HSGM-3511/2021	EPI_ISL_1167585	Dec 20 - Feb 21	Europe / Turkey	Human	Original	B.1.351		G	(NSP6_G107del,NSP6_S106del,NSP6_F108del,Spike_A701V,NSP2_T85I,Spike_D80A,Spike_N501Y,NSP12_P323L,NSP5_K90R,Spike_D614G,NS3_S171L)
hCoV-19/Turkey/HSGM-3509/2021	EPI_ISL_1167586	Dec 20 - Feb 21	Europe / Turkey	Human	Original	B.1		G	(NSP6_G107del,NSP6_S106del,NSP6_F108del,Spike_D80A,Spike_N501Y,NSP12_P323L,Spike_D614G,NS3_S171L)
hCoV-19/Turkey/HSGM-3512/2021	EPI_ISL_1167587	Dec 20 - Feb 21	Europe / Turkey	Human	Original	B.1		GH	(Spike_K417N,NSP6_G107del,NSP6_S106del,NSP6_F108del,NS3_Q57H,Spike_D80A,Spike_N501Y,NSP12_P323L,Spike_D614G,NS3_S171L)
hCoV-19/Turkey/HSGM-3513/2021	EPI_ISL_1167588	Dec 20 - Feb 21	Europe / Turkey	Human	Original	B.1.1		GR	(NSP3_I1894V,N_R203K,N_G204R,Spike_N501Y,NS7a_F101del,NSP12_P323L,NS7a_I100del,Spike_D614G,NS7a_P99del)
hCoV-19/Turkey/HSGM-3519/2021	EPI_ISL_1167589	Dec 20 - Feb 21	Europe / Turkey	Human	Original	B.1		G	(E_P71L,NSP6_G107del,NSP6_S106del,NSP6_F108del,Spike_D80A,Spike_N501Y,NSP12_P323L,Spike_D614G)
hCoV-19/Turkey/HSGM-3520/2021	EPI_ISL_1167590	Dec 20 - Feb 21	Europe / Turkey	Human	Original	B.1.351		O	(NSP3_K837N,Spike_K417N,NSP6_G107del,NSP6_S106del,N_T205I,NSP6_F108del,NS3_Q57H,Spike_A701V,NSP2_T85I,Spike_D80A,Spike_N501Y,NSP12_P323L,NSP5_K90R,Spike_D614G,NS3_S171L)
hCoV-19/Turkey/HSGM-3522/2021	EPI_ISL_1167591	Dec 20 - Feb 21	Europe / Turkey	Human	Original	B.1		G	(NSP6_G107del,NSP6_S106del,NSP6_F108del,Spike_A701V,Spike_D80A,Spike_N501Y,NSP12_P323L,NSP5_K90R,Spike_D614G,NS3_S171L)
hCoV-19/Turkey/HSGM-3648/2021	EPI_ISL_1167592	Dec 20 - Feb 21	Europe / Turkey	Human	Original	B.1		G	(NSP6_G107del,NSP6_S106del,NSP6_F108del,NSP12_P323L,Spike_D614G,NS3_S171L)
hCoV-19/Turkey/HSGM-3523/2021	EPI_ISL_1167593	Dec 20 - Feb 21	Europe / Turkey	Human	Original	B.1		G	(NSP6_G107del,NSP6_S106del,NSP6_F108del,Spike_A701V,Spike_D80A,Spike_N501Y,NSP12_P323L,Spike_D614G,NS3_S171L)
hCoV-19/Turkey/HSGM-3535/2021	EPI_ISL_1167594	Dec 20 - Feb 21	Europe / Turkey	Human	Original	B.1.1		GR	(NSP6_G107del,NSP6_S106del,N_R203K,NSP6_F108del,N_G204R,NSP12_P323L,NSP5_K90R,Spike_D614G,NS3_S171L)
hCoV-19/Turkey/HSGM-3689/2021	EPI_ISL_1167595	Dec 20 - Feb 21	Europe / Turkey	Human	Original	B.1.524		G	(NSP6_G107del,NSP6_S106del,NSP6_F108del,Spike_A701V,NSP12_P323L,NSP5_K90R,Spike_D614G,Spike_S98F)
hCoV-19/Turkey/HSGM-3774/2021	EPI_ISL_1167596	Dec 20 - Feb 21	Europe / Turkey	Human	Original	B.1.351		GH	(NSP3_S794L,NSP3_K837N,Spike_K417N,NSP6_G107del,NSP6_S106del,NSP6_F108del,NS3_Q57H,Spike_A701V,NSP2_T85I,Spike_D80A,Spike_N501Y,NSP12_P323L,NSP5_K90R,Spike_D614G,NS3_S171L)
hCoV-19/Turkey/HSGM-3798/2021	EPI_ISL_1167597	Dec 20 - Feb 21	Europe / Turkey	Human	Original	B.1.1.148		G	(NSP15_T285I,NSP6_G107del,NSP6_S106del,N_R203K,NSP2_G339S,NSP6_F108del,NS3_Q57H,Spike_A701V,N_G204R,Spike_D80A,NSP12_P323L,NSP2_P13S,Spike_D614G)
hCoV-19/Turkey/HSGM-3804/2021	EPI_ISL_1167598	Dec 20 - Feb 21	Europe / Turkey	Human	Original	B.1.1		GR	(NSP6_G107del,NSP6_S106del,N_R203K,NSP6_F108del,N_G204R,Spike_N501Y,NSP12_P323L,NSP5_K90R,Spike_D614G)
hCoV-19/Turkey/HSGM-3844/2021	EPI_ISL_1167599	Dec 20 - Feb 21	Europe / Turkey	Human	Original	B.1.351		O	(NSP3_S794L,Spike_K417N,NSP6_G107del,NSP6_S106del,NSP6_F108del,NS3_Q57H,Spike_A701V,NSP2_T85I,Spike_D80A,Spike_N501Y,NSP12_P323L,NSP5_K90R,Spike_D614G,NS3_S171L)
hCoV-19/Turkey/HSGM-3824/2021	EPI_ISL_1167640	Dec 20 - Feb 21	Europe / Turkey	Human	Original	B.1.1		GR	(N_R203K,NSP2_G339S,N_G204R,Spike_D80A,Spike_N501Y,NSP12_P323L,Spike_D614G,NSP2_G47S,NSP3_V1472A)
hCoV-19/Turkey/HSGM-3825/2021	EPI_ISL_1167641	Dec 20 - Feb 21	Europe / Turkey	Human	Original	B.1.1.189		GR	(Spike_N282D,N_R203K,NSP2_G339S,N_G204R,Spike_N501Y,NSP12_P323L,Spike_D614G,NSP2_G47S,NSP3_V1472A)
hCoV-19/Turkey/HSGM-3826/2021	EPI_ISL_1167642	Dec 20 - Feb 21	Europe / Turkey	Human	Original	B.1.1.189		GR	(Spike_N282D,N_R203K,NSP2_G339S,N_G204R,Spike_N501Y,NSP12_P323L,Spike_D614G,NSP2_G47S,NSP3_V1472A)
hCoV-19/Turkey/HSGM-3827/2021	EPI_ISL_1167643	Dec 20 - Feb 21	Europe / Turkey	Human	Original	B.1.1.189		GR	(Spike_N282D,N_R203K,NSP2_G339S,N_G204R,Spike_N501Y,NSP12_P323L,Spike_D614G,NSP2_G47S,NSP3_V1472A)
hCoV-19/Turkey/HSGM-3828/2021	EPI_ISL_1167644	Dec 20 - Feb 21	Europe / Turkey	Human	Original	B.1.1.189		GR	(Spike_N282D,N_R203K,NSP2_G339S,N_G204R,Spike_N501Y,NSP12_P323L,Spike_D614G,NSP2_G47S,NSP3_V1472A)
hCoV-19/Turkey/HSGM-3829/2021	EPI_ISL_1167645	Dec 20 - Feb 21	Europe / Turkey	Human	Original	B.1.1.189		GR	(Spike_N282D,N_R203K,NSP2_G339S,N_G204R,Spike_N501Y,NSP12_P323L,Spike_D614G,NSP2_G47S,NSP3_V1472A)
hCoV-19/Turkey/HSGM-3830/2021	EPI_ISL_1167646	Dec 20 - Feb 21	Europe / Turkey	Human	Original	B.1		G	(NSP2_H237Y,Spike_V401L,N_S194L,NSP3_D1844G,NS3_T223I,NSP12_P323L,Spike_D614G,NSP6_V84F)
hCoV-19/Turkey/HSGM-3831/2021	EPI_ISL_1167647	Dec 20 - Feb 21	Europe / Turkey	Human	Original	B.1.177		GV	(NSP6_A54S,NSP4_A93V,NSP12_P323L,Spike_D614G,Spike_Q675H,NS8_P30L,N_A220V,Spike_A222V)
hCoV-19/Turkey/HSGM-3832/2021	EPI_ISL_1167648	Dec 20 - Feb 21	Europe / Turkey	Human	Original	B.1.1		GR	(N_N8Y,NSP3_T133I,N_R203K,N_G204L,NSP15_Q19K,M_H148Y,NS8_S54L,NSP12_P323L,NSP5_K90R,Spike_D614G,NSP14_V125F,NS7b_A15S,Spike_A520S)
hCoV-19/Turkey/HSGM-3835/2021	EPI_ISL_1167649	Dec 20 - Feb 21	Europe / Turkey	Human	Original	B.1.612		GH	(NSP7_S26F,NS3_Q57H,N_P207H,NSP2_T85I,NSP12_P323L,NSP2_S263F,NSP5_K90R,Spike_D614G,N_D377A,NSP2_A360V)
hCoV-19/Turkey/HSGM-3836/2021	EPI_ISL_1167650	Dec 20 - Feb 21	Europe / Turkey	Human	Original	B.1.264.1		GH	(Spike_P812L,NSP8_L169F,NS3_P42L,NSP7_S26F,NSP6_L142F,Spike_T719S,NS3_P104S,NS3_Q57H,NSP3_T724I,N_P207H,NSP2_T85I,NSP12_P323L,NSP2_S263F,Spike_D614G,N_D377A)
hCoV-19/Turkey/HSGM-3846/2021	EPI_ISL_1167651	Dec 20 - Feb 21	Europe / Turkey	Human	Original	B.1.351		O	(NSP3_S794L,Spike_K417N,NS3_Q57H,Spike_A701V,Spike_D80A,Spike_N501Y,NSP12_P323L,Spike_D614G,NS3_S171L)
hCoV-19/Turkey/HSGM-3841/2021	EPI_ISL_1167652	Dec 20 - Feb 21	Europe / Turkey	Human	Original	B.1		GH	(NS3_Q57H,NSP2_T85I,NSP12_P323L,Spike_D614G)
hCoV-19/Turkey/HSGM-3853/2021	EPI_ISL_1167653	Dec 20 - Feb 21	Europe / Turkey	Human	Original	B.1.177		GV	(Spike_L18F,NSP2_T547I,NSP12_P323L,Spike_D614G,N_A220V,Spike_A222V)
hCoV-19/Turkey/HSGM-3873/2021	EPI_ISL_1167654	Dec 20 - Feb 21	Europe / Turkey	Human	Original	B.1.1.189		GR	(Spike_N282D,N_R203K,NSP2_G339S,N_G204R,Spike_N501Y,NSP12_P323L,Spike_D614G,NSP2_G47S,NSP3_V1472A)
hCoV-19/Turkey/HSGM-3874/2021	EPI_ISL_1167655	Dec 20 - Feb 21	Europe / Turkey	Human	Original	B.1.1.189		GR	(Spike_N282D,N_R203K,NSP2_G339S,N_G204R,Spike_N501Y,NSP12_P323L,Spike_D614G,NSP2_G47S,NSP3_V1472A)
hCoV-19/Turkey/HSGM-3885/2021	EPI_ISL_1167656	Dec 20 - Feb 21	Europe / Turkey	Human	Original	B.1.1.189		GR	(NSP10_D91G,N_R203K,NSP2_G339S,NS3_L53F,N_T205I,N_G204R,Spike_N501Y,NS8_D35Y,NSP16_R216H,N_G238V,NSP3_T64I,NSP12_P323L,Spike_D614G,NSP5_K100N)
hCoV-19/Turkey/HSGM-3955/2021	EPI_ISL_1167657	Dec 20 - Feb 21	Europe / Turkey	Human	Original	B.1.221		G	(NSP3_H295Y,NSP3_I441V,NS3_V202L,NSP12_P323L,Spike_D614G,Spike_S98F)
hCoV-19/Turkey/HSGM-3967/2021	EPI_ISL_1167658	Dec 20 - Feb 21	Europe / Turkey	Human	Original	B.1.1		GR	(Spike_N282D,N_R203K,NSP2_G339S,Spike_A701V,N_G204R,Spike_D80A,Spike_N501Y,NSP12_P323L,Spike_D614G,NSP3_V1472A)
hCoV-19/Turkey/HSGM-3968/2021	EPI_ISL_1167659	Dec 20 - Feb 21	Europe / Turkey	Human	Original	B.1.1		GR	(Spike_N282D,N_R203K,N_G204R,Spike_D80A,Spike_N501Y,NSP12_P323L,Spike_D614G,NSP3_V1472A)
hCoV-19/Turkey/HSGM-5158/2021	EPI_ISL_1183603	Dec 20 - Feb 21	Europe / Turkey	Human	Original	B.1		G	(NSP3_I967T,N_S194L,NS3_T223I,NSP12_P323L,Spike_D614G,Spike_Q14H,NSP6_V84F,Spike_S255F)
hCoV-19/Turkey/HSGM-5151/2021	EPI_ISL_1183604	Dec 20 - Feb 21	Europe / Turkey	Human	Original	B.1.36.1		GH	(N_P383S,N_S194L,NS3_Q57H,Spike_T478K,NSP12_P323L,NSP8_R51C,Spike_D614G)
hCoV-19/Turkey/HSGM-4976/2021	EPI_ISL_1183605	Dec 20 - Feb 21	Europe / Turkey	Human	Original	B.1		G	(NS7a_V24F,NS8_Q18stop,N_S194L,NSP3_D1844G,NS3_T223I,NSP12_P323L,Spike_D614G,Spike_P479S,NSP6_V84F)
hCoV-19/Turkey/HSGM-5030/2021	EPI_ISL_1183606	Dec 20 - Feb 21	Europe / Turkey	Human	Original	B.1.1		GR	(NS8_E59stop,N_R203K,NSP15_T114K,N_G204R,Spike_N501Y,NSP12_P323L,Spike_D614G)
hCoV-19/Turkey/HSGM-5014/2021	EPI_ISL_1183607	Dec 20 - Feb 21	Europe / Turkey	Human	Original	B.1.351		GH	(E_P71L,NSP3_K837N,Spike_K417N,NSP6_S106del,Spike_E484K,Spike_A701V,Spike_N501Y,NSP3_L425M,Spike_A243del,Spike_D215G,NSP3_S794L,Spike_L244del,NSP6_G107del,N_T205I,NSP6_F108del,Spike_L242del,NS3_Q57H,NSP2_T85I,Spike_D80A,NSP12_P323L,NSP5_K90R,Spike_D614G,NS3_S171L,Spike_A653V)
hCoV-19/Turkey/HSGM-5015/2021	EPI_ISL_1183608	Dec 20 - Feb 21	Europe / Turkey	Human	Original	B.1.351		GH	(E_P71L,NSP3_K837N,Spike_K417N,NSP6_S106del,Spike_E484K,Spike_A701V,Spike_N501Y,NSP3_L425M,Spike_A243del,Spike_D215G,NSP3_S794L,Spike_L244del,NSP6_G107del,N_T205I,NSP6_F108del,Spike_L242del,NS3_Q57H,NSP2_T85I,Spike_D80A,NSP12_P323L,NSP5_K90R,Spike_D614G,NS3_S171L,Spike_A653V)
hCoV-19/Turkey/HSGM-4980/2021	EPI_ISL_1183609	Dec 20 - Feb 21	Europe / Turkey	Human	Original	B.1.1.325		GR	(NSP13_R427K,N_E378A,N_R203K,NSP3_A1883V,NS3_V13L,NSP13_A379V,N_G204R,NS3_I63L,NS7b_C41F,NSP3_L1035F,NSP12_P323L,NSP3_P141S,Spike_D614G,Spike_Q677H)
hCoV-19/Turkey/HSGM-4987/2021	EPI_ISL_1183610	Dec 20 - Feb 21	Europe / Turkey	Human	Original	B.1.1.325		GR	(NSP13_R427K,N_E378A,N_R203K,NSP3_A1883V,NS3_V13L,NSP13_A379V,N_G204R,NS3_I63L,NS7b_C41F,NSP3_L1035F,NSP12_P323L,NSP3_P141S,Spike_D614G,Spike_Q677H)
hCoV-19/Turkey/HSGM-5145/2021	EPI_ISL_1183611	Dec 20 - Feb 21	Europe / Turkey	Human	Original	B.1.351		G	(Spike_K417N,Spike_L244del,NSP6_G107del,NSP6_S106del,NSP6_F108del,Spike_L242del,Spike_D80A,Spike_N501Y,NSP12_P323L,Spike_D614G,NSP3_L425M,Spike_A243del)
hCoV-19/Turkey/HSGM-5200/2021	EPI_ISL_1183612	Dec 20 - Feb 21	Europe / Turkey	Human	Original	B.1.351		GH	(E_P71L,NSP3_K837N,Spike_K417N,NSP6_S106del,Spike_E484K,N_P13S,Spike_A701V,Spike_N501Y,Spike_A243del,Spike_L18F,NSP14_L409F,NSP2_D464E,Spike_L244del,NSP6_G107del,N_T205I,NSP6_F108del,Spike_L242del,NS3_Q57H,NSP2_T85I,Spike_D80A,NSP12_P323L,NSP5_K90R,Spike_D614G,NS3_S171L)
hCoV-19/Turkey/HSGM-5212/2021	EPI_ISL_1183613	Dec 20 - Feb 21	Europe / Turkey	Human	Original	B.1.351		GH	(NSP3_S794L,E_P71L,NSP3_K837N,Spike_K417N,Spike_L244del,NSP6_G107del,NS8_Q18E,NSP6_S106del,Spike_E484K,N_T205I,NSP6_F108del,Spike_L242del,NS3_Q57H,Spike_A701V,NSP2_T85I,Spike_D80A,Spike_N501Y,NSP12_P323L,NSP5_K90R,Spike_D614G,Spike_A243del,NS3_S171L)
hCoV-19/Turkey/HSGM-5286/2021	EPI_ISL_1183614	Dec 20 - Feb 21	Europe / Turkey	Human	Original	B.1		G	(Spike_L244del,NSP6_G107del,NSP6_S106del,N_R203K,NSP6_F108del,Spike_L242del,Spike_N501Y,NSP12_P323L,Spike_D614G,Spike_A243del,NS3_S171L)
hCoV-19/Turkey/HSGM-5112/2021	EPI_ISL_1183615	Dec 20 - Feb 21	Europe / Turkey	Human	Original	B.1.469		GH	(N_T198I,NS3_Q57H,NSP7_N78S,NSP2_S196L,Spike_D138Y,NSP15_V22L,NSP12_P323L,Spike_D614G,NSP2_P552S,NSP6_L37F,NSP2_H208Y)
hCoV-19/Turkey/HSGM-5113/2021	EPI_ISL_1183616	Dec 20 - Feb 21	Europe / Turkey	Human	Original	B.1.469		GH	(NSP3_T428A,N_T198I,NSP12_A95V,Spike_V143F,NS3_F105L,NS3_Q57H,NSP7_N78S,NSP2_T528I,NSP15_V66L,NSP12_P323L,Spike_D614G,Spike_P812S,NSP16_K160R)
hCoV-19/Turkey/HSGM-5115/2021	EPI_ISL_1183617	Dec 20 - Feb 21	Europe / Turkey	Human	Original	B.1.469		GH	(NSP3_T428A,N_T198I,NSP12_A95V,Spike_V143F,NS3_F105L,NS3_Q57H,NSP7_N78S,NSP2_T528I,NSP15_V66L,NSP12_P323L,Spike_D614G,Spike_P812S,NSP16_K160R)
hCoV-19/Turkey/HSGM-5116/2021	EPI_ISL_1183618	Dec 20 - Feb 21	Europe / Turkey	Human	Original	B.1.1		GR	(NSP13_E319D,N_P383S,NSP12_N403S,N_R203K,NS3_G174V,N_G204R,NSP3_T432I,NSP15_G129V,NSP12_P323L,NSP3_A386T,Spike_D614G)
hCoV-19/Turkey/HSGM-5119/2021	EPI_ISL_1183619	Dec 20 - Feb 21	Europe / Turkey	Human	Original	B.1.36		GH	(N_D377Y,NSP16_P134S,NSP3_E1232K,N_S194L,NS3_Q57H,Spike_L1063F,NS3_T269M,NSP12_P323L,Spike_D614G,NSP2_S430L,NSP12_T293I)
hCoV-19/Turkey/HSGM-5121/2021	EPI_ISL_1183620	Dec 20 - Feb 21	Europe / Turkey	Human	Original	B.1.1		GR	(E_E7K,NSP3_R352C,N_R203K,NS3_P240S,N_G204R,NSP3_S1367N,NSP12_P323L,Spike_D614G,NSP6_V149F,NSP9_L42F)
hCoV-19/Turkey/HSGM-5124/2021	EPI_ISL_1183621	Dec 20 - Feb 21	Europe / Turkey	Human	Original	B.1.1.189		GR	(N_R203K,NSP2_G339S,N_G204R,NS7a_L5F,Spike_N501Y,NSP12_P323L,Spike_D614G)
hCoV-19/Turkey/HSGM-5125/2021	EPI_ISL_1183622	Dec 20 - Feb 21	Europe / Turkey	Human	Original	B.1.36		GH	(NSP2_R27C,Spike_S477N,N_T24A,NS3_L41F,NSP6_A136V,N_S194L,NSP3_L1304F,NS3_Q57H,NSP4_A457V,NSP3_V355A,Spike_Q218H,NSP7_L71F,NSP2_I560V,NSP12_P323L,Spike_D614G)
hCoV-19/Turkey/HSGM-5126/2021	EPI_ISL_1183623	Dec 20 - Feb 21	Europe / Turkey	Human	Original	B.1.1.189		O	(N_R203K,N_G204R,NS7a_L5F,Spike_N501Y,NSP12_P323L,Spike_D614G)
hCoV-19/Turkey/HSGM-5127/2021	EPI_ISL_1183624	Dec 20 - Feb 21	Europe / Turkey	Human	Original	B.1.1		GR	(NS3_D27Y,Spike_M153T,NS7b_E33V,N_R203K,NSP12_Y163C,N_G204R,NSP12_P323L,Spike_D614G)
hCoV-19/Turkey/HSGM-5128/2021	EPI_ISL_1183625	Dec 20 - Feb 21	Europe / Turkey	Human	Original	B.1.36.1		GH	(NS3_S40L,N_S194L,NS3_Q57H,Spike_T478K,NSP12_V257F,Spike_N501Y,NSP12_P323L,NSP3_T1180I,NSP8_R51C,Spike_D614G)
hCoV-19/Turkey/HSGM-5130/2021	EPI_ISL_1183626	Dec 20 - Feb 21	Europe / Turkey	Human	Original	B.1.1		GR	(N_R203K,N_G204R,Spike_N501Y,NSP12_P323L,Spike_D614G)
hCoV-19/Turkey/HSGM-5142/2021	EPI_ISL_1183627	Dec 20 - Feb 21	Europe / Turkey	Human	Original	B.1.1		GR	(NSP3_T1002I,N_R203K,Spike_L5F,N_G204R,Spike_N501Y,NSP2_P125S,NSP12_P323L,Spike_D614G)
hCoV-19/Turkey/HSGM-5143/2021	EPI_ISL_1183628	Dec 20 - Feb 21	Europe / Turkey	Human	Original	B.1.1		GR	(NSP13_S350L,N_R203K,NSP4_A380V,NSP6_V182I,N_G204R,NS8_V62L,NSP12_P323L,NSP3_D455N,Spike_D614G,Spike_L54F,NSP4_N5S,NS8_P36S)
hCoV-19/Turkey/HSGM-5146/2021	EPI_ISL_1183629	Dec 20 - Feb 21	Europe / Turkey	Human	Original	B.1		G	(NSP8_E155A,N_S194L,E_S68F,NS3_T223I,NSP12_P323L,Spike_D614G,NSP6_V84F)
hCoV-19/Turkey/HSGM-5147/2021	EPI_ISL_1183630	Dec 20 - Feb 21	Europe / Turkey	Human	Original	B.1		G	(NSP3_R810C,N_T366I,N_S194L,NSP2_K500N,Spike_G1219C,NS3_T223I,NSP12_R249W,NSP12_P323L,Spike_D614G,NSP6_V84F)
hCoV-19/Turkey/HSGM-5148/2021	EPI_ISL_1183631	Dec 20 - Feb 21	Europe / Turkey	Human	Original	B.1.1		GR	(NSP13_S350L,N_R203K,NSP4_A380V,NSP6_V182I,NSP14_L157F,NSP13_P402S,NS8_T87I,N_G204R,NS8_V62L,Spike_Q836R,NSP3_D455N,NSP12_P323L,Spike_D614G,Spike_L54F,NSP4_N5S)
hCoV-19/Turkey/HSGM-5150/2021	EPI_ISL_1183632	Dec 20 - Feb 21	Europe / Turkey	Human	Original	B.1.36.1		GH	(NSP3_S126L,N_S194L,NS3_Q57H,NSP3_T1830I,NSP12_P323L,NSP8_R51C,Spike_D614G,NSP4_T492I,NS3_S171L)
hCoV-19/Turkey/HSGM-5152/2021	EPI_ISL_1183633	Dec 20 - Feb 21	Europe / Turkey	Human	Original	B.1.1		GR	(NSP16_T140A,N_R203K,N_G204R,NS3_D155Y,N_P13L,NS6_F2S,NSP12_P323L,Spike_D614G)
hCoV-19/Turkey/HSGM-5153/2021	EPI_ISL_1183634	Dec 20 - Feb 21	Europe / Turkey	Human	Original	B.1		G	(NSP3_D9G,N_S194L,NSP12_G179C,NS3_T223I,NSP12_P323L,Spike_D614G,NSP6_V84F)
hCoV-19/Turkey/HSGM-5154/2021	EPI_ISL_1183635	Dec 20 - Feb 21	Europe / Turkey	Human	Original	B.1		O	(N_R203K,Spike_L5F,N_G204R,Spike_N501Y,NSP12_P323L,Spike_D614G)
hCoV-19/Turkey/HSGM-5155/2021	EPI_ISL_1183636	Dec 20 - Feb 21	Europe / Turkey	Human	Original	B.1.36.7		GH	(NSP9_P57S,NSP5_I213V,N_S194L,NS3_Q57H,NSP6_Y80C,NSP12_M463I,NSP12_P323L,Spike_D614G)
hCoV-19/Turkey/HSGM-5156/2021	EPI_ISL_1183637	Dec 20 - Feb 21	Europe / Turkey	Human	Original	B.1.1		GR	(NSP8_L169F,N_R203K,Spike_A27S,N_G204R,NSP3_S1670F,NSP2_E563D,NSP12_P323L,Spike_D614G,NS3_L96R,NSP6_Q208R)
hCoV-19/Turkey/HSGM-5157/2021	EPI_ISL_1183638	Dec 20 - Feb 21	Europe / Turkey	Human	Original	B.1.177		GV	(NS8_E64D,NSP3_K1386N,NS8_S67F,NSP12_P323L,Spike_D614G,Spike_Q414K,Spike_A222V)
hCoV-19/Turkey/HSGM-5159/2021	EPI_ISL_1183639	Dec 20 - Feb 21	Europe / Turkey	Human	Original	B.1		G	(NSP3_D9G,N_S194L,NSP12_G179C,NS3_T223I,NSP12_P323L,Spike_D614G,NSP6_V84F)
hCoV-19/Turkey/HSGM-5160/2021	EPI_ISL_1183640	Dec 20 - Feb 21	Europe / Turkey	Human	Original	B.1.1		GR	(NSP13_S350L,N_R203K,NSP4_A380V,NSP6_V182I,NSP14_L157F,NSP13_P402S,NS8_T87I,N_G204R,NS8_V62L,Spike_Q836R,NSP12_P323L,NSP3_D455N,Spike_D614G,Spike_L54F,NSP4_N5S)
hCoV-19/Turkey/HSGM-5181/2021	EPI_ISL_1183641	Dec 20 - Feb 21	Europe / Turkey	Human	Original	B.1		O	(N_R203K,NSP2_G339S,N_G204R,Spike_N501Y,NSP12_P323L,Spike_D614G)
hCoV-19/Turkey/HSGM-5185/2021	EPI_ISL_1183642	Dec 20 - Feb 21	Europe / Turkey	Human	Original	B.1.1		GR	(N_R203K,N_G204R,Spike_N501Y,NSP12_P323L,Spike_D614G)
hCoV-19/Turkey/HSGM-5207/2021	EPI_ISL_1183643	Dec 20 - Feb 21	Europe / Turkey	Human	Original	B.1.1.10		GR	(NSP3_N1177H,N_M322I,N_R203K,NSP3_E122D,NSP2_G313S,NSP3_P1403S,E_V62F,N_G204R,NSP2_T547I,NSP7_M75V,NSP12_P323L,Spike_D614G,M_A2V,NS8_H17Y)
hCoV-19/Turkey/HSGM-5208/2021	EPI_ISL_1183644	Dec 20 - Feb 21	Europe / Turkey	Human	Original	B.1.1.189		GR	(N_R203K,N_N196Y,N_G204R,NS7a_L5F,Spike_N501Y,NSP12_P323L,Spike_D614G)
hCoV-19/Turkey/HSGM-5209/2021	EPI_ISL_1183645	Dec 20 - Feb 21	Europe / Turkey	Human	Original	B.1.1		GR	(N_R203K,NSP2_G339S,N_G204R,Spike_N501Y,NSP12_P323L,Spike_D614G)
hCoV-19/Turkey/HSGM-5210/2021	EPI_ISL_1183646	Dec 20 - Feb 21	Europe / Turkey	Human	Original	B.1.1		GR	(N_R203K,NSP2_G339S,N_G204R,Spike_N501Y,NSP12_P323L,Spike_D614G)
hCoV-19/Turkey/HSGM-5211/2021	EPI_ISL_1183647	Dec 20 - Feb 21	Europe / Turkey	Human	Original	B.1.1		GR	(N_R203K,N_G204R,Spike_N501Y,NSP12_P323L,Spike_D614G)
hCoV-19/Turkey/HSGM-5213/2021	EPI_ISL_1183648	Dec 20 - Feb 21	Europe / Turkey	Human	Original	B.1		G	(N_S194L,NSP14_M241T,NSP3_D1844G,NS3_T223I,NSP12_P323L,NSP5_K90R,Spike_D614G,NSP6_V84F)
hCoV-19/Turkey/HSGM-5215/2021	EPI_ISL_1183649	Dec 20 - Feb 21	Europe / Turkey	Human	Original	B.1		O	(N_R203K,NSP2_G339S,N_G204R,NS7a_L5F,Spike_N501Y,NSP12_P323L,Spike_D614G)
hCoV-19/Turkey/HSGM-5216/2021	EPI_ISL_1183650	Dec 20 - Feb 21	Europe / Turkey	Human	Original	B.1		O	(N_R203K,NSP2_G339S,N_G204R,NS7a_L5F,Spike_N501Y,NSP12_P323L,Spike_D614G)
hCoV-19/Turkey/HSGM-5219/2021	EPI_ISL_1183651	Dec 20 - Feb 21	Europe / Turkey	Human	Original	B.1.1.189		GR	(N_R203K,NSP2_G339S,N_G204R,Spike_N501Y,NSP12_P323L,Spike_D614G)
hCoV-19/Turkey/HSGM-5226/2021	EPI_ISL_1183652	Dec 20 - Feb 21	Europe / Turkey	Human	Original	B.1.1		GR	(N_R203K,NSP15_R257C,NSP13_L581F,NS3_P240S,N_G204R,NSP3_G337C,NS3_G172V,NSP12_P323L,Spike_D614G,Spike_P579S,NSP9_L42F)
hCoV-19/Turkey/HSGM-5229/2021	EPI_ISL_1183653	Dec 20 - Feb 21	Europe / Turkey	Human	Original	B.1.1		GR	(NS3_W128C,Spike_M153T,N_R203K,N_G204R,NSP15_V9F,E_S68F,NS7a_P99L,NSP5_A260V,N_E378Q,NSP3_T350I,NSP12_P323L,Spike_D614G)
hCoV-19/Turkey/HSGM-5235/2021	EPI_ISL_1183654	Dec 20 - Feb 21	Europe / Turkey	Human	Original	B.1.160		G	(Spike_S477N,NSP4_M324I,Spike_N501Y,NSP12_P323L,NS3_S92L,Spike_D614G,NSP12_V776L)
hCoV-19/Turkey/HSGM-5239/2021	EPI_ISL_1183655	Dec 20 - Feb 21	Europe / Turkey	Human	Original	B.1		G	(NSP6_K263N,NS3_Q38R,NS3_G172R,NSP3_H295Y,NSP3_R352C,NSP3_P153L,NS3_V202L,NSP12_P323L,Spike_D614G,N_P199L,Spike_S98F)
hCoV-19/Turkey/HSGM-5274/2021	EPI_ISL_1183656	Dec 20 - Feb 21	Europe / Turkey	Human	Original	B.1.1.189		O	(N_R203K,NSP2_G339S,N_G204R,NS7a_L5F,Spike_N501Y,NSP12_P323L,Spike_D614G)
hCoV-19/Turkey/HSGM-5278/2021	EPI_ISL_1183657	Dec 20 - Feb 21	Europe / Turkey	Human	Original	B.1		O	(N_R203K,NSP14_Y224C,N_G204R,Spike_N501Y,NSP12_P323L,Spike_D614G)
hCoV-19/Turkey/HSGM-5285/2021	EPI_ISL_1183658	Dec 20 - Feb 21	Europe / Turkey	Human	Original	B.1.1		GR	(N_R203K,NSP3_K1211N,NS3_F105L,N_G204R,Spike_N501Y,NSP12_P323L,Spike_D614G,Spike_D745G)
hCoV-19/Turkey/HSGM-5288/2021	EPI_ISL_1183659	Dec 20 - Feb 21	Europe / Turkey	Human	Original	B.1		O	(N_R203K,Spike_N501Y,NSP12_P323L,Spike_D614G)
hCoV-19/Turkey/HSGM-5029/2021	EPI_ISL_1183660	Dec 20 - Feb 21	Europe / Turkey	Human	Original	B.1.1		GR	(N_P383S,N_R203K,N_G204R,Spike_N501Y,NSP3_S1197I,NSP12_P323L,Spike_D614G)
hCoV-19/Turkey/HSGM-5031/2021	EPI_ISL_1183661	Dec 20 - Feb 21	Europe / Turkey	Human	Original	B.1		O	(N_R203K,N_G204R,Spike_N501Y,NSP12_P323L,Spike_D614G)
hCoV-19/Turkey/HSGM-5032/2021	EPI_ISL_1183662	Dec 20 - Feb 21	Europe / Turkey	Human	Original	B.1.1		GR	(NSP13_E319D,N_P383S,NSP12_N403S,N_R203K,NS3_G174V,NSP14_P24L,NSP3_T432I,N_G204Q,NSP15_G129V,N_K375E,NSP3_S1197I,NSP7_M75I,NSP12_P323L,NSP3_A386T,Spike_D614G,NSP6_L37F)
hCoV-19/Turkey/HSGM-5033/2021	EPI_ISL_1183663	Dec 20 - Feb 21	Europe / Turkey	Human	Original	B.1		O	(N_R203K,NSP2_G339S,N_G204R,Spike_N501Y,NSP12_P323L,Spike_D614G)
hCoV-19/Turkey/HSGM-5034/2021	EPI_ISL_1183664	Dec 20 - Feb 21	Europe / Turkey	Human	Original	B.1.1		GR	(Spike_T95I,N_R203K,N_G204R,NS7a_L5F,Spike_N501Y,NSP12_P323L,Spike_D614G)
hCoV-19/Turkey/HSGM-5035/2021	EPI_ISL_1183665	Dec 20 - Feb 21	Europe / Turkey	Human	Original	B.1.1		GR	(Spike_T95I,N_R203K,N_G204R,Spike_N501Y,NSP12_P323L,Spike_D614G)
hCoV-19/Turkey/HSGM-5038/2021	EPI_ISL_1183666	Dec 20 - Feb 21	Europe / Turkey	Human	Original	B.1		O	(N_R203K,N_G204R,NS7a_L5F,Spike_N501Y,NSP12_P323L,Spike_D614G)
hCoV-19/Turkey/HSGM-5039/2021	EPI_ISL_1183667	Dec 20 - Feb 21	Europe / Turkey	Human	Original	B.1.1		GR	(N_R203K,NSP2_G339S,N_G204R,Spike_N501Y,NSP12_P323L,Spike_D614G)
hCoV-19/Turkey/HSGM-5040/2021	EPI_ISL_1183668	Dec 20 - Feb 21	Europe / Turkey	Human	Original	B.1.1		GR	(N_R203K,N_G204R,NS7a_L5F,Spike_N501Y,NSP12_P323L,Spike_D614G)
hCoV-19/Turkey/HSGM-5046/2021	EPI_ISL_1183669	Dec 20 - Feb 21	Europe / Turkey	Human	Original	B.1		O	(Spike_T95I,N_R203K,N_G204R,Spike_N501Y,NSP12_P323L,Spike_D614G)
hCoV-19/Turkey/HSGM-5061/2021	EPI_ISL_1183670	Dec 20 - Feb 21	Europe / Turkey	Human	Original	B.1.1		GR	(N_R203K,N_G204R,Spike_N501Y,NSP12_P323L,Spike_D614G)
hCoV-19/Turkey/HSGM-5069/2021	EPI_ISL_1183671	Dec 20 - Feb 21	Europe / Turkey	Human	Original	B.1		G	(Spike_N501Y,NSP12_P323L,Spike_D614G,N_P383L)
hCoV-19/Turkey/HSGM-5073/2021	EPI_ISL_1183672	Dec 20 - Feb 21	Europe / Turkey	Human	Original	B.1.1.189		GR	(N_R203K,N_G204R,Spike_N501Y,NSP12_P323L,Spike_D614G)
hCoV-19/Turkey/HSGM-5074/2021	EPI_ISL_1183673	Dec 20 - Feb 21	Europe / Turkey	Human	Original	B.1		O	(N_R203K,NSP2_G339S,N_G204R,NS7a_L5F,Spike_N501Y,NSP12_P323L,Spike_D614G)
hCoV-19/Turkey/HSGM-5085/2021	EPI_ISL_1183674	Dec 20 - Feb 21	Europe / Turkey	Human	Original	B.1.1.189		O	(N_R203K,NSP2_G339S,N_G204R,NS3_T175I,Spike_N501Y,M_H155Y,NSP12_P323L,Spike_D614G)
hCoV-19/Turkey/HSGM-5086/2021	EPI_ISL_1183675	Dec 20 - Feb 21	Europe / Turkey	Human	Original	B.1.1.189		GR	(N_R203K,NSP2_G339S,N_G204R,Spike_N501Y,NSP12_P323L,Spike_D614G)
hCoV-19/Turkey/HSGM-5087/2021	EPI_ISL_1183676	Dec 20 - Feb 21	Europe / Turkey	Human	Original	B.1.1.189		GR	(N_R203K,N_G204R,NS7a_L5F,Spike_N501Y,NSP12_P323L,Spike_D614G)
hCoV-19/Turkey/HSGM-5088/2021	EPI_ISL_1183677	Dec 20 - Feb 21	Europe / Turkey	Human	Original	B.1		O	(N_R203K,NSP2_G339S,N_G204R,Spike_N501Y,NSP12_P323L,Spike_D614G)
hCoV-19/Turkey/HSGM-5089/2021	EPI_ISL_1183678	Dec 20 - Feb 21	Europe / Turkey	Human	Original	B.1.1.189		GR	(N_R203K,NSP2_G339S,N_G204R,NS7a_L5F,Spike_N501Y,NSP12_P323L,Spike_D614G)
hCoV-19/Turkey/HSGM-5090/2021	EPI_ISL_1183679	Dec 20 - Feb 21	Europe / Turkey	Human	Original	B.1.351		G	(Spike_D80A,Spike_N501Y,NSP12_P323L,Spike_D614G)
hCoV-19/Turkey/HSGM-4985/2021	EPI_ISL_1183690	Dec 20 - Feb 21	Europe / Turkey	Human	Original	B.1.1.189		GR	(NSP14_I305V,NS3_Y109H,NSP2_G339N,Spike_D936Y,Spike_T307I,N_R203K,NSP13_L363F,N_T379I,NSP12_A250V,N_G204R,NSP3_S1588L,NSP12_P323L,Spike_D614G,Spike_L212S,Spike_S689I)
hCoV-19/Turkey/HSGM-4988/2021	EPI_ISL_1183691	Dec 20 - Feb 21	Europe / Turkey	Human	Original	B.1.240		G	(N_S194L,NS3_T223I,NSP12_P323L,Spike_D614G,NSP3_A861V,NSP6_V84F)
hCoV-19/Turkey/HSGM-5581/2021	EPI_ISL_1196190	Dec 20 - Feb 21	Europe / Turkey	Human	Original	B.1.1.317		GR	(NSP3_K1715R,Spike_Q675R,NSP2_E545K,NSP12_T394M,Spike_S477N,N_R203K,NSP8_K37N,NSP2_D409G,N_G204R,NSP3_S1578I,Spike_D138Y,Spike_A522S,Spike_A845S,NSP12_P323L,Spike_D614G,N_A211V,NSP2_D23N,NSP3_T1063I)
hCoV-19/Turkey/HSGM-5586/2021	EPI_ISL_1196191	Dec 20 - Feb 21	Europe / Turkey	Human	Original	B.1.1		GR	(NSP13_S350L,N_R203K,N_G204R,NSP2_T304I,NSP12_P323L,Spike_D614G,NS8_R115C)
hCoV-19/Turkey/HSGM-5588/2021	EPI_ISL_1196192	Dec 20 - Feb 21	Europe / Turkey	Human	Original	B.1.1.458		O	(NSP4_D459N,NSP15_A81V,NSP12_A95V,N_R203K,N_G204R,NSP15_D39Y,N_G34W,NSP12_P323L,Spike_D614G,NSP16_K160R)
hCoV-19/Turkey/HSGM-5589/2021	EPI_ISL_1196193	Dec 20 - Feb 21	Europe / Turkey	Human	Original	B.1.218		G	(NSP2_L266F,NSP3_T1198I,NSP3_T1677I,N_R203K,NSP3_M1441I,NSP3_D174N,NSP2_T547I,NSP3_D1318N,NSP12_P323L,Spike_D614G,NSP16_K160R,NSP4_L323F,NSP16_A226S,Spike_D1118Y,N_D128N)
hCoV-19/Turkey/HSGM-5590/2021	EPI_ISL_1196194	Dec 20 - Feb 21	Europe / Turkey	Human	Original	B.1.1		GR	(N_A218V,NSP2_L462F,N_R203K,N_G204R,Spike_I235V,NSP12_T604I,NSP12_P323L,NSP2_R218C,Spike_D614G,NSP12_M666V)
hCoV-19/Turkey/HSGM-5591/2021	EPI_ISL_1196195	Dec 20 - Feb 21	Europe / Turkey	Human	Original	B.1.1		GR	(N_R203K,N_G204R,Spike_I235V,NSP12_P323L,Spike_D614G,NSP12_M666V)
hCoV-19/Turkey/HSGM-5592/2021	EPI_ISL_1196196	Dec 20 - Feb 21	Europe / Turkey	Human	Original	B.1		G	(NSP9_P80L,N_S194L,N_D3Y,NS3_T223I,NSP12_P323L,Spike_D614G,NSP12_R583G,NSP6_V84F)
hCoV-19/Turkey/HSGM-5593/2021	EPI_ISL_1196197	Dec 20 - Feb 21	Europe / Turkey	Human	Original	B.1.1		GR	(NSP14_D324Y,Spike_S477N,N_R203K,N_G204R,NS8_E106stop,NSP12_P323L,NSP3_D599N,Spike_D614G,NSP15_I252V)
hCoV-19/Turkey/HSGM-5615/2021	EPI_ISL_1213942	Dec 20 - Feb 21	Europe / Turkey	Human	Original	B.1.1.189	Oropharyngeal swab	GR	(NSP13_S166L,NS8_Q27stop,NSP2_R27C,NSP3_P679L,NSP2_A247V,N_R203K,N_G204R,NSP8_I107V,N_Q9H,Spike_D614G,NS7a_E121Q)
hCoV-19/Turkey/HSGM-5621/2021	EPI_ISL_1213944	Dec 20 - Feb 21	Europe / Turkey	Human	Original	B.1.1.189	Oropharyngeal swab	GR	(NSP13_S166L,NS8_Q27stop,NSP2_R27C,NSP2_A247V,N_R203K,NSP5_L75F,N_G204R,NSP8_I107V,NSP12_P323L,Spike_D614G,NS7a_E121Q)
hCoV-19/Turkey/HSGM-5623/2021	EPI_ISL_1213946	Dec 20 - Feb 21	Europe / Turkey	Human	Original	B.1	Oropharyngeal swab	G	(NSP2_R27C,NSP12_P323L,Spike_D614G)
hCoV-19/Turkey/HSGM-5624/2021	EPI_ISL_1213947	Dec 20 - Feb 21	Europe / Turkey	Human	Original	B.1.1.189	Oropharyngeal swab	GR	(NSP13_S166L,NS8_Q27stop,NSP3_P679L,NSP2_A247V,N_R203K,N_G204R,NSP8_I107V,NSP12_P323L,N_Q9H,Spike_D614G,NS7a_E121Q,NSP15_D132G)
hCoV-19/Turkey/HSGM-5625/2021	EPI_ISL_1213949	Dec 20 - Feb 21	Europe / Turkey	Human	Original	A.28	Oropharyngeal swab	S	(Spike_H69del,NSP1_V86F,NSP13_A52V,Spike_H655Y,NSP5_A266T,NSP12_I244T,Spike_V70del,NSP2_G88W,NSP13_D260Y,NSP12_E744G,N_S202N,N_A35V,NS8_L84S,NS3_S171L,NSP16_L212I,Spike_N501T)
hCoV-19/Turkey/HSGM-5627/2021	EPI_ISL_1213951	Dec 20 - Feb 21	Europe / Turkey	Human	Original	A.28	Oropharyngeal swab	S	(Spike_H69del,NSP1_V86F,NSP13_A52V,Spike_H655Y,NSP5_A266T,NSP12_I244T,Spike_V70del,NSP2_G88W,NSP13_D260Y,NSP12_E744G,N_S202N,N_A35V,NS8_L84S,NS3_S171L,NSP16_L212I,Spike_N501T)
hCoV-19/Turkey/HSGM-5613/2021	EPI_ISL_1213952	Dec 20 - Feb 21	Europe / Turkey	Human	Original	A.28	Oropharyngeal swab	S	(Spike_H69del,NSP1_V86F,NSP13_A52V,Spike_H655Y,NSP5_A266T,NSP12_I244T,Spike_V70del,NSP2_G88W,NSP13_D260Y,NSP12_E744G,N_S202N,N_A35V,NS8_L84S,NS3_S171L,NSP16_L212I,Spike_N501T)
hCoV-19/Turkey/HSGM-5614/2021	EPI_ISL_1213954	Dec 20 - Feb 21	Europe / Turkey	Human	Original	A.28	Oropharyngeal swab	S	(Spike_H69del,NSP1_V86F,NSP13_A52V,Spike_H655Y,NSP5_A266T,NSP12_I244T,Spike_V70del,NSP2_G88W,NSP13_D260Y,NSP12_E744G,N_S202N,N_A35V,NS8_L84S,NS3_S171L,NSP16_L212I,Spike_N501T)
hCoV-19/Turkey/HSGM-5628/2021	EPI_ISL_1213956	Dec 20 - Feb 21	Europe / Turkey	Human	Original	A.28	Oropharyngeal swab	S	(Spike_H69del,NSP2_R27C,NSP1_V86F,NSP13_A52V,Spike_H655Y,NSP5_A266T,NSP12_I244T,Spike_V70del,NSP2_G88W,NSP13_D260Y,NSP12_E744G,N_S202N,N_A35V,NS8_L84S,NS3_S171L,NSP16_L212I,Spike_N501T)
hCoV-19/Turkey/HSGM-5629/2021	EPI_ISL_1213957	Dec 20 - Feb 21	Europe / Turkey	Human	Original	B.1.36.1	Oropharyngeal swab	GH	(NSP2_R27C,N_P383S,N_S194L,NS3_Q57H,Spike_T478K,NSP12_P323L,NSP8_R51C,Spike_D614G,NSP16_K160R)
hCoV-19/Turkey/HSGM-5630/2021	EPI_ISL_1213959	Dec 20 - Feb 21	Europe / Turkey	Human	Original	B.1	Oropharyngeal swab	G	(NSP2_R27C,NSP12_P323L,Spike_D614G,NSP16_K160R,Spike_D80Y)
hCoV-19/Turkey/HSGM-5631/2021	EPI_ISL_1213961	Dec 20 - Feb 21	Europe / Turkey	Human	Original	B.1.153	Oropharyngeal swab	G	(E_P71L,NSP2_R27C,NS3_W131L,Spike_D614G)
hCoV-19/Turkey/HSGM-5632/2021	EPI_ISL_1213963	Dec 20 - Feb 21	Europe / Turkey	Human	Original	B.1.1.189	Oropharyngeal swab	GR	(NSP13_S166L,NS8_Q27stop,NSP2_A247V,N_R203K,N_G204R,NSP14_L493F,NSP12_P323L,Spike_D614G,NS7a_E121Q)
hCoV-19/Turkey/HSGM-5634/2021	EPI_ISL_1213964	Dec 20 - Feb 21	Europe / Turkey	Human	Original	B.1.36.10	Oropharyngeal swab	GH	(E_P71L,NSP2_R27C,NS3_Q57H,NSP12_P323L,Spike_D614G)
hCoV-19/Turkey/HSGM-5635/2021	EPI_ISL_1213966	Dec 20 - Feb 21	Europe / Turkey	Human	Original	B.1.177	Oropharyngeal swab	G	(NSP15_A217S,N_P365S,NSP2_R27C,NSP3_V238L,N_E136Q,NSP12_P323L,Spike_D614G,NSP12_T76I,N_A220V)
hCoV-19/Turkey/HSGM-5611/2021	EPI_ISL_1213968	Dec 20 - Feb 21	Europe / Turkey	Human	Original	B.1.36.1	Oropharyngeal swab	GH	(NSP2_R27C,N_S194L,NS3_W149L,NS3_Q57H,Spike_T478K,NSP12_P323L,NSP8_R51C,Spike_D614G)
hCoV-19/Turkey/HSGM-5671/2021	EPI_ISL_1213969	Dec 20 - Feb 21	Europe / Turkey	Human	Original	B.1	Oropharyngeal swab	G	(NSP2_R27C,NSP12_P323L,Spike_D614G,Spike_D80Y)
hCoV-19/Turkey/HSGM-5636/2021	EPI_ISL_1213971	Dec 20 - Feb 21	Europe / Turkey	Human	Original	B.1	Oropharyngeal swab	G	(NSP2_R27C,NSP12_P323L,Spike_D614G)
hCoV-19/Turkey/HSGM-5685/2021	EPI_ISL_1213973	Dec 20 - Feb 21	Europe / Turkey	Human	Original	B.1.351	Oropharyngeal swab	GH	(Spike_K417N,NS3_L52F,NSP6_G107del,NSP6_S106del,NS3_G49D,N_T205I,NSP6_F108del,NS3_Q57H,Spike_A701V,NSP2_T85I,NS8_V32L,Spike_D80A,NSP12_P323L,Spike_D614G,NSP13_T588I,NS3_S171L)
hCoV-19/Turkey/HSGM-5667/2021	EPI_ISL_1213974	Dec 20 - Feb 21	Europe / Turkey	Human	Original	B.1.1	Oropharyngeal swab	GR	(NSP13_S350L,NSP2_R27C,NSP6_G107del,NSP3_M951I,NSP6_S106del,N_R203K,NSP6_F108del,N_D401Y,NSP4_D459T,NS8_S67F,N_G204R,Spike_I101T,NSP12_P323L,Spike_D614G)
hCoV-19/Turkey/HSGM-5633/2021	EPI_ISL_1213976	Dec 20 - Feb 21	Europe / Turkey	Human	Original	B.1	Oropharyngeal swab	GH	(NSP2_R27C,NSP3_K837N,Spike_K417N,NSP6_G107del,NSP6_S106del,NSP6_F108del,NS3_Q57H,Spike_A701V,Spike_D80A,NS3_W131L,Spike_D614G)
hCoV-19/Turkey/HSGM-5637/2021	EPI_ISL_1213978	Dec 20 - Feb 21	Europe / Turkey	Human	Original	B.1	Oropharyngeal swab	GR	(NSP13_S350L,NSP2_R27C,NSP6_G107del,NSP3_M951I,NSP6_S106del,N_R203K,NSP6_F108del,NSP3_P1867T,N_D401Y,NSP4_D459T,NS8_S67F,N_G204R,NSP13_A362T,Spike_P1162S,NSP3_S1285F,Spike_I101T,NSP12_P323L,Spike_D614G)
hCoV-19/Turkey/HSGM-5646/2021	EPI_ISL_1213980	Dec 20 - Feb 21	Europe / Turkey	Human	Original	B.1	Oropharyngeal swab	GR	(NSP13_S350L,NSP2_N435D,NSP6_G107del,NSP3_M951I,NSP6_S106del,N_R203K,NSP6_F108del,NSP4_D459T,NS8_S67F,N_G204R,NSP13_A362T,Spike_P1162S,NSP3_S1285F,Spike_I101T,NSP12_P323L,Spike_D614G)
hCoV-19/Turkey/HSGM-5690/2021	EPI_ISL_1213982	Dec 20 - Feb 21	Europe / Turkey	Human	Original	B.1.351	Oropharyngeal swab	GH	(E_P71L,NSP3_K837N,Spike_K417N,NS8_I121L,Spike_E484K,NSP6_S106del,Spike_A701V,NS8_V32L,Spike_N501Y,Spike_A243del,NSP16_T151I,Spike_L244del,NS3_L52F,NSP6_G107del,NS3_G49D,N_T205I,NSP6_F108del,Spike_L242del,NS3_Q57H,NSP2_T85I,Spike_D80A,NSP12_P323L,NSP14_D132E,NSP5_K90R,Spike_D614G,NSP13_T588I,NS3_S171L)
hCoV-19/Turkey/HSGM-5672/2021	EPI_ISL_1213984	Dec 20 - Feb 21	Europe / Turkey	Human	Original	B.1.351	Oropharyngeal swab	GH	(NS7b_E39stop,E_P71L,NSP3_K837N,Spike_K417N,NSP6_S106del,Spike_E484K,NSP13_L581F,Spike_A701V,Spike_N501Y,NSP3_H290Y,Spike_A243del,NSP3_S794L,NSP2_R27C,N_T362I,Spike_L244del,NSP6_G107del,N_T205I,NSP6_F108del,Spike_L242del,NS3_Q57H,NSP2_T85I,Spike_D80A,NSP12_P323L,NSP5_K90R,Spike_D614G,NS3_S171L)
hCoV-19/Turkey/HSGM-5673/2021	EPI_ISL_1213986	Dec 20 - Feb 21	Europe / Turkey	Human	Original	B.1.351	Oropharyngeal swab	GH	(NS7b_E39stop,E_P71L,NSP3_K837N,Spike_K417N,NSP6_S106del,Spike_E484K,NSP13_L581F,Spike_A701V,NSP13_G206C,Spike_N501Y,NSP3_H290Y,Spike_A243del,NSP3_S794L,N_T362I,Spike_L244del,NSP6_G107del,N_T205I,NSP6_F108del,Spike_L242del,NS3_Q57H,NSP2_T85I,Spike_D80A,NSP12_P323L,NSP5_K90R,Spike_D614G,NS3_S171L)
hCoV-19/Turkey/HSGM-5675/2021	EPI_ISL_1213987	Dec 20 - Feb 21	Europe / Turkey	Human	Original	B.1	Oropharyngeal swab	G	(NSP2_R27C,NSP12_P323L,Spike_D614G)
hCoV-19/Turkey/HSGM-5676/2021	EPI_ISL_1213989	Dec 20 - Feb 21	Europe / Turkey	Human	Original	B.1	Oropharyngeal swab	G	(NSP2_R27C,NSP12_P323L,Spike_D614G)
hCoV-19/Turkey/HSGM-5677/2021	EPI_ISL_1213990	Dec 20 - Feb 21	Europe / Turkey	Human	Original	B.1.1	Oropharyngeal swab	GR	(NSP13_S350L,NSP2_R27C,N_R203K,N_D401Y,NSP4_D459T,NS8_S67F,N_G204R,NSP12_P323L,Spike_D614G)
hCoV-19/Turkey/HSGM-5679/2021	EPI_ISL_1213992	Dec 20 - Feb 21	Europe / Turkey	Human	Original	B.1	Oropharyngeal swab	G	(NSP2_R27C,NSP12_P323L,Spike_D614G,NSP16_K160R)
hCoV-19/Turkey/HSGM-5683/2021	EPI_ISL_1213994	Dec 20 - Feb 21	Europe / Turkey	Human	Original	B.1	Oropharyngeal swab	GH	(NS7b_E39stop,NSP2_R27C,NS3_Q57H,NSP12_P323L,Spike_D614G)
hCoV-19/Turkey/HSGM-5684/2021	EPI_ISL_1213995	Dec 20 - Feb 21	Europe / Turkey	Human	Original	B.1.1	Oropharyngeal swab	GR	(NSP2_R27C,N_R203K,N_G204R,NSP12_P323L,Spike_P681H,Spike_D614G)
hCoV-19/Turkey/HSGM-5691/2021	EPI_ISL_1213996	Dec 20 - Feb 21	Europe / Turkey	Human	Original	B.1	Oropharyngeal swab	G	(NSP2_R27C,NSP12_P323L,Spike_D614G)
hCoV-19/Turkey/HSGM-5693/2021	EPI_ISL_1213997	Dec 20 - Feb 21	Europe / Turkey	Human	Original	B.1	Oropharyngeal swab	G	(NSP2_R27C,NSP12_P323L,Spike_D614G)
hCoV-19/Turkey/HSGM-5695/2021	EPI_ISL_1213998	Dec 20 - Feb 21	Europe / Turkey	Human	Original	B.1.1.189	Oropharyngeal swab	GR	(NSP2_R27C,N_R203K,NSP2_G339S,NSP2_T44I,N_G204R,Spike_N501Y,NSP12_P323L,Spike_D614G,N_T16M)
hCoV-19/Turkey/HSGM-5696/2021	EPI_ISL_1213999	Dec 20 - Feb 21	Europe / Turkey	Human	Original	B.1.36.1	Oropharyngeal swab	GH	(NSP3_G307S,NSP2_R27C,N_T379I,NS3_Q57H,N_Q380L,NSP12_P323L,NSP8_R51C,Spike_D614G,Spike_P384S)
hCoV-19/Turkey/HSGM-6153/2021	EPI_ISL_1229450	Dec 20 - Feb 21	Europe / Turkey	Human	Original	B.1.36		GH	(N_D377Y,NSP2_A298S,NSP3_E1232K,N_S194L,NS7a_C23R,NS3_Q57H,NSP13_R442Q,NSP3_T820I,N_P151A,Spike_L1063F,NSP12_P323L,Spike_D614G)
hCoV-19/Turkey/HSGM-6154/2021	EPI_ISL_1229451	Dec 20 - Feb 21	Europe / Turkey	Human	Original	B.1.469		GH	(Spike_V1264L,N_T198I,NSP2_I343V,NS3_F105L,NS3_Q57H,NSP7_N78S,NSP3_K384N,NSP15_V66L,NSP12_P323L,Spike_P681H,Spike_D614G,NSP16_K160R,Spike_D80Y,NSP14_M501I)
hCoV-19/Turkey/HSGM-6156/2021	EPI_ISL_1229452	Dec 20 - Feb 21	Europe / Turkey	Human	Original	B.1.36.1		GH	(N_M317T,NSP3_L431P,NSP13_N265S,N_S194L,Spike_E583D,NS3_Q57H,Spike_T478K,NSP12_P323L,NSP8_R51C,Spike_D614G,M_A69S)
hCoV-19/Turkey/HSGM-6160/2021	EPI_ISL_1229453	Dec 20 - Feb 21	Europe / Turkey	Human	Original	B.1.218		G	(NSP5_P52S,N_R203K,NSP16_D102N,NSP3_M1441I,NS3_D155Y,NSP3_D174N,NS3_T151I,NSP12_V257F,N_S180C,NSP12_P323L,Spike_D614G,NSP16_A226S,N_D128N)
hCoV-19/Turkey/HSGM-6161/2021	EPI_ISL_1229454	Dec 20 - Feb 21	Europe / Turkey	Human	Original	B.1.523		GH	(Spike_N1178D,N_M234I,NSP3_T1456I,NSP12_M601I,E_L21F,NS8_A65V,NS3_Q57H,NSP15_A171V,NS3_T223I,Spike_I210T,NSP12_P323L,NSP5_K90R,Spike_D614G,M_A2S,NSP16_K160R)
hCoV-19/Turkey/HSGM-6166/2021	EPI_ISL_1229455	Dec 20 - Feb 21	Europe / Turkey	Human	Original	B.1		GH	(Spike_N1178D,NSP12_M601I,E_L21F,NS3_Q57H,NSP15_A171V,NS3_T223I,NSP12_P323L,NSP5_K90R,Spike_D614G,M_A2S,NSP16_K160R)
hCoV-19/Turkey/HSGM-6167/2021	EPI_ISL_1229456	Dec 20 - Feb 21	Europe / Turkey	Human	Original	B.1.469		GH	(Spike_V1264L,N_T198I,NSP2_I343V,NS3_F105L,NS3_Q57H,NSP7_N78S,NSP15_V66L,NSP12_P323L,Spike_P681H,Spike_D614G,NSP2_A174V,NSP16_K160R,Spike_D80Y,NSP14_M501I)
hCoV-19/Turkey/HSGM-6168/2021	EPI_ISL_1229457	Dec 20 - Feb 21	Europe / Turkey	Human	Original	B.1.218		G	(NS6_M58I,N_R203K,NSP3_M1441I,NSP3_D174N,N_E378Q,NSP5_A94V,NSP12_P323L,Spike_D614G,N_G212V,NSP16_A226S,N_D128N)
hCoV-19/Turkey/HSGM-6169/2021	EPI_ISL_1229458	Dec 20 - Feb 21	Europe / Turkey	Human	Original	B.1.1.294		GR	(NS8_C37F,Spike_T95I,N_G214C,NSP3_D218E,N_R203K,NS3_S74F,N_N8T,Spike_A688S,N_G204R,NS6_F2S,NS3_T223I,NSP12_P323L,Spike_D614G)
hCoV-19/Turkey/HSGM-6170/2021	EPI_ISL_1229459	Dec 20 - Feb 21	Europe / Turkey	Human	Original	B.1.1		GR	(NSP2_R27C,E_R69T,N_R203K,NS7b_H42Y,N_G204R,NSP3_P1228L,NSP12_P323L,Spike_D614G)
hCoV-19/Turkey/HSGM-6171/2021	EPI_ISL_1229460	Dec 20 - Feb 21	Europe / Turkey	Human	Original	B.1.438		GH	(NSP2_M117V,NS3_S177I,N_M234I,NS3_L95F,NS3_Q57H,N_D401Y,NSP12_P323L,NS3_Q185H,NSP15_A255V,Spike_D614G,NSP2_S473L,Spike_Q675H,NS8_P56S)
hCoV-19/Turkey/HSGM-6172/2021	EPI_ISL_1229461	Dec 20 - Feb 21	Europe / Turkey	Human	Original	B.1.1		GR	(NSP2_R27C,Spike_S112L,N_R203K,N_G204R,NSP3_M375I,NSP12_P323L,Spike_D614G)
hCoV-19/Turkey/HSGM-6173/2021	EPI_ISL_1229462	Dec 20 - Feb 21	Europe / Turkey	Human	Original	B.1.9.5		GH	(N_S193T,NSP13_S485L,Spike_N679K,NSP3_T199I,NS6_E13D,NSP5_Q83K,NS3_Q57H,NS3_G224C,NS8_I9T,NSP12_A529V,NSP4_V498I,M_H155Y,NSP12_P323L,Spike_D614G)
hCoV-19/Turkey/HSGM-6174/2021	EPI_ISL_1229463	Dec 20 - Feb 21	Europe / Turkey	Human	Original	B.1.218		G	(NSP2_R27C,N_R203K,NSP3_M1441I,NSP3_D174N,NSP12_V257F,NSP12_P323L,Spike_D614G,NSP16_A226S)
hCoV-19/Turkey/HSGM-6175/2021	EPI_ISL_1229464	Dec 20 - Feb 21	Europe / Turkey	Human	Original	B.1.9.5		GH	(N_S193T,NSP13_S485L,NSP2_H237Y,Spike_N679K,NSP3_T199I,NS6_E13D,NSP1_V28I,NSP5_Q83K,NS3_Q57H,NS3_G224C,NSP12_A529V,NSP4_V498I,M_H155Y,NSP12_P323L,Spike_D614G)
hCoV-19/Turkey/HSGM-6176/2021	EPI_ISL_1229465	Dec 20 - Feb 21	Europe / Turkey	Human	Original	B.1.1		GR	(NSP2_R27C,N_R203K,N_G204R,NSP12_P323L,Spike_D614G)
hCoV-19/Turkey/HSGM-6177/2021	EPI_ISL_1229466	Dec 20 - Feb 21	Europe / Turkey	Human	Original	B.1		G	(NSP2_R27C,NSP12_P323L,Spike_D614G)
hCoV-19/Turkey/HSGM-6185/2021	EPI_ISL_1229467	Dec 20 - Feb 21	Europe / Turkey	Human	Original	B.1		GH	(NSP2_M117V,NS3_S177I,NS3_L95F,NS3_Q57H,N_D401Y,NSP12_P323L,NS3_Q185H,NSP15_A255V,Spike_D614G,NSP2_S473L,Spike_Q675H)
hCoV-19/Turkey/HSGM-6191/2021	EPI_ISL_1229468	Dec 20 - Feb 21	Europe / Turkey	Human	Original	B.1.1		GR	(NS3_D155H,NSP13_S350L,NSP2_V185A,N_R203K,NSP4_A380V,NSP6_V182I,NSP13_P402S,NS3_G224C,N_G204R,NS8_V62L,NSP12_P323L,NSP3_D455N,Spike_D614G,Spike_L54F,NSP4_N5S)
hCoV-19/Turkey/HSGM-6202/2021	EPI_ISL_1229469	Dec 20 - Feb 21	Europe / Turkey	Human	Original	B.1		G	(NSP2_R27C,NSP12_P323L,Spike_D614G)
hCoV-19/Turkey/HSGM-6204/2021	EPI_ISL_1229470	Dec 20 - Feb 21	Europe / Turkey	Human	Original	B.1.1		GR	(NSP3_D1122G,NSP3_T133I,N_R203K,Spike_F186S,N_G204L,NSP12_P323L,Spike_D614G,NS7b_A15S)
hCoV-19/Turkey/HSGM-6205/2021	EPI_ISL_1229471	Dec 20 - Feb 21	Europe / Turkey	Human	Original	B.1.177		GV	(NS8_W45C,NSP3_K429N,NS3_L41F,NSP6_A54S,NSP14_Q22H,NS3_N257D,NSP12_P323L,Spike_D614G,NS3_V168A,N_A220V,Spike_A222V)
hCoV-19/Turkey/HSGM-6206/2021	EPI_ISL_1229472	Dec 20 - Feb 21	Europe / Turkey	Human	Original	B.1.469		GH	(Spike_V1264L,N_T198I,NSP2_I343V,NS3_F105L,NS3_Q57H,NSP7_N78S,NSP15_V66L,NSP12_P323L,Spike_P681H,Spike_D614G,NSP16_K160R,Spike_D80Y,NSP14_M501I)
hCoV-19/Turkey/HSGM-6208/2021	EPI_ISL_1229473	Dec 20 - Feb 21	Europe / Turkey	Human	Original	B.1		G	(NSP2_R27C,NS7a_L5F,Spike_N501Y,NSP12_P323L,Spike_D614G)
hCoV-19/Turkey/HSGM-6211/2021	EPI_ISL_1229474	Dec 20 - Feb 21	Europe / Turkey	Human	Original	B.1		G	(NSP2_R27C,NSP8_V130I,NSP2_E592A,N_R203K,NSP2_L501F,NSP3_M1441I,NSP3_K384N,NSP3_D174N,NSP12_P323L,Spike_D614G,NSP16_A226S)
hCoV-19/Turkey/HSGM-6212/2021	EPI_ISL_1229475	Dec 20 - Feb 21	Europe / Turkey	Human	Original	B.1.36.1		GH	(N_M317T,NSP3_L431P,NSP13_N265S,N_S194L,Spike_E583D,NS3_Q57H,Spike_T478K,NSP12_P323L,NSP8_R51C,Spike_D614G,M_A69S)
hCoV-19/Turkey/HSGM-6213/2021	EPI_ISL_1229476	Dec 20 - Feb 21	Europe / Turkey	Human	Original	B.1.1		GR	(NSP2_R27C,N_R203K,N_G204R,NSP2_P125S,NSP12_P323L,Spike_D614G)
hCoV-19/Turkey/HSGM-6214/2021	EPI_ISL_1229477	Dec 20 - Feb 21	Europe / Turkey	Human	Original	B.1		G	(NSP2_R27C,NSP3_K429N,NSP12_P323L,Spike_D614G)
hCoV-19/Turkey/HSGM-6215/2021	EPI_ISL_1229478	Dec 20 - Feb 21	Europe / Turkey	Human	Original	B.1		G	(NSP2_A510V,NSP14_T113I,N_R203K,NSP3_M1441I,NSP3_D174N,NSP12_P323L,Spike_D614G,NSP3_P679S,NSP16_A226S)
hCoV-19/Turkey/HSGM-6216/2021	EPI_ISL_1229479	Dec 20 - Feb 21	Europe / Turkey	Human	Original	B.1.1		GR	(NSP2_R27C,N_R203K,N_G204R,Spike_N501Y,NSP12_P323L,Spike_D614G)
hCoV-19/Turkey/HSGM-6218/2021	EPI_ISL_1229480	Dec 20 - Feb 21	Europe / Turkey	Human	Original	B.1		G	(NSP2_R27C,NSP12_P323L,Spike_D614G)
hCoV-19/Turkey/HSGM-6219/2021	EPI_ISL_1229481	Dec 20 - Feb 21	Europe / Turkey	Human	Original	B.1		GR	(Spike_T95I,NSP2_R27C,N_R203K,NSP12_P323L,Spike_D614G)
hCoV-19/Turkey/HSGM-6223/2021	EPI_ISL_1229482	Dec 20 - Feb 21	Europe / Turkey	Human	Original	B.1		G	(NSP2_R27C,NSP12_P323L,Spike_D614G)
hCoV-19/Turkey/HSGM-6224/2021	EPI_ISL_1229483	Dec 20 - Feb 21	Europe / Turkey	Human	Original	B.1.1		GR	(NSP2_R27C,NSP3_T1004I,N_R203K,N_G204R,NSP12_P323L,Spike_D614G)
hCoV-19/Turkey/HSGM-6221/2021	EPI_ISL_1229484	Dec 20 - Feb 21	Europe / Turkey	Human	Original	B.1		GH	(Spike_V1264L,N_T198I,NSP2_I343V,NS3_F105L,NS3_Q57H,NSP7_N78S,NSP3_K384N,NSP15_V66L,NSP12_P323L,Spike_D614G,NSP16_K160R,Spike_D80Y,NSP14_M501I)
hCoV-19/Turkey/HSGM-6225/2021	EPI_ISL_1229485	Dec 20 - Feb 21	Europe / Turkey	Human	Original	B.1		GH	(Spike_V1264L,N_T198I,NSP2_I343V,NS3_F105L,NS3_Q57H,NSP7_N78S,NSP3_K384N,NSP15_V66L,NSP12_P323L,Spike_P681H,Spike_D614G,NSP16_K160R,Spike_D80Y,NSP14_M501I)
hCoV-19/Turkey/HSGM-6227/2021	EPI_ISL_1229486	Dec 20 - Feb 21	Europe / Turkey	Human	Original	B.1.1		GR	(N_D128Y,NSP13_P300L,NSP8_T145I,Spike_T859I,N_R203K,NSP3_R745K,NS3_L53F,NSP2_Q182R,NSP14_L157F,N_G204R,Spike_E180V,NSP2_P125S,NSP12_P323L,Spike_P681H,Spike_D614G)
hCoV-19/Turkey/HSGM-6229/2021	EPI_ISL_1229487	Dec 20 - Feb 21	Europe / Turkey	Human	Original	B.1.177		GV	(NSP2_L266F,NSP2_V234I,Spike_L18F,NSP2_R27C,NSP16_I290V,Spike_L5F,Spike_A845S,NSP16_G213N,NSP3_P1316L,NSP12_P323L,Spike_D614G,N_A220V,Spike_A222V)
hCoV-19/Turkey/HSGM-6231/2021	EPI_ISL_1229488	Dec 20 - Feb 21	Europe / Turkey	Human	Original	B.1.1		GR	(N_D128Y,NSP13_P300L,NSP8_T145I,Spike_T859I,N_R203K,NSP3_R745K,NS3_L53F,NSP2_Q182R,NSP14_L157F,N_G204R,Spike_E180V,NSP2_P125S,NSP12_P323L,Spike_P681H,Spike_D614G)
hCoV-19/Turkey/HSGM-6232/2021	EPI_ISL_1229489	Dec 20 - Feb 21	Europe / Turkey	Human	Original	B.1.9.5		GH	(N_S193T,NSP13_S485L,NSP2_R27C,Spike_N679K,NSP3_T199I,NS6_E13D,NSP5_Q83K,NS3_Q57H,NS3_G224C,NSP12_A529V,NSP4_V498I,M_H155Y,NSP12_P323L,Spike_D614G)
hCoV-19/Turkey/HSGM-6234/2021	EPI_ISL_1229490	Dec 20 - Feb 21	Europe / Turkey	Human	Original	B.1.469		GH	(Spike_V1264L,NSP2_R27C,N_T198I,NSP2_I343V,NS3_F105L,NS3_Q57H,NSP7_N78S,NSP15_V66L,NSP12_P323L,Spike_P681H,Spike_D614G,NSP16_K160R,Spike_D80Y,NSP14_M501I)
hCoV-19/Turkey/HSGM-6235/2021	EPI_ISL_1229491	Dec 20 - Feb 21	Europe / Turkey	Human	Original	B.1		G	(NSP2_R27C,N_R203K,NSP12_P323L,Spike_D614G,NSP16_A226S)
hCoV-19/Turkey/HSGM-6237/2021	EPI_ISL_1229492	Dec 20 - Feb 21	Europe / Turkey	Human	Original	B.1		GH	(NSP2_M117V,NS3_S177I,NS3_L95F,NS3_Q57H,N_D401Y,NSP12_P323L,NS3_Q185H,NSP15_A255V,Spike_D614G,NSP2_S473L,Spike_Q675H,NS8_P56S)
hCoV-19/Turkey/HSGM-6241/2021	EPI_ISL_1229493	Dec 20 - Feb 21	Europe / Turkey	Human	Original	B.1.218		G	(NS6_M58I,N_R203K,NSP3_M1441I,NSP3_D174N,N_E378Q,NSP5_A94V,NSP12_P323L,Spike_D614G,N_G212V,NSP16_A226S,N_D128N)
hCoV-19/Turkey/HSGM-6242/2021	EPI_ISL_1229494	Dec 20 - Feb 21	Europe / Turkey	Human	Original	B.1.438		GH	(NSP2_M117V,NS3_S177I,N_M234I,NS3_L95F,NS3_Q57H,N_D401Y,Spike_L822F,NSP3_L1870F,NSP12_P323L,NS3_Q185H,NSP15_A255V,Spike_D614G,NSP2_S473L,Spike_Q675H,NS8_P56S)
hCoV-19/Turkey/HSGM-6243/2021	EPI_ISL_1229495	Dec 20 - Feb 21	Europe / Turkey	Human	Original	B.1.177		GV	(NS8_W45C,NSP3_K429N,NS3_L41F,NSP6_A54S,NSP14_Q22H,NS3_N257D,NSP12_P323L,Spike_D614G,NS3_V168A,N_A220V,Spike_A222V)
hCoV-19/Turkey/HSGM-6245/2021	EPI_ISL_1229496	Dec 20 - Feb 21	Europe / Turkey	Human	Original	B.1.1		GR	(NSP2_R27C,N_R203K,N_G204R,Spike_N501Y,NSP12_P323L,Spike_D614G)
hCoV-19/Turkey/HSGM-6246/2021	EPI_ISL_1229497	Dec 20 - Feb 21	Europe / Turkey	Human	Original	B.1		G	(NSP2_R27C,NS7a_A105V,NSP16_Q28P,NSP2_P129S,NSP2_T547I,NSP12_P323L,Spike_D614G,Spike_D80Y)
hCoV-19/Turkey/HSGM-6249/2021	EPI_ISL_1229498	Dec 20 - Feb 21	Europe / Turkey	Human	Original	B.1.1		GR	(Spike_T95I,NSP2_R27C,N_R203K,N_G204R,Spike_N501Y,NSP12_P323L,Spike_D614G)
hCoV-19/Turkey/HSGM-6250/2021	EPI_ISL_1229499	Dec 20 - Feb 21	Europe / Turkey	Human	Original	B.1.523		GH	(Spike_N1178D,N_M234I,NSP3_T1456I,NSP12_M601I,E_L21F,NS8_A65V,NS3_Q57H,NSP15_A171V,Spike_L5F,NS3_T223I,Spike_I210T,NSP12_P323L,NSP5_K90R,Spike_D614G,M_A2S,NSP16_K160R)
hCoV-19/Turkey/HSGM-6675/2021	EPI_ISL_1293236	Dec 20 - Feb 21	Europe / Turkey	Human	Original	B.1.1		GR	(NSP2_R27C,N_R203K,NSP2_P129L,N_G204R,NSP12_P323L,Spike_D614G)
hCoV-19/Turkey/HSGM-6678/2021	EPI_ISL_1293237	Dec 20 - Feb 21	Europe / Turkey	Human	Original	B.1.1		GR	(NSP3_N1104K,NSP14_F233L,NSP2_R27C,NS7b_T40I,N_R203K,NSP2_P129L,N_G204R,NSP12_P323L,Spike_D614G)
hCoV-19/Turkey/HSGM-6681/2021	EPI_ISL_1293238	Dec 20 - Feb 21	Europe / Turkey	Human	Original	B.1.1		GR	(NSP14_F233L,NSP2_R27C,N_R203K,NSP2_P129L,N_G204R,NSP2_T547I,NSP12_P323L,Spike_D614G)
hCoV-19/Turkey/HSGM-6682/2021	EPI_ISL_1293239	Dec 20 - Feb 21	Europe / Turkey	Human	Original	B.1.36.10		GH	(NSP2_R27C,NS3_Q57H,NSP12_P323L,Spike_D614G)
hCoV-19/Turkey/HSGM-6683/2021	EPI_ISL_1293240	Dec 20 - Feb 21	Europe / Turkey	Human	Original	B.1.1		GR	(Spike_Q787R,NSP2_R27C,NSP2_K443R,N_R203K,NSP2_G339S,N_G204R,NSP12_P323L,Spike_D614G,NSP15_M209I,NSP3_A921V)
hCoV-19/Turkey/HSGM-6685/2021	EPI_ISL_1293241	Dec 20 - Feb 21	Europe / Turkey	Human	Original	B.1.1		GR	(NSP3_N1104K,NSP2_R27C,NS7a_A105V,N_R203K,NSP3_S1675I,N_G204R,NSP12_P323L,Spike_D614G,M_A2V)
hCoV-19/Turkey/HSGM-6686/2021	EPI_ISL_1293242	Dec 20 - Feb 21	Europe / Turkey	Human	Original	B.1.1		GR	(NSP2_R27C,N_R203K,N_G204R,NSP2_F505L,NSP12_P323L,Spike_D614G)
hCoV-19/Turkey/HSGM-6687/2021	EPI_ISL_1293243	Dec 20 - Feb 21	Europe / Turkey	Human	Original	B.1.1		GR	(NSP2_R27C,N_R203K,N_G204R,NSP12_P323L,Spike_D614G)
hCoV-19/Turkey/HSGM-6688/2021	EPI_ISL_1293244	Dec 20 - Feb 21	Europe / Turkey	Human	Original	B.1		G	(NSP13_H164Y,NSP2_R27C,N_S194L,NSP2_G481S,NSP12_P323L,Spike_D614G,NSP6_V84F)
hCoV-19/Turkey/HSGM-6689/2021	EPI_ISL_1293245	Dec 20 - Feb 21	Europe / Turkey	Human	Original	B.1		G	(NSP2_R27C,NSP12_P323L,Spike_D614G)
hCoV-19/Turkey/HSGM-6691/2021	EPI_ISL_1293246	Dec 20 - Feb 21	Europe / Turkey	Human	Original	B.1.1		GR	(NSP2_R27C,NSP3_P1044H,N_R203K,NSP2_A507V,N_G204R,NSP12_P323L,Spike_D614G)
hCoV-19/Turkey/HSGM-6692/2021	EPI_ISL_1293247	Dec 20 - Feb 21	Europe / Turkey	Human	Original	B.1		G	(NSP13_H164Y,NSP2_R27C,NSP14_L409F,N_S194L,NSP3_D1844G,NS3_T223I,NSP2_G481S,NSP12_P323L,Spike_D614G,NSP6_V84F,NSP2_A593V)
hCoV-19/Turkey/HSGM-6693/2021	EPI_ISL_1293248	Dec 20 - Feb 21	Europe / Turkey	Human	Original	B.1.36.10		GH	(M_T208I,NSP2_R27C,NSP12_P94S,N_S194L,NSP1_D139G,NS3_Q57H,NSP13_P402S,NSP12_T643I,NSP3_M951V,NSP12_P323L,NSP12_Y521C,Spike_D614G)
hCoV-19/Turkey/HSGM-6696/2021	EPI_ISL_1293249	Dec 20 - Feb 21	Europe / Turkey	Human	Original	B.1.1		GR	(NSP2_R27C,N_R203K,N_G204R,NSP12_P323L,Spike_D614G,Spike_S813I)
hCoV-19/Turkey/HSGM-6697/2021	EPI_ISL_1293250	Dec 20 - Feb 21	Europe / Turkey	Human	Original	B.1.1		GR	(NSP2_R27C,NS7a_A105V,N_R203K,NSP2_P129L,NSP3_S1675I,N_G204R,NSP12_P323L,Spike_D614G)
hCoV-19/Turkey/HSGM-6698/2021	EPI_ISL_1293251	Dec 20 - Feb 21	Europe / Turkey	Human	Original	B.1.1		GR	(NSP15_V127F,N_M210I,NSP2_R27C,Spike_M153T,NSP3_P1044H,N_R203K,NSP2_A507V,NSP3_T976I,N_G204R,NSP12_P323L,Spike_D614G,Spike_V1228L,NSP6_V149F)
hCoV-19/Turkey/HSGM-6699/2021	EPI_ISL_1293252	Dec 20 - Feb 21	Europe / Turkey	Human	Original	B.1.1		GR	(NSP2_R27C,N_R203K,NSP2_P129L,N_G204R,NSP2_T547I,NSP12_P323L,Spike_D614G)
hCoV-19/Turkey/HSGM-6700/2021	EPI_ISL_1293253	Dec 20 - Feb 21	Europe / Turkey	Human	Original	B.1		G	(NSP13_H164Y,NSP2_R27C,NSP14_L409F,N_S194L,NS3_T223I,NSP2_G481S,NSP12_P323L,Spike_D614G,NSP6_V84F)
hCoV-19/Turkey/HSGM-6701/2021	EPI_ISL_1293254	Dec 20 - Feb 21	Europe / Turkey	Human	Original	B.1.1		GR	(NSP3_N1104K,NSP14_F233L,NSP2_R27C,N_R203K,NSP2_P129L,N_G204R,NSP2_T547I,NSP12_P323L,Spike_D614G)
hCoV-19/Turkey/HSGM-6702/2021	EPI_ISL_1293255	Dec 20 - Feb 21	Europe / Turkey	Human	Original	B.1.1		GR	(NSP15_V127F,N_M210I,NSP2_R27C,Spike_M153T,NSP3_P1044H,N_R203K,NSP2_A507V,M_R101K,N_G204R,NSP12_P323L,Spike_D614G,Spike_V1228L,NSP6_V149F)
hCoV-19/Turkey/HSGM-6703/2021	EPI_ISL_1293256	Dec 20 - Feb 21	Europe / Turkey	Human	Original	B.1.36.10		G	(NSP2_R27C,NSP12_P94S,N_S194L,NS6_R20S,NSP12_P323L,Spike_D614G)
hCoV-19/Turkey/HSGM-6704/2021	EPI_ISL_1293257	Dec 20 - Feb 21	Europe / Turkey	Human	Original	B.1		G	(NSP2_R27C,Spike_N1178D,NSP12_P323L,Spike_D614G,M_A2V)
hCoV-19/Turkey/HSGM-6705/2021	EPI_ISL_1293258	Dec 20 - Feb 21	Europe / Turkey	Human	Original	B.1		G	(NSP2_R27C,NSP12_P323L,Spike_D614G)
hCoV-19/Turkey/HSGM-6706/2021	EPI_ISL_1293259	Dec 20 - Feb 21	Europe / Turkey	Human	Original	B.1.1.243		GR	(NS7b_E39stop,NSP4_N449T,NS3_G254R,NSP3_K1943N,N_R203K,NSP13_P504S,NSP15_R138H,NS7a_A13T,N_G204R,NSP4_I27M,NSP14_H455Y,NSP12_P323L,Spike_D614G,N_Q389H,NSP3_S1106G,NSP3_P874S)
hCoV-19/Turkey/HSGM-6707/2021	EPI_ISL_1293260	Dec 20 - Feb 21	Europe / Turkey	Human	Original	B.1		G	(NSP13_N557S,NSP2_R27C,N_S194L,NS3_T223I,NSP12_P323L,NSP3_M768I,Spike_D614G,NSP6_V84F)
hCoV-19/Turkey/HSGM-6708/2021	EPI_ISL_1293261	Dec 20 - Feb 21	Europe / Turkey	Human	Original	B.1		G	(NSP2_R27C,NSP6_V91L,NSP9_P80L,N_S194L,N_P6T,N_D3Y,NSP12_P323L,Spike_D614G,NSP6_V84F)
hCoV-19/Turkey/HSGM-6709/2021	EPI_ISL_1293262	Dec 20 - Feb 21	Europe / Turkey	Human	Original	B.1.36.10		GH	(M_T208I,NSP2_R27C,NSP12_P94S,N_S194L,NSP1_D139G,NS3_Q57H,NSP12_T643I,NSP3_M951V,NSP12_P323L,NSP12_Y521C,Spike_D614G)
hCoV-19/Turkey/HSGM-6710/2021	EPI_ISL_1293263	Dec 20 - Feb 21	Europe / Turkey	Human	Original	B.1.160		GH	(NSP2_R27C,N_M234I,Spike_S477N,NSP4_M324I,NSP12_A185S,Spike_Q183R,NSP3_E595D,NS3_Q57H,Spike_L5F,NS3_G224C,NS8_D107Y,NSP13_E261D,NSP12_A529V,NSP12_P323L,Spike_D614G,N_A376T,NSP12_V776L,NSP13_K218R)
hCoV-19/Turkey/HSGM-6711/2021	EPI_ISL_1293264	Dec 20 - Feb 21	Europe / Turkey	Human	Original	B.1		G	(Spike_T95I,E_L73F,N_S194L,NSP3_D1844G,Spike_G181V,NS3_T223I,NSP12_P323L,Spike_D614G,NSP6_V84F)
hCoV-19/Turkey/HSGM-6712/2021	EPI_ISL_1293265	Dec 20 - Feb 21	Europe / Turkey	Human	Original	B.1.1		GR	(NSP2_R27C,NSP15_V101A,N_R203K,NS3_S58I,N_G204R,NSP12_P323L,Spike_D614G)
hCoV-19/Turkey/HSGM-6713/2021	EPI_ISL_1293266	Dec 20 - Feb 21	Europe / Turkey	Human	Original	B.1		G	(NSP2_R27C,NSP12_P323L,Spike_D614G)
hCoV-19/Turkey/HSGM-6714/2021	EPI_ISL_1293267	Dec 20 - Feb 21	Europe / Turkey	Human	Original	B.1.523		GH	(NSP2_R27C,Spike_N1178D,N_M234I,E_L21F,NS3_Q57H,NS3_T223I,Spike_L585F,NSP12_P323L,NSP5_K90R,Spike_D614G)
hCoV-19/Turkey/HSGM-6715/2021	EPI_ISL_1293268	Dec 20 - Feb 21	Europe / Turkey	Human	Original	B.1.1		GR	(NSP2_R27C,N_R203K,NSP12_P264S,N_G204R,Spike_D614G)
hCoV-19/Turkey/HSGM-6716/2021	EPI_ISL_1293269	Dec 20 - Feb 21	Europe / Turkey	Human	Original	B.1		G	(NSP13_H164Y,NSP2_R27C,NSP14_L409F,N_S194L,NSP3_D1844G,NS3_T223I,NSP2_G481S,NSP16_H186Y,Spike_A846S,NSP12_P323L,Spike_D614G,NSP6_V84F,NSP2_A593V)
hCoV-19/Turkey/HSGM-6717/2021	EPI_ISL_1293270	Dec 20 - Feb 21	Europe / Turkey	Human	Original	B.1.1		GR	(Spike_L18F,NSP2_R27C,NS7a_P84L,N_R203K,NS3_V55F,NSP13_S236G,NS3_R126S,N_G204R,NSP2_R362C,NSP1_S34T,NSP12_P323L,Spike_D614G,N_T49I)
hCoV-19/Turkey/HSGM-6718/2021	EPI_ISL_1293271	Dec 20 - Feb 21	Europe / Turkey	Human	Original	B.1		G	(NSP13_H164Y,NSP2_R27C,NSP14_L409F,N_S194L,NSP3_D1844G,NS3_T223I,NSP2_G481S,NSP12_P323L,Spike_D614G,NSP6_V84F,NSP2_A593V)
hCoV-19/Turkey/HSGM-6719/2021	EPI_ISL_1293272	Dec 20 - Feb 21	Europe / Turkey	Human	Original	B.1.177.86		GV	(NS7b_E39stop,Spike_L18F,NS3_A110S,NSP3_D160G,NS7b_S5L,NSP12_P323L,Spike_D614G,N_S327L,N_A220V,Spike_A222V)
hCoV-19/Turkey/HSGM-6720/2021	EPI_ISL_1293273	Dec 20 - Feb 21	Europe / Turkey	Human	Original	B.1.1		GR	(NSP14_F233L,NSP2_R27C,N_R203K,N_G204R,NSP12_P323L,Spike_D614G)
hCoV-19/Turkey/HSGM-6723/2021	EPI_ISL_1293274	Dec 20 - Feb 21	Europe / Turkey	Human	Original	B.1.1		GR	(NSP2_R27C,N_R203K,N_G204R,NSP2_T547I,NSP12_P323L,Spike_D614G)
hCoV-19/Turkey/HSGM-6729/2021	EPI_ISL_1293275	Dec 20 - Feb 21	Europe / Turkey	Human	Original	B.1.1		GR	(Spike_G181E,NSP2_V284F,NSP2_R27C,N_R203K,NS7a_I3L,N_G204R,NSP13_D260Y,NSP12_P323L,Spike_D614G)
hCoV-19/Turkey/HSGM-6680/2021	EPI_ISL_1293276	Dec 20 - Feb 21	Europe / Turkey	Human	Original	B.1.1		GR	(NSP2_R27C,NSP3_D163Y,NSP12_G671S,N_R203K,Spike_Q183R,NSP15_R257C,N_G204R,NSP12_P323L,NSP2_C475Y,Spike_D614G,NSP13_M274I,NSP1_S100R)
hCoV-19/Turkey/HSGM-6766/2021	EPI_ISL_1293277	Dec 20 - Feb 21	Europe / Turkey	Human	Original	B.1.36		GH	(NSP3_T1269I,N_S194L,NSP3_H342Y,NS3_Q57H,NSP5_P184S,NSP14_Q22H,NSP12_P323L,Spike_D614G,NSP2_K288E)
hCoV-19/Turkey/HSGM-6679/2021	EPI_ISL_1293278	Dec 20 - Feb 21	Europe / Turkey	Human	Original	B.1.1		GR	(NSP2_R27C,N_R203K,N_G204R,N_A12V,NSP12_P323L,Spike_D614G,NSP14_E204D)
hCoV-19/Turkey/HSGM-6722/2021	EPI_ISL_1293279	Dec 20 - Feb 21	Europe / Turkey	Human	Original	B.1.351		GH	(NS7b_E39stop,E_P71L,NSP3_K837N,Spike_K417N,NSP6_S106del,Spike_E484K,Spike_A701V,Spike_N501Y,Spike_A243del,Spike_D215G,NSP3_S794L,N_T362I,Spike_L244del,NSP6_G107del,N_T205I,NSP6_F108del,Spike_L242del,NS3_Q57H,NSP14_H82Y,NSP2_T85I,Spike_D80A,NSP12_P323L,NSP5_K90R,Spike_D614G,NS3_S171L)
hCoV-19/Turkey/HSGM-6732/2021	EPI_ISL_1293280	Dec 20 - Feb 21	Europe / Turkey	Human	Original	B.1.351		GH	(NS7b_E39stop,E_P71L,NSP3_K837N,Spike_K417N,NS8_I121L,NSP6_S106del,Spike_E484K,Spike_A701V,Spike_N501Y,Spike_A243del,Spike_D215G,NSP3_S794L,N_T362I,Spike_L244del,NSP6_G107del,N_T205I,NSP6_F108del,Spike_L242del,NS3_Q57H,NSP2_T85I,Spike_D80A,NSP12_P323L,NSP5_K90R,Spike_D614G,NS3_S171L)
hCoV-19/Turkey/HSGM-6737/2021	EPI_ISL_1293281	Dec 20 - Feb 21	Europe / Turkey	Human	Original	B.1.351		GH	(NS7b_E39stop,E_P71L,NSP3_K837N,Spike_K417N,NSP6_S106del,Spike_E484K,Spike_A701V,Spike_N501Y,Spike_A243del,Spike_D215G,NSP3_S794L,N_T362I,Spike_L244del,NSP6_G107del,N_T205I,NSP6_F108del,Spike_L242del,NS3_Q57H,NSP2_T85I,Spike_D80A,NSP12_P323L,NSP5_K90R,Spike_D614G,NS3_S171L)
hCoV-19/Turkey/HSGM-6743/2021	EPI_ISL_1293282	Dec 20 - Feb 21	Europe / Turkey	Human	Original	B.1.351		GH	(NS7b_E39stop,E_P71L,NSP3_K837N,Spike_K417N,NSP6_S106del,Spike_E484K,NSP13_L581F,Spike_A701V,Spike_N501Y,NSP3_H290Y,Spike_A243del,Spike_D215G,NSP3_S794L,N_T362I,Spike_L244del,NSP6_G107del,NSP12_G179C,N_T205I,NSP6_F108del,Spike_L242del,NS3_Q57H,NSP2_T85I,Spike_D80A,NSP12_P323L,NSP5_K90R,Spike_D614G,NS3_S171L)
hCoV-19/Turkey/HSGM-6747/2021	EPI_ISL_1293283	Dec 20 - Feb 21	Europe / Turkey	Human	Original	B.1.351		GH	(NS7b_E39stop,E_P71L,NSP3_K837N,Spike_K417N,NSP6_S106del,Spike_E484K,NSP13_L581F,Spike_A701V,Spike_N501Y,Spike_A243del,NSP3_S794L,N_T362I,Spike_L244del,NSP6_G107del,N_T205I,NSP6_F108del,Spike_L242del,NS3_Q57H,NSP2_T85I,Spike_D80A,NSP12_P323L,NSP5_K90R,Spike_D614G,NS3_S171L)
hCoV-19/Turkey/HSGM-6749/2021	EPI_ISL_1293284	Dec 20 - Feb 21	Europe / Turkey	Human	Original	B.1.351		GH	(NS7b_E39stop,E_P71L,NSP3_K837N,Spike_K417N,NSP6_S106del,Spike_E484K,N_G243C,NSP13_L581F,Spike_A701V,Spike_N501Y,Spike_A243del,NSP3_S794L,NSP2_R27C,N_T362I,Spike_L244del,NSP6_G107del,N_T205I,NSP6_F108del,Spike_L242del,NS3_Q57H,NSP2_T85I,Spike_D80A,NSP12_P323L,NSP5_K90R,Spike_D614G,NS3_S171L)
hCoV-19/Turkey/HSGM-6753/2021	EPI_ISL_1293285	Dec 20 - Feb 21	Europe / Turkey	Human	Original	B.1.1		GR	(NSP2_T170I,NSP2_R27C,NSP6_G107del,NSP6_S106del,Spike_H655Y,Spike_E484K,N_R203K,NSP6_F108del,N_G204R,NSP12_P323L,Spike_D614G)
hCoV-19/Turkey/HSGM-6728/2021	EPI_ISL_1293286	Dec 20 - Feb 21	Europe / Turkey	Human	Original	B.1		GR	(NSP13_S350L,NSP2_R27C,NSP6_G107del,NSP3_M951I,NSP6_S106del,N_R203K,NSP6_F108del,NSP3_P1867T,N_D401Y,NSP4_D459T,NS8_S67F,N_G204R,NSP13_A362T,Spike_P1162S,NSP3_S1285F,Spike_I101T,NSP12_P323L,Spike_D614G)
hCoV-19/Turkey/HSGM-6730/2021	EPI_ISL_1293287	Dec 20 - Feb 21	Europe / Turkey	Human	Original	B.1		GR	(NSP13_S350L,NSP2_R27C,NSP6_G107del,NSP3_M951I,NSP6_S106del,N_R203K,NSP6_F108del,NSP3_P1867T,N_D401Y,NSP4_D459T,NS8_S67F,N_G204R,NSP13_A362T,Spike_P1162S,NSP3_S1285F,Spike_I101T,NSP12_P323L,Spike_D614G)
hCoV-19/Turkey/HSGM-6724/2021	EPI_ISL_1293288	Dec 20 - Feb 21	Europe / Turkey	Human	Original	B.1		GR	(NSP13_S350L,NSP2_R27C,NSP6_G107del,NSP3_M951I,NSP6_S106del,N_R203K,NSP6_F108del,NSP3_P1867T,N_D401Y,NSP4_D459T,NS8_S67F,N_G204R,NSP13_A362T,Spike_P1162S,Spike_I101T,NSP12_P323L,Spike_D614G)
hCoV-19/Turkey/HSGM-6725/2021	EPI_ISL_1293289	Dec 20 - Feb 21	Europe / Turkey	Human	Original	B.1		GR	(NSP13_S350L,NSP6_G107del,NSP3_M951I,NSP6_S106del,N_R203K,NSP6_F108del,NSP3_P1867T,N_D401Y,NSP4_D459T,NS8_S67F,N_G204R,NSP13_A362T,Spike_P1162S,NSP3_S1285F,Spike_I101T,NSP12_P323L,Spike_D614G)
hCoV-19/Turkey/HSGM-6721/2021	EPI_ISL_1293290	Dec 20 - Feb 21	Europe / Turkey	Human	Original	B.1		GR	(NSP13_S350L,NSP6_G107del,NSP3_M951I,NSP6_S106del,N_R203K,NSP6_F108del,NSP3_P1867T,N_D401Y,NSP4_D459T,NS8_S67F,N_G204R,NSP13_A362T,Spike_P1162S,NSP3_S1285F,Spike_I101T,NSP12_P323L,Spike_D614G)
hCoV-19/Turkey/HSGM-6731/2021	EPI_ISL_1293291	Dec 20 - Feb 21	Europe / Turkey	Human	Original	B.1		GR	(NSP13_S350L,NSP6_G107del,NSP3_M951I,NSP6_S106del,N_R203K,NSP6_F108del,NSP3_P1867T,N_D401Y,NSP4_D459T,NS8_S67F,N_G204R,NSP13_A362T,Spike_P1162S,NSP3_S1285F,Spike_I101T,NSP12_P323L,Spike_D614G)
hCoV-19/Turkey/HSGM-6733/2021	EPI_ISL_1293292	Dec 20 - Feb 21	Europe / Turkey	Human	Original	B.1		GR	(NSP13_S350L,NSP6_G107del,NSP3_M951I,NSP6_S106del,N_R203K,NSP6_F108del,NSP3_P1867T,N_D401Y,NSP4_D459T,NS8_S67F,N_G204R,NSP13_A362T,Spike_P1162S,NSP3_S1285F,Spike_I101T,NSP12_P323L,Spike_D614G)
hCoV-19/Turkey/HSGM-6734/2021	EPI_ISL_1293293	Dec 20 - Feb 21	Europe / Turkey	Human	Original	B.1		GR	(NSP13_S350L,NSP6_G107del,NSP3_M951I,NSP6_S106del,N_R203K,NSP6_F108del,NSP3_P1867T,N_D401Y,NSP4_D459T,NS8_S67F,N_G204R,NSP13_A362T,Spike_P1162S,NSP3_S1285F,Spike_I101T,NSP12_P323L,Spike_D614G)
hCoV-19/Turkey/HSGM-6736/2021	EPI_ISL_1293294	Dec 20 - Feb 21	Europe / Turkey	Human	Original	B.1		GR	(NSP13_S350L,NSP6_G107del,NSP3_M951I,NSP6_S106del,N_R203K,NSP6_F108del,NSP3_P1867T,N_D401Y,NSP4_D459T,NS8_S67F,N_G204R,NSP13_A362T,Spike_P1162S,NSP3_S1285F,Spike_I101T,NSP12_P323L,Spike_D614G)
hCoV-19/Turkey/HSGM-6738/2021	EPI_ISL_1293295	Dec 20 - Feb 21	Europe / Turkey	Human	Original	B.1		GR	(NSP13_S350L,NSP6_G107del,NSP3_M951I,NSP6_S106del,N_R203K,NSP6_F108del,NSP3_P1867T,N_D401Y,NSP4_D459T,NS8_S67F,N_G204R,NSP13_A362T,Spike_P1162S,NSP3_S1285F,Spike_I101T,NSP12_P323L,Spike_D614G)
hCoV-19/Turkey/HSGM-6741/2021	EPI_ISL_1293296	Dec 20 - Feb 21	Europe / Turkey	Human	Original	B.1		GR	(NSP13_S350L,NSP6_G107del,NSP3_M951I,NSP6_S106del,N_R203K,NSP6_F108del,NSP3_P1867T,N_D401Y,NSP4_D459T,NS8_S67F,N_G204R,NSP13_A362T,Spike_P1162S,NSP3_S1285F,Spike_I101T,NSP12_P323L,Spike_D614G,M_A69V)
hCoV-19/Turkey/HSGM-6744/2021	EPI_ISL_1293297	Dec 20 - Feb 21	Europe / Turkey	Human	Original	B.1		GR	(NSP13_S350L,NSP3_M196V,NSP2_N435D,NSP2_R27C,NSP6_G107del,NSP3_M951I,NSP6_S106del,N_R203K,NSP6_F108del,NSP4_D459T,NS8_S67F,N_G204R,NSP13_A362T,Spike_P1162S,NSP3_S1285F,Spike_I101T,NSP12_P323L,Spike_D614G,NSP3_D1225N)
hCoV-19/Turkey/HSGM-6746/2021	EPI_ISL_1293298	Dec 20 - Feb 21	Europe / Turkey	Human	Original	B.1.1		GR	(NSP13_S350L,NSP2_R27C,NSP6_G107del,NSP3_M951I,NSP6_S106del,N_R203K,NSP6_F108del,N_D401Y,NSP4_D459T,NS8_S67F,N_G204R,NSP13_A362T,Spike_I101T,NSP12_P323L,Spike_D614G)
hCoV-19/Turkey/HSGM-6748/2021	EPI_ISL_1293299	Dec 20 - Feb 21	Europe / Turkey	Human	Original	B.1		GR	(NSP13_S350L,NSP2_R27C,NSP6_G107del,NSP3_M951I,NSP6_S106del,N_R203K,NSP6_F108del,NS3_P25L,NSP4_D459T,NS8_S67F,N_G204R,NSP13_A362T,Spike_P1162S,NSP3_S1285F,Spike_I101T,NSP12_P323L,Spike_D614G)
hCoV-19/Turkey/HSGM-6767/2021	EPI_ISL_1293300	Dec 20 - Feb 21	Europe / Turkey	Human	Original	B.1		GR	(NSP13_S350L,NSP3_G1308S,NSP6_G107del,NSP3_M951I,NSP6_S106del,N_R203K,NSP6_F108del,NSP4_D459T,NS8_S67F,N_G204R,NSP13_A362T,Spike_P1162S,NSP3_S1285F,Spike_I101T,NSP12_P323L,Spike_D614G)
hCoV-19/Turkey/HSGM-6768/2021	EPI_ISL_1293301	Dec 20 - Feb 21	Europe / Turkey	Human	Original	B.1		GR	(NSP13_S350L,NSP3_G1308S,NSP6_G107del,NSP3_M951I,NSP6_S106del,N_R203K,NSP6_F108del,NSP4_D459T,NS8_S67F,N_G204R,NSP13_A362T,Spike_P1162S,NSP3_S1285F,Spike_I101T,NSP12_P323L,Spike_D614G)
hCoV-19/Turkey/HSGM-6769/2021	EPI_ISL_1293302	Dec 20 - Feb 21	Europe / Turkey	Human	Original	B.1		GR	(NSP13_S350L,NSP3_G1308S,NSP6_G107del,NSP3_M951I,NSP6_S106del,N_R203K,NSP6_F108del,NSP4_D459T,NS8_S67F,N_G204R,NSP13_A362T,Spike_P1162S,NSP3_S1285F,Spike_I101T,NSP12_P323L,Spike_D614G)
hCoV-19/Turkey/HSGM-6770/2021	EPI_ISL_1293303	Dec 20 - Feb 21	Europe / Turkey	Human	Original	B.1		GR	(NSP13_S350L,NSP3_G1308S,NSP6_G107del,NSP3_M951I,NSP6_S106del,N_R203K,NSP6_F108del,NSP4_D459T,NS8_S67F,N_G204R,NSP13_A362T,Spike_P1162S,Spike_I101T,NSP12_P323L,Spike_D614G)
hCoV-19/Turkey/HSGM-6771/2021	EPI_ISL_1293304	Dec 20 - Feb 21	Europe / Turkey	Human	Original	B.1		GR	(NSP13_S350L,NSP3_G1308S,NSP6_G107del,NSP3_M951I,NSP6_S106del,N_R203K,NSP6_F108del,NSP4_D459T,NS8_S67F,N_G204R,NSP13_A362T,Spike_P1162S,Spike_I101T,NSP12_P323L,Spike_D614G)
hCoV-19/Turkey/HSGM-6772/2021	EPI_ISL_1293305	Dec 20 - Feb 21	Europe / Turkey	Human	Original	B.1		GR	(NSP13_S350L,NSP3_G1308S,NSP6_G107del,NSP3_M951I,NSP6_S106del,N_R203K,NSP6_F108del,NSP4_D459T,NS8_S67F,N_G204R,NSP13_A362T,Spike_P1162S,NSP3_S1285F,Spike_I101T,NSP12_P323L,Spike_D614G)
hCoV-19/Turkey/HSGM-6773/2021	EPI_ISL_1293306	Dec 20 - Feb 21	Europe / Turkey	Human	Original	B.1		GR	(NSP13_S350L,NSP2_R27C,NSP6_G107del,NSP3_M951I,NSP6_S106del,N_R203K,NSP6_F108del,N_G204L,NSP4_D459T,NS8_S67F,NSP6_L260F,NSP13_A362T,Spike_P1162S,NSP3_S1285F,Spike_I101T,NSP12_P323L,Spike_D614G)
hCoV-19/Turkey/HSGM-6775/2021	EPI_ISL_1293307	Dec 20 - Feb 21	Europe / Turkey	Human	Original	B.1		GR	(NSP13_S350L,NSP6_G107del,NSP3_M951I,NSP6_S106del,N_R203K,NSP6_F108del,N_G204L,NSP4_D459T,NS8_S67F,Spike_P1162S,Spike_I101T,NSP12_P323L,Spike_D614G)
hCoV-19/Turkey/HSGM-6776/2021	EPI_ISL_1293308	Dec 20 - Feb 21	Europe / Turkey	Human	Original	B.1		GR	(NSP13_S350L,NSP6_G107del,NSP3_M951I,NSP6_S106del,N_R203K,NSP6_F108del,N_G204L,NSP4_D459T,NS8_S67F,NSP13_A362T,Spike_P1162S,NSP3_S1285F,Spike_I101T,NSP12_P323L,Spike_D614G)
hCoV-19/Turkey/HSGM-6727/2021	EPI_ISL_1293309	Dec 20 - Feb 21	Europe / Turkey	Human	Original	B.1		GR	(NSP13_S350L,NSP2_R27C,NSP6_G107del,NSP6_S106del,N_R203K,NSP6_F108del,NSP3_P1867T,N_D401Y,NSP4_D459T,N_G204R,Spike_P1162S,NSP3_S1285F,Spike_I101T,NSP12_P323L,Spike_D614G)
hCoV-19/Turkey/HSGM-6750/2021	EPI_ISL_1293310	Dec 20 - Feb 21	Europe / Turkey	Human	Original	B.1		GR	(NSP13_S350L,NSP2_R27C,NSP6_G107del,NSP3_M951I,NSP6_S106del,N_R203K,NSP6_F108del,NSP3_P1867T,N_D401Y,NSP4_D459T,NS8_S67F,N_G204R,NSP13_A362T,Spike_P1162S,NSP3_S1285F,Spike_I101T,NSP12_P323L,Spike_D614G,NS7a_R25stop)
hCoV-19/Turkey/HSGM-6735/2021	EPI_ISL_1293311	Dec 20 - Feb 21	Europe / Turkey	Human	Original	B.1.1		GR	(NSP13_S350L,NSP2_R27C,NSP6_G107del,NSP6_S106del,N_R203K,NSP6_F108del,N_D401Y,NSP4_D459T,N_G204R,NSP12_P323L,Spike_D614G)
hCoV-19/Turkey/HSGM-6745/2021	EPI_ISL_1293312	Dec 20 - Feb 21	Europe / Turkey	Human	Original	B.1		GR	(NSP13_S350L,NSP2_R27C,NSP6_G107del,NSP3_M951I,NSP6_S106del,N_R203K,NSP6_F108del,NSP3_P1867T,NSP4_D459T,N_G204R,Spike_P1162S,NSP3_S1285F,Spike_I101T,NSP12_P323L,Spike_D614G)
hCoV-19/Turkey/HSGM-6754/2021	EPI_ISL_1293313	Dec 20 - Feb 21	Europe / Turkey	Human	Original	B.1.1		GR	(NSP2_R27C,N_R203K,NSP2_P129L,N_G204R,NSP2_T547I,NSP12_P323L,Spike_D614G,M_A2V)
hCoV-19/Turkey/HSGM-6755/2021	EPI_ISL_1293314	Dec 20 - Feb 21	Europe / Turkey	Human	Original	B.1.1		GR	(NSP3_N1104K,NSP2_R27C,N_R203K,NSP2_P129L,N_G204R,NSP12_P323L,Spike_D614G)
hCoV-19/Turkey/HSGM-6756/2021	EPI_ISL_1293315	Dec 20 - Feb 21	Europe / Turkey	Human	Original	B.1		G	(N_S194L,NSP3_D1844G,NS3_T223I,NSP9_T24I,NSP12_P323L,Spike_D614G,NSP6_V84F)
hCoV-19/Turkey/HSGM-6757/2021	EPI_ISL_1293316	Dec 20 - Feb 21	Europe / Turkey	Human	Original	B.1.1.88		GR	(NSP2_A375T,N_R203K,M_L124F,NS8_S67F,N_G204R,NS3_L106F,N_P13L,NS7b_C41F,NSP12_P323L,NS8_Q72H,Spike_D614G)
hCoV-19/Turkey/HSGM-6758/2021	EPI_ISL_1293317	Dec 20 - Feb 21	Europe / Turkey	Human	Original	B.1		G	(NSP1_A138T,N_S194L,NSP3_D1844G,NS3_T223I,NSP12_P323L,Spike_D614G,NSP6_V84F)
hCoV-19/Turkey/HSGM-6739/2021	EPI_ISL_1293318	Dec 20 - Feb 21	Europe / Turkey	Human	Original	B.1.1		GR	(NSP2_R27C,N_R203K,NSP2_P129L,N_G204R,NSP12_P323L,Spike_D614G)
hCoV-19/Turkey/HSGM-6740/2021	EPI_ISL_1293319	Dec 20 - Feb 21	Europe / Turkey	Human	Original	B.1.1		GR	(NSP2_R27C,N_R203K,N_G204R,NSP12_P323L,Spike_D614G)
hCoV-19/Turkey/HSGM-6742/2021	EPI_ISL_1293320	Dec 20 - Feb 21	Europe / Turkey	Human	Original	B.1.36.10		GH	(NSP2_R27C,NS3_Q57H,NSP12_P323L,Spike_D614G)
hCoV-19/Turkey/HSGM-6751/2021	EPI_ISL_1293321	Dec 20 - Feb 21	Europe / Turkey	Human	Original	B.1.1		GR	(Spike_I1169V,NSP2_R27C,N_R203K,N_G204R,NSP12_P323L,Spike_D614G)
hCoV-19/Turkey/HSGM-6752/2021	EPI_ISL_1293322	Dec 20 - Feb 21	Europe / Turkey	Human	Original	B.1.1		GR	(NSP13_S350L,NSP2_R27C,N_R203K,NS3_P25L,NS8_S67F,N_G204R,NSP12_P323L,Spike_D614G)
hCoV-19/Turkey/HSGM-6759/2021	EPI_ISL_1293323	Dec 20 - Feb 21	Europe / Turkey	Human	Original	B.1.1		GR	(NSP2_R27C,N_R203K,N_G204R,NSP12_P323L,Spike_D614G)
hCoV-19/Turkey/HSGM-6760/2021	EPI_ISL_1293324	Dec 20 - Feb 21	Europe / Turkey	Human	Original	B.1.160		GH	(N_M234I,Spike_S477N,NSP4_M324I,NSP13_P77L,NSP12_A185S,NS3_Q57H,NSP13_E261D,NS8_W45L,NSP12_P323L,Spike_D614G,N_A376T,NSP12_V776L,NSP13_K218R)
hCoV-19/Turkey/HSGM-6761/2021	EPI_ISL_1293325	Dec 20 - Feb 21	Europe / Turkey	Human	Original	B.1		G	(NSP1_A138T,N_S194L,NSP3_D1844G,NS3_T223I,NSP12_P323L,Spike_D614G,NSP6_V84F)
hCoV-19/Turkey/HSGM-6778/2021	EPI_ISL_1293326	Mar-May 21	Europe / Turkey	Human	Original	B.1.1.317		O	(NSP2_R27C,N_M234I,NSP3_G301S,NSP14_I87V,Spike_D796Y,NSP14_M49I,NSP12_P323L,Spike_D614G,NSP16_K160R,NSP13_L428F,NSP10_E60G,N_G25C)
hCoV-19/Turkey/HSGM-8968/2021	EPI_ISL_1302717	Mar-May 21	Europe / Turkey	Human	original	B.1.1.7		GRY	(Spike_H69del,NSP3_T183I,Spike_T716I,NSP6_S106del,N_R203K,Spike_A570D,NSP2_V311M,Spike_N501Y,NSP3_I1412T,Spike_P681H,Spike_Y144del,NSP6_G107del,NSP3_A890D,Spike_D1118H,NSP6_F108del,NS8_Y73C,N_G204R,Spike_V70del,NSP12_P323L,Spike_D614G,N_D3L,Spike_S982A,N_S235F)
hCoV-19/Turkey/HSGM-8971/2021	EPI_ISL_1302718	Mar-May 21	Europe / Turkey	Human	original	B.1.1.7		GR	(Spike_H69del,NS8_Q27stop,NSP2_R27C,NSP3_T183I,NSP3_A890D,NSP6_G107del,Spike_T716I,NS8_K68stop,NSP6_S106del,N_R203K,Spike_A570D,NSP6_F108del,NS8_Y73C,Spike_L5F,N_G204R,Spike_V70del,NSP3_I1412T,NSP12_P323L,Spike_D614G,Spike_Y144del,N_D3L,N_S235F)
hCoV-19/Turkey/HSGM-9007/2021	EPI_ISL_1302719	Mar-May 21	Europe / Turkey	Human	original	B.1.1.7		GRY	(Spike_H69del,NS8_Q27stop,NSP3_T183I,Spike_T716I,NS8_K68stop,NSP6_S106del,N_R203K,Spike_A570D,NSP6_I49V,NS3_W131C,Spike_N501Y,NSP3_I1412T,Spike_P681H,Spike_Y144del,NSP6_G107del,NSP3_A890D,Spike_T747I,Spike_D1118H,NSP6_F108del,NS8_Y73C,N_G204R,Spike_V70del,NSP12_P323L,Spike_D614G,N_D3L,Spike_S982A,N_S235F)
hCoV-19/Turkey/HSGM-9040/2021	EPI_ISL_1302720	Mar-May 21	Europe / Turkey	Human	original	B.1.1.7		GRY	(Spike_H69del,NS8_Q27stop,NSP3_T183I,Spike_T716I,NSP6_S106del,N_R203K,Spike_A570D,Spike_N501Y,NSP3_I1412T,NSP13_D483Y,NSP2_K489E,Spike_P681H,Spike_Y144del,NSP13_R502C,NSP6_G107del,NSP3_A890D,Spike_D1118H,NSP6_F108del,NS8_Y73C,NSP3_E387A,N_G204R,Spike_V70del,NS8_C20R,NSP12_P323L,Spike_D614G,N_D3L,Spike_S982A,N_S235F)
hCoV-19/Turkey/HSGM-9010/2021	EPI_ISL_1302721	Mar-May 21	Europe / Turkey	Human	original	B.1.1.7		GRY	(Spike_H69del,NS8_Q27stop,NSP3_T183I,Spike_T716I,NSP6_S106del,N_R203K,Spike_A570D,Spike_N501Y,NSP3_I1412T,NS8_R52I,Spike_P681H,Spike_Y144del,NSP6_G107del,NSP3_A890D,NSP6_F108del,NS8_Y73C,N_G204R,Spike_V70del,NSP12_P323L,Spike_D614G,Spike_V1104L,N_D3L,Spike_S982A,N_S235F)
hCoV-19/Turkey/HSGM-8965/2021	EPI_ISL_1302722	Mar-May 21	Europe / Turkey	Human	original	B.1.1.7		GRY	(Spike_H69del,NS8_Q27stop,NSP3_T183I,NSP12_T803I,Spike_V510L,Spike_T716I,NSP6_S106del,N_R203K,Spike_A570D,NSP13_K460R,Spike_P1162S,Spike_N501Y,NSP2_A31V,NSP3_I1412T,Spike_P681H,Spike_Y144del,NSP2_R27C,M_V70L,NSP6_G107del,NSP3_A890D,Spike_D1118H,NSP6_F108del,NS8_Y73C,N_G204R,Spike_V70del,NSP12_P323L,Spike_D614G,N_D3L,Spike_S982A,N_S235F)
hCoV-19/Turkey/HSGM-8981/2021	EPI_ISL_1302723	Mar-May 21	Europe / Turkey	Human	original	B.1.1.7		GRY	(Spike_H69del,NSP3_T183I,Spike_T716I,NSP6_S106del,N_R203K,Spike_A570D,NSP2_V311M,Spike_N501Y,NSP3_I1412T,Spike_P681H,Spike_Y144del,NSP2_R27C,NSP6_G107del,NSP3_A890D,Spike_D1118H,NSP6_F108del,NS8_Y73C,N_G204R,Spike_V70del,NSP12_P323L,Spike_D614G,N_D3L,Spike_S982A,N_S235F)
hCoV-19/Turkey/HSGM-8973/2021	EPI_ISL_1302724	Mar-May 21	Europe / Turkey	Human	original	B.1.1.7		GRY	(Spike_H69del,NS8_Q27stop,NSP3_T183I,Spike_T716I,NSP6_S106del,N_R203K,Spike_A570D,Spike_N501Y,NSP3_I1412T,NS8_R52I,Spike_P681H,Spike_Y144del,NS3_R134C,NSP6_G107del,NSP3_A890D,Spike_D1118H,NSP6_F108del,NS8_Y73C,N_G204R,Spike_V70del,NSP12_P323L,Spike_D614G,N_D3L,Spike_S982A,N_S235F)
hCoV-19/Turkey/HSGM-9055/2021	EPI_ISL_1302725	Mar-May 21	Europe / Turkey	Human	original	B.1.1.7		GRY	(Spike_H69del,NS8_Q27stop,NSP3_T183I,Spike_T716I,NSP6_S106del,N_R203K,Spike_A570D,NSP13_P78S,NSP12_D109Y,Spike_N501Y,Spike_P681H,Spike_Y144del,NSP6_G107del,NSP3_A890D,Spike_D1118H,NSP6_F108del,NS8_Y73C,N_G204R,NSP3_I542V,Spike_V70del,NSP12_P323L,Spike_D614G,N_D3L,Spike_S982A,N_S235F)
hCoV-19/Turkey/HSGM-8983/2021	EPI_ISL_1302726	Mar-May 21	Europe / Turkey	Human	original	B.1.1.7		GRY	(Spike_H69del,NS8_Q27stop,NSP3_T183I,Spike_T716I,NS8_K68stop,NSP6_S106del,N_R203K,Spike_A570D,Spike_N501Y,NSP3_I1412T,Spike_P681H,Spike_Y144del,NSP6_G107del,NSP3_A890D,Spike_D1118H,NSP6_F108del,NS8_Y73C,N_G204R,Spike_V70del,NSP7_L20H,NSP12_P323L,Spike_D614G,N_D3L,Spike_S982A,N_S235F)
hCoV-19/Turkey/HSGM-9076/2021	EPI_ISL_1302727	Mar-May 21	Europe / Turkey	Human	original	B.1.1.7		GRY	(Spike_H69del,NS8_Q27stop,NSP3_T183I,Spike_T716I,NSP6_S106del,N_R203K,Spike_A570D,Spike_N501Y,NSP3_I1412T,Spike_P681H,Spike_Y144del,NS8_P38S,NSP6_G107del,NSP3_A890D,Spike_D1118H,NSP6_F108del,NS8_Y73C,N_G204R,Spike_V70del,NSP12_P323L,Spike_D614G,N_D3L,Spike_S982A,NSP3_P874S,N_S235F)
hCoV-19/Turkey/HSGM-9042/2021	EPI_ISL_1302728	Mar-May 21	Europe / Turkey	Human	original	B.1.1.7		GRY	(Spike_H69del,NS8_Q27stop,NSP3_T183I,NSP14_T524I,Spike_T716I,NSP6_S106del,N_R203K,Spike_A570D,Spike_N501Y,NSP3_I1412T,NS8_R52I,Spike_P681H,NSP3_A496V,Spike_Y144del,NSP6_G107del,NSP3_A890D,Spike_D1118H,NSP6_F108del,NS8_Y73C,N_G204R,Spike_V70del,NSP12_P323L,Spike_D614G,N_D3L,Spike_S982A,N_S235F)
[truncated: 3,104 more rows]
